# Supplementary material for: A Novel PiRNA Enhances CA19-9 Sensitivity for Pancreatic Cancer Identification by Liquid Biopsy
Source: J Clin Med. 2022 Dec 9;11(24):7310. doi: 10.3390/jcm11247310 (PMC9784851; doi:10.3390/jcm11247310)
Supplement: Supplementary file 1 [file jcm-11-07310-s001.zip]

Archive with 2 entries (2 files):
- Supplementary Table S1. Differentially expressed piRNA from SRS.xlsx
- Supplementary Table S2. Target genes of piR-162725 differentially expressed in PDAC samples PAPER.xlsx
