# Supplementary material for: A Novel PiRNA Enhances CA19-9 Sensitivity for Pancreatic Cancer Identification by Liquid Biopsy
Source: J Clin Med. 2022 Dec 9;11(24):7310. doi: 10.3390/jcm11247310 (PMC9784851; doi:10.3390/jcm11247310)
Supplement: Supplementary file 1 [file jcm-11-07310-s001.zip › Supplementary Table S1. Differentially expressed piRNA from SRS.xlsx]

## Sheet: A siP3 vs A siP4
	baseMean	log2FoldChange	lfcSE	stat	P-value	P-value adjusted
piR-hsa-153355	1035.11	26.1948	4.43583	5.90528	3.52048e-09	6.61888e-06
piR-hsa-138914	327.314	-26.2638	4.42711	-5.93249	2.9838e-09	6.61888e-06
piR-hsa-157573	731.019	25.8944	4.4191	5.85965	4.63832e-09	6.61888e-06
piR-hsa-157223	97.412	-24.6226	4.37044	-5.63389	1.76189e-08	1.88566e-05
piR-hsa-1113062	78.9562	-24.3237	4.36096	-5.57759	2.43867e-08	2.08799e-05
piR-hsa-162725	70.3202	22.6307	4.30725	5.25409	1.48759e-07	0.000106139
piR-hsa-138578	1.12277	-0.292376	4.09631	-0.0713755	0.943099	0.990577
piR-hsa-1247936	0.488893	-1.73517	4.83583	-0.358816	0.719733	0.990577
piR-hsa-1293181	2.55912	4.8874	4.34734	1.12423	0.260917	0.990577
piR-hsa-192040	0.803426	-1.57163	3.90314	-0.402658	0.6872	0.990577
piR-hsa-595198	0.233489	0.61592	4.85598	0.126837	0.899069	0.990577
piR-hsa-1042029	1.79651	-0.257676	3.67007	-0.07021	0.944027	0.990577
piR-hsa-1696223	0.111266	1.8512	4.90365	0.377515	0.705791	0.990577
piR-hsa-4373836	0.278165	2.51137	4.896	0.512942	0.607992	0.990577
piR-hsa-4382443	0.278165	2.51137	4.896	0.512942	0.607992	0.990577
piR-hsa-1982273	0.233489	0.61592	4.85598	0.126837	0.899069	0.990577
piR-hsa-105414	0.488893	-1.73517	4.83583	-0.358816	0.719733	0.990577
piR-hsa-334478	1.35711	1.94655	4.08175	0.476891	0.63344	0.990577
piR-hsa-4399151	0.111266	1.8512	4.90365	0.377515	0.705791	0.990577
piR-hsa-2550820	0.177856	0.23185	4.86232	0.047683	0.961969	0.990577
piR-hsa-140574	0.778863	3.42135	4.73966	0.721856	0.470383	0.990577
piR-hsa-1232998	0.55898	-0.784768	4.54466	-0.172679	0.862904	0.990577
piR-hsa-1310650	0.177856	0.23185	4.86232	0.047683	0.961969	0.990577
piR-hsa-1252430	0.36667	-1.4381	4.84552	-0.296789	0.766628	0.990577
piR-hsa-1527257	0.111266	1.8512	4.90365	0.377515	0.705791	0.990577
piR-hsa-362876	0.745144	1.17978	4.30455	0.274077	0.784026	0.990577
piR-hsa-165565	0.111266	1.8512	4.90365	0.377515	0.705791	0.990577
piR-hsa-1950778	2.40064	-1.53919	3.91007	-0.393648	0.693841	0.990577
piR-hsa-1902850	0.756101	0.568868	4.28744	0.132682	0.894445	0.990577
piR-hsa-760771	0.289123	0.888263	4.85237	0.183057	0.854753	0.990577
piR-hsa-1874690	0.244447	-1.05497	4.85607	-0.217248	0.828015	0.990577
piR-hsa-1244431	0.344756	1.1009	4.84416	0.227264	0.820219	0.990577
piR-hsa-246269	0.389431	2.79088	4.89366	0.570305	0.568471	0.990577
piR-hsa-3684020	0.778863	3.42135	4.73966	0.721856	0.470383	0.990577
piR-hsa-153811	0.111266	1.8512	4.90365	0.377515	0.705791	0.990577
piR-hsa-1293757	2.81114	-4.22644	4.27761	-0.988037	0.323134	0.990577
piR-hsa-383706	2.94855	5.08311	4.32558	1.17513	0.239943	0.990577
piR-hsa-1485741	0.111266	1.8512	4.90365	0.377515	0.705791	0.990577
piR-hsa-8042726	1.22223	-3.03511	4.46405	-0.679902	0.496566	0.990577
piR-hsa-3627311	0.111266	1.8512	4.90365	0.377515	0.705791	0.990577
piR-hsa-226977	0.72323	3.35022	4.7792	0.701	0.483303	0.990577
piR-hsa-135536	1.81144	-1.83308	3.96504	-0.462312	0.643858	0.990577
piR-hsa-2844043	0.233489	0.61592	4.85598	0.126837	0.899069	0.990577
piR-hsa-1275592	0.333798	2.66063	4.8947	0.543574	0.586735	0.990577
piR-hsa-1263005	0.222532	2.33621	4.89771	0.477001	0.633362	0.990577
piR-hsa-386024	0.222532	2.33621	4.89771	0.477001	0.633362	0.990577
piR-hsa-1883341	0.389431	2.79088	4.89366	0.570305	0.568471	0.990577
piR-hsa-1252847	0.111266	1.8512	4.90365	0.377515	0.705791	0.990577
piR-hsa-69715	1.87056	-1.23118	3.58932	-0.343013	0.731588	0.990577
piR-hsa-1885208	0.166899	2.12355	4.90008	0.43337	0.664746	0.990577
piR-hsa-3788049	0.166899	2.12355	4.90008	0.43337	0.664746	0.990577
piR-hsa-1336037	1.11796	-1.5534	4.18789	-0.370927	0.710692	0.990577
piR-hsa-109279	1.03427	1.05792	4.1568	0.254504	0.799106	0.990577
piR-hsa-1250061	0.556331	3.10539	4.89151	0.634853	0.525524	0.990577
piR-hsa-143142	0.834496	3.48821	4.70509	0.741369	0.45847	0.990577
piR-hsa-131528	0.333798	2.66063	4.8947	0.543574	0.586735	0.990577
piR-hsa-345280	1.84384	-1.33077	4.04148	-0.329277	0.741946	0.990577
piR-hsa-2537651	0.166899	2.12355	4.90008	0.43337	0.664746	0.990577
piR-hsa-4401495	0.278165	2.51137	4.896	0.512942	0.607992	0.990577
piR-hsa-142443	2.28235	2.08069	3.62307	0.57429	0.565772	0.990577
piR-hsa-1081819	0.111266	1.8512	4.90365	0.377515	0.705791	0.990577
piR-hsa-1251150	0.111266	1.8512	4.90365	0.377515	0.705791	0.990577
piR-hsa-1268850	0.244447	-1.05497	4.85607	-0.217248	0.828015	0.990577
piR-hsa-2548563	0.111266	1.8512	4.90365	0.377515	0.705791	0.990577
piR-hsa-1449798	0.55898	-0.784768	4.54466	-0.172679	0.862904	0.990577
piR-hsa-7772475	0.111266	1.8512	4.90365	0.377515	0.705791	0.990577
piR-hsa-152040	116.518	8.69344	3.94349	2.2045	0.027489	0.990577
piR-hsa-1892465	0.177856	0.23185	4.86232	0.047683	0.961969	0.990577
piR-hsa-2830585	0.111266	1.8512	4.90365	0.377515	0.705791	0.990577
piR-hsa-1593695	0.111266	1.8512	4.90365	0.377515	0.705791	0.990577
piR-hsa-1267740	0.966829	-1.46473	4.15557	-0.352475	0.724482	0.990577
piR-hsa-1900933	0.111266	1.8512	4.90365	0.377515	0.705791	0.990577
piR-hsa-3762789	0.289123	0.888263	4.85237	0.183057	0.854753	0.990577
piR-hsa-3649925	3.50488	5.32299	4.30401	1.23675	0.216179	0.990577
piR-hsa-1909402	0.611964	3.19259	4.87823	0.654456	0.512818	0.990577
piR-hsa-1946075	0.222532	2.33621	4.89771	0.477001	0.633362	0.990577
piR-hsa-1296577	0.244447	-1.05497	4.85607	-0.217248	0.828015	0.990577
piR-hsa-727888	0.389431	2.79088	4.89366	0.570305	0.568471	0.990577
piR-hsa-1595994	0.289123	0.888263	4.85237	0.183057	0.854753	0.990577
piR-hsa-145643	0.177856	0.23185	4.86232	0.047683	0.961969	0.990577
piR-hsa-256817	3.79015	-0.170918	3.43916	-0.0496975	0.960363	0.990577
piR-hsa-4406246	0.111266	1.8512	4.90365	0.377515	0.705791	0.990577
piR-hsa-389297	0.111266	1.8512	4.90365	0.377515	0.705791	0.990577
piR-hsa-2497154	2.72602	4.97462	4.33714	1.14698	0.25139	0.990577
piR-hsa-1307528	0.166899	2.12355	4.90008	0.43337	0.664746	0.990577
piR-hsa-1417325	1.98227	3.04235	3.6983	0.822635	0.410716	0.990577
piR-hsa-150490	0.166899	2.12355	4.90008	0.43337	0.664746	0.990577
piR-hsa-1933213	1.11266	3.77306	4.58168	0.823509	0.410219	0.990577
piR-hsa-1904800	0.111266	1.8512	4.90365	0.377515	0.705791	0.990577
piR-hsa-1242953	0.222532	2.33621	4.89771	0.477001	0.633362	0.990577
piR-hsa-133894	0.222532	2.33621	4.89771	0.477001	0.633362	0.990577
piR-hsa-3764188	0.166899	2.12355	4.90008	0.43337	0.664746	0.990577
piR-hsa-3782736	0.222532	2.33621	4.89771	0.477001	0.633362	0.990577
piR-hsa-4325565	0.111266	1.8512	4.90365	0.377515	0.705791	0.990577
piR-hsa-1880941	0.177856	0.23185	4.86232	0.047683	0.961969	0.990577
piR-hsa-174682	0.244447	-1.05497	4.85607	-0.217248	0.828015	0.990577
piR-hsa-144589	1.0014	3.66765	4.62324	0.793306	0.4276	0.990577
piR-hsa-1247746	0.333798	2.66063	4.8947	0.543574	0.586735	0.990577
piR-hsa-625595	0.278165	2.51137	4.896	0.512942	0.607992	0.990577
piR-hsa-139929	0.244447	-1.05497	4.85607	-0.217248	0.828015	0.990577
piR-hsa-137652	1.27956	3.94064	4.52573	0.870719	0.383907	0.990577
piR-hsa-903449	0.111266	1.8512	4.90365	0.377515	0.705791	0.990577
piR-hsa-1234174	0.111266	1.8512	4.90365	0.377515	0.705791	0.990577
piR-hsa-1897322	0.244447	-1.05497	4.85607	-0.217248	0.828015	0.990577
piR-hsa-162475	0.30008	-0.36554	4.83968	-0.0755297	0.939793	0.990577
piR-hsa-166510	0.166899	2.12355	4.90008	0.43337	0.664746	0.990577
piR-hsa-397221	0.411346	0.287224	4.67525	0.0614349	0.951013	0.990577
piR-hsa-1259078	0.111266	1.8512	4.90365	0.377515	0.705791	0.990577
piR-hsa-1918758	0.389431	2.79088	4.89366	0.570305	0.568471	0.990577
piR-hsa-187334	0.578245	0.825355	4.44028	0.185879	0.85254	0.990577
piR-hsa-150062	2.72602	4.97462	4.33714	1.14698	0.25139	0.990577
piR-hsa-1118940	0.177856	0.23185	4.86232	0.047683	0.961969	0.990577
piR-hsa-2489762	1.01235	2.32937	4.20363	0.554133	0.579488	0.990577
piR-hsa-138718	0.73334	-2.30356	4.69558	-0.490582	0.623722	0.990577
piR-hsa-1136915	0.111266	1.8512	4.90365	0.377515	0.705791	0.990577
piR-hsa-1901001	0.511655	1.55841	4.5407	0.343209	0.731441	0.990577
piR-hsa-1282512	0.166899	2.12355	4.90008	0.43337	0.664746	0.990577
piR-hsa-2309534	0.111266	1.8512	4.90365	0.377515	0.705791	0.990577
piR-hsa-359169	0.600159	-0.686074	4.40497	-0.15575	0.87623	0.990577
piR-hsa-142241	0.111266	1.8512	4.90365	0.377515	0.705791	0.990577
piR-hsa-2496892	0.400389	1.27617	4.71765	0.27051	0.786768	0.990577
piR-hsa-137818	0.111266	1.8512	4.90365	0.377515	0.705791	0.990577
piR-hsa-1887417	0.111266	1.8512	4.90365	0.377515	0.705791	0.990577
piR-hsa-171712	9.99283	-1.30221	3.7992	-0.342758	0.73178	0.990577
piR-hsa-756473	0.111266	1.8512	4.90365	0.377515	0.705791	0.990577
piR-hsa-2524519	0.278165	2.51137	4.896	0.512942	0.607992	0.990577
piR-hsa-2479352	3.78305	5.42934	4.29603	1.2638	0.206301	0.990577
piR-hsa-148444	0.111266	1.8512	4.90365	0.377515	0.705791	0.990577
piR-hsa-1286566	2.68891	-4.16283	4.28346	-0.97184	0.33113	0.990577
piR-hsa-2324668	0.166899	2.12355	4.90008	0.43337	0.664746	0.990577
piR-hsa-2555143	0.222532	2.33621	4.89771	0.477001	0.633362	0.990577
piR-hsa-1328098	0.73334	-2.30356	4.69558	-0.490582	0.623722	0.990577
piR-hsa-155644	0.289123	0.888263	4.85237	0.183057	0.854753	0.990577
piR-hsa-146263	0.222532	2.33621	4.89771	0.477001	0.633362	0.990577
piR-hsa-1944677	0.72323	3.35022	4.7792	0.701	0.483303	0.990577
piR-hsa-111510	0.111266	1.8512	4.90365	0.377515	0.705791	0.990577
piR-hsa-1288461	0.111266	1.8512	4.90365	0.377515	0.705791	0.990577
piR-hsa-114822	66.0061	-0.289515	3.39461	-0.0852866	0.932034	0.990577
piR-hsa-1261254	0.977786	-2.71582	4.55055	-0.596811	0.550633	0.990577
piR-hsa-1896038	0.466979	0.499388	4.5798	0.109041	0.91317	0.990577
piR-hsa-3481996	0.177856	0.23185	4.86232	0.047683	0.961969	0.990577
piR-hsa-1274206	0.111266	1.8512	4.90365	0.377515	0.705791	0.990577
piR-hsa-3769308	0.111266	1.8512	4.90365	0.377515	0.705791	0.990577
piR-hsa-3693734	3.31522	2.85577	3.87901	0.736212	0.461601	0.990577
piR-hsa-171377	3.30342	1.52946	3.83459	0.398859	0.689997	0.990577
piR-hsa-1890803	0.845453	2.12673	4.27437	0.497554	0.618799	0.990577
piR-hsa-369403	0.166899	2.12355	4.90008	0.43337	0.664746	0.990577
piR-hsa-1325153	0.488893	-1.73517	4.83583	-0.358816	0.719733	0.990577
piR-hsa-1881355	0.111266	1.8512	4.90365	0.377515	0.705791	0.990577
piR-hsa-1926287	0.233489	0.61592	4.85598	0.126837	0.899069	0.990577
piR-hsa-161544	0.689511	1.0741	4.34298	0.247319	0.804661	0.990577
piR-hsa-1285581	0.177856	0.23185	4.86232	0.047683	0.961969	0.990577
piR-hsa-178291	0.177856	0.23185	4.86232	0.047683	0.961969	0.990577
piR-hsa-1396472	0.111266	1.8512	4.90365	0.377515	0.705791	0.990577
piR-hsa-1296301	0.477936	-0.376041	4.55856	-0.0824911	0.934256	0.990577
piR-hsa-1090360	0.177856	0.23185	4.86232	0.047683	0.961969	0.990577
piR-hsa-1408721	0.73334	-2.30356	4.69558	-0.490582	0.623722	0.990577
piR-hsa-135768	0.522612	0.675049	4.50319	0.149904	0.88084	0.990577
piR-hsa-2856163	0.166899	2.12355	4.90008	0.43337	0.664746	0.990577
piR-hsa-742611	0.111266	1.8512	4.90365	0.377515	0.705791	0.990577
piR-hsa-175422	1.51004	-3.25024	4.47892	-0.725675	0.468038	0.990577
piR-hsa-1294052	0.488893	-1.73517	4.83583	-0.358816	0.719733	0.990577
piR-hsa-3667675	0.111266	1.8512	4.90365	0.377515	0.705791	0.990577
piR-hsa-1266686	0.244447	-1.05497	4.85607	-0.217248	0.828015	0.990577
piR-hsa-121855	0.689511	1.0741	4.34298	0.247319	0.804661	0.990577
piR-hsa-350099	0.166899	2.12355	4.90008	0.43337	0.664746	0.990577
piR-hsa-2493505	3.24779	1.49814	3.83673	0.390475	0.696186	0.990577
piR-hsa-1264777	0.745144	1.17978	4.30455	0.274077	0.784026	0.990577
piR-hsa-1278931	0.111266	1.8512	4.90365	0.377515	0.705791	0.990577
piR-hsa-1869471	0.111266	1.8512	4.90365	0.377515	0.705791	0.990577
piR-hsa-355583	0.278165	2.51137	4.896	0.512942	0.607992	0.990577
piR-hsa-2851620	0.111266	1.8512	4.90365	0.377515	0.705791	0.990577
piR-hsa-1884027	0.36667	-1.4381	4.84552	-0.296789	0.766628	0.990577
piR-hsa-3626625	0.166899	2.12355	4.90008	0.43337	0.664746	0.990577
piR-hsa-3786274	0.333798	2.66063	4.8947	0.543574	0.586735	0.990577
piR-hsa-1564222	0.111266	1.8512	4.90365	0.377515	0.705791	0.990577
piR-hsa-3732693	0.222532	2.33621	4.89771	0.477001	0.633362	0.990577
piR-hsa-1871965	0.111266	1.8512	4.90365	0.377515	0.705791	0.990577
piR-hsa-1236020	0.111266	1.8512	4.90365	0.377515	0.705791	0.990577
piR-hsa-113700	0.233489	0.61592	4.85598	0.126837	0.899069	0.990577
piR-hsa-138855	0.278165	2.51137	4.896	0.512942	0.607992	0.990577
piR-hsa-160866	3.71476	1.27267	3.81699	0.333424	0.738814	0.990577
piR-hsa-1797438	194.671	10.3391	4.02434	2.56915	0.0101949	0.990577
piR-hsa-1233854	0.689511	1.0741	4.34298	0.247319	0.804661	0.990577
piR-hsa-133362	0.745144	1.17978	4.30455	0.274077	0.784026	0.990577
piR-hsa-152021	0.945762	3.61097	4.64749	0.776973	0.437175	0.990577
piR-hsa-2518387	0.389431	2.79088	4.89366	0.570305	0.568471	0.990577
piR-hsa-1937511	0.466979	0.499388	4.5798	0.109041	0.91317	0.990577
piR-hsa-172766	0.488893	-1.73517	4.83583	-0.358816	0.719733	0.990577
piR-hsa-1326918	0.177856	0.23185	4.86232	0.047683	0.961969	0.990577
piR-hsa-366140	0.111266	1.8512	4.90365	0.377515	0.705791	0.990577
piR-hsa-1287644	0.111266	1.8512	4.90365	0.377515	0.705791	0.990577
piR-hsa-1641079	4.74988	2.16762	3.80152	0.570199	0.568543	0.990577
piR-hsa-1245139	0.177856	0.23185	4.86232	0.047683	0.961969	0.990577
piR-hsa-358158	0.500698	3.01066	4.89211	0.615412	0.538282	0.990577
piR-hsa-2556798	1.00669	-2.63896	4.62047	-0.571145	0.567901	0.990577
piR-hsa-1202041	10.3966	0.200624	3.79075	0.0529245	0.957792	0.990577
piR-hsa-1297139	13.5321	-4.23827	3.93041	-1.07833	0.280887	0.990577
piR-hsa-151800	0.222532	2.33621	4.89771	0.477001	0.633362	0.990577
piR-hsa-3732349	0.333798	2.66063	4.8947	0.543574	0.586735	0.990577
piR-hsa-163183	1.05703	3.72159	4.60142	0.80879	0.418636	0.990577
piR-hsa-2477636	0.278165	2.51137	4.896	0.512942	0.607992	0.990577
piR-hsa-7607777	0.233489	0.61592	4.85598	0.126837	0.899069	0.990577
piR-hsa-2867133	3.52343	-4.50518	4.32999	-1.04046	0.298126	0.990577
piR-hsa-1980101	0.244447	-1.05497	4.85607	-0.217248	0.828015	0.990577
piR-hsa-2834750	6.95509	1.63489	3.42219	0.477733	0.63284	0.990577
piR-hsa-1143158	0.166899	2.12355	4.90008	0.43337	0.664746	0.990577
piR-hsa-1310033	1.00669	-2.63896	4.62047	-0.571145	0.567901	0.990577
piR-hsa-1877087	0.633878	0.956943	4.38766	0.218098	0.827352	0.990577
piR-hsa-1877773	0.166899	2.12355	4.90008	0.43337	0.664746	0.990577
piR-hsa-2499722	5.45035	1.78892	3.78752	0.47232	0.636699	0.990577
piR-hsa-1882729	0.166899	2.12355	4.90008	0.43337	0.664746	0.990577
piR-hsa-371122	0.522612	0.675049	4.50319	0.149904	0.88084	0.990577
piR-hsa-1294552	0.111266	1.8512	4.90365	0.377515	0.705791	0.990577
piR-hsa-732066	5.22951	5.8824	4.27117	1.37723	0.16844	0.990577
piR-hsa-728100	0.111266	1.8512	4.90365	0.377515	0.705791	0.990577
piR-hsa-125884	0.445065	2.90655	4.89282	0.594044	0.552483	0.990577
piR-hsa-349251	0.289123	0.888263	4.85237	0.183057	0.854753	0.990577
piR-hsa-1892063	0.111266	1.8512	4.90365	0.377515	0.705791	0.990577
piR-hsa-1893297	0.400389	1.27617	4.71765	0.27051	0.786768	0.990577
piR-hsa-172512	0.500698	3.01066	4.89211	0.615412	0.538282	0.990577
piR-hsa-1300996	0.111266	1.8512	4.90365	0.377515	0.705791	0.990577
piR-hsa-1927665	0.222532	2.33621	4.89771	0.477001	0.633362	0.990577
piR-hsa-384720	0.466979	0.499388	4.5798	0.109041	0.91317	0.990577
piR-hsa-1263229	0.244447	-1.05497	4.85607	-0.217248	0.828015	0.990577
piR-hsa-1044908	0.244447	-1.05497	4.85607	-0.217248	0.828015	0.990577
piR-hsa-3765722	0.678554	1.87882	4.37705	0.429243	0.667746	0.990577
piR-hsa-4455121	1.79037	0.64572	3.96448	0.162876	0.870616	0.990577
piR-hsa-189684	0.411346	0.287224	4.67525	0.0614349	0.951013	0.990577
piR-hsa-143554	325.314	4.68886	3.97787	1.17874	0.238503	0.990577
piR-hsa-132510	0.30008	-0.36554	4.83968	-0.0755297	0.939793	0.990577
piR-hsa-136263	1.20117	1.27202	4.10608	0.309789	0.756722	0.990577
piR-hsa-184849	0.111266	1.8512	4.90365	0.377515	0.705791	0.990577
piR-hsa-2543429	0.177856	0.23185	4.86232	0.047683	0.961969	0.990577
piR-hsa-1129902	0.111266	1.8512	4.90365	0.377515	0.705791	0.990577
piR-hsa-114184	2.0778	-3.79401	4.32507	-0.877214	0.38037	0.990577
piR-hsa-1907980	0.36667	-1.4381	4.84552	-0.296789	0.766628	0.990577
piR-hsa-2519570	0.111266	1.8512	4.90365	0.377515	0.705791	0.990577
piR-hsa-3629306	0.222532	2.33621	4.89771	0.477001	0.633362	0.990577
piR-hsa-252380	0.445065	2.90655	4.89282	0.594044	0.552483	0.990577
piR-hsa-157767	0.778863	3.42135	4.73966	0.721856	0.470383	0.990577
piR-hsa-1259268	0.633878	0.956943	4.38766	0.218098	0.827352	0.990577
piR-hsa-142930	1.45742	2.78223	4.08069	0.681803	0.495364	0.990577
piR-hsa-1297194	0.222532	2.33621	4.89771	0.477001	0.633362	0.990577
piR-hsa-145753	48.9502	-0.540833	3.8929	-0.138928	0.889507	0.990577
piR-hsa-3646508	0.166899	2.12355	4.90008	0.43337	0.664746	0.990577
piR-hsa-1269877	0.166899	2.12355	4.90008	0.43337	0.664746	0.990577
piR-hsa-287902	1.39083	4.05366	4.49567	0.90168	0.367227	0.990577
piR-hsa-138315	0.73334	-2.30356	4.69558	-0.490582	0.623722	0.990577
piR-hsa-3756937	0.333798	2.66063	4.8947	0.543574	0.586735	0.990577
piR-hsa-133489	7.70556	3.00837	3.11282	0.966446	0.333821	0.990577
piR-hsa-100214	0.578245	0.825355	4.44028	0.185879	0.85254	0.990577
piR-hsa-356340	1.20117	1.27202	4.10608	0.309789	0.756722	0.990577
piR-hsa-146182	0.522612	0.675049	4.50319	0.149904	0.88084	0.990577
piR-hsa-1229866	2.01339	-3.67937	4.4096	-0.834401	0.404055	0.990577
piR-hsa-1871826	0.111266	1.8512	4.90365	0.377515	0.705791	0.990577
piR-hsa-341069	0.73334	-2.30356	4.69558	-0.490582	0.623722	0.990577
piR-hsa-2531113	0.177856	0.23185	4.86232	0.047683	0.961969	0.990577
piR-hsa-746616	0.466979	0.499388	4.5798	0.109041	0.91317	0.990577
piR-hsa-4490175	0.111266	1.8512	4.90365	0.377515	0.705791	0.990577
piR-hsa-134111	1.01235	2.32937	4.20363	0.554133	0.579488	0.990577
piR-hsa-1290345	0.389431	2.79088	4.89366	0.570305	0.568471	0.990577
piR-hsa-172789	0.222532	2.33621	4.89771	0.477001	0.633362	0.990577
piR-hsa-1250476	0.892778	0.580535	4.29673	0.135111	0.892524	0.990577
piR-hsa-111114	0.85641	1.36458	4.24182	0.321696	0.747683	0.990577
piR-hsa-3924154	0.111266	1.8512	4.90365	0.377515	0.705791	0.990577
piR-hsa-1910228	0.289123	0.888263	4.85237	0.183057	0.854753	0.990577
piR-hsa-1256779	0.222532	2.33621	4.89771	0.477001	0.633362	0.990577
piR-hsa-2526287	0.30008	-0.36554	4.83968	-0.0755297	0.939793	0.990577
piR-hsa-347605	0.111266	1.8512	4.90365	0.377515	0.705791	0.990577
piR-hsa-750821	0.166899	2.12355	4.90008	0.43337	0.664746	0.990577
piR-hsa-1287445	0.233489	0.61592	4.85598	0.126837	0.899069	0.990577
piR-hsa-1920284	0.166899	2.12355	4.90008	0.43337	0.664746	0.990577
piR-hsa-170534	0.903735	-0.182376	3.89239	-0.0468545	0.962629	0.990577
piR-hsa-4452952	0.111266	1.8512	4.90365	0.377515	0.705791	0.990577
piR-hsa-737796	5.47983	-1.35456	3.81747	-0.354833	0.722715	0.990577
piR-hsa-2830567	0.111266	1.8512	4.90365	0.377515	0.705791	0.990577
piR-hsa-111092	0.244447	-1.05497	4.85607	-0.217248	0.828015	0.990577
piR-hsa-343941	0.222532	2.33621	4.89771	0.477001	0.633362	0.990577
piR-hsa-1554136	0.111266	1.8512	4.90365	0.377515	0.705791	0.990577
piR-hsa-1270624	0.166899	2.12355	4.90008	0.43337	0.664746	0.990577
piR-hsa-1039301	5.44782	-1.1379	3.45117	-0.329713	0.741617	0.990577
piR-hsa-31237	0.111266	1.8512	4.90365	0.377515	0.705791	0.990577
piR-hsa-1925091	0.111266	1.8512	4.90365	0.377515	0.705791	0.990577
piR-hsa-106506	0.878325	0.261845	4.20955	0.0622026	0.950401	0.990577
piR-hsa-164048	0.30008	-0.36554	4.83968	-0.0755297	0.939793	0.990577
piR-hsa-105711	0.278165	2.51137	4.896	0.512942	0.607992	0.990577
piR-hsa-2254521	0.956719	2.26582	4.22456	0.536345	0.59172	0.990577
piR-hsa-1894158	0.111266	1.8512	4.90365	0.377515	0.705791	0.990577
piR-hsa-110737	0.111266	1.8512	4.90365	0.377515	0.705791	0.990577
piR-hsa-1909243	0.166899	2.12355	4.90008	0.43337	0.664746	0.990577
piR-hsa-1635446	0.111266	1.8512	4.90365	0.377515	0.705791	0.990577
piR-hsa-3637734	0.222532	2.33621	4.89771	0.477001	0.633362	0.990577
piR-hsa-133437	2.55912	4.8874	4.34734	1.12423	0.260917	0.990577
piR-hsa-384839	0.177856	0.23185	4.86232	0.047683	0.961969	0.990577
piR-hsa-2514407	0.222532	2.33621	4.89771	0.477001	0.633362	0.990577
piR-hsa-3690050	0.445065	2.90655	4.89282	0.594044	0.552483	0.990577
piR-hsa-360052	0.400389	1.27617	4.71765	0.27051	0.786768	0.990577
piR-hsa-119023	0.111266	1.8512	4.90365	0.377515	0.705791	0.990577
piR-hsa-163995	1.85781	2.42854	3.98899	0.608811	0.54265	0.990577
piR-hsa-2547932	0.400389	1.27617	4.71765	0.27051	0.786768	0.990577
piR-hsa-1962895	6.06988	-0.6536	3.79896	-0.172047	0.8634	0.990577
piR-hsa-133607	0.222532	2.33621	4.89771	0.477001	0.633362	0.990577
piR-hsa-1262589	0.400389	1.27617	4.71765	0.27051	0.786768	0.990577
piR-hsa-4385787	0.466979	0.499388	4.5798	0.109041	0.91317	0.990577
piR-hsa-1895349	0.166899	2.12355	4.90008	0.43337	0.664746	0.990577
piR-hsa-137532	0.289123	0.888263	4.85237	0.183057	0.854753	0.990577
piR-hsa-1290138	2.43351	-2.86973	3.92429	-0.731272	0.464613	0.990577
piR-hsa-1916202	0.736836	-0.870043	3.97845	-0.218689	0.826893	0.990577
piR-hsa-177087	0.867368	0.791638	4.22567	0.18734	0.851394	0.990577
piR-hsa-354209	0.111266	1.8512	4.90365	0.377515	0.705791	0.990577
piR-hsa-1062159	0.800777	1.27608	4.27114	0.298768	0.765117	0.990577
piR-hsa-1292148	1.5157	0.894633	3.7417	0.239098	0.811029	0.990577
piR-hsa-137080	0.111266	1.8512	4.90365	0.377515	0.705791	0.990577
piR-hsa-1525568	0.870016	-2.5131	4.18794	-0.60008	0.548453	0.990577
piR-hsa-2831083	0.901086	2.19843	4.24812	0.517507	0.604802	0.990577
piR-hsa-1187007	0.233489	0.61592	4.85598	0.126837	0.899069	0.990577
piR-hsa-725823	0.111266	1.8512	4.90365	0.377515	0.705791	0.990577
piR-hsa-1917199	0.111266	1.8512	4.90365	0.377515	0.705791	0.990577
piR-hsa-1924289	0.333798	2.66063	4.8947	0.543574	0.586735	0.990577
piR-hsa-146641	0.36667	-1.4381	4.84552	-0.296789	0.766628	0.990577
piR-hsa-1873634	0.500698	3.01066	4.89211	0.615412	0.538282	0.990577
piR-hsa-1256021	0.166899	2.12355	4.90008	0.43337	0.664746	0.990577
piR-hsa-103252	3.40288	0.668427	3.82763	0.174632	0.861369	0.990577
piR-hsa-1271323	2.20002	-3.87577	4.31462	-0.898286	0.369033	0.990577
piR-hsa-1248153	3.02008	-4.27871	4.34627	-0.984454	0.324892	0.990577
piR-hsa-1914833	0.344756	1.1009	4.84416	0.227264	0.820219	0.990577
piR-hsa-2848447	0.166899	2.12355	4.90008	0.43337	0.664746	0.990577
piR-hsa-183347	0.111266	1.8512	4.90365	0.377515	0.705791	0.990577
piR-hsa-3682755	0.177856	0.23185	4.86232	0.047683	0.961969	0.990577
piR-hsa-163130	0.222532	2.33621	4.89771	0.477001	0.633362	0.990577
piR-hsa-1292271	0.244447	-1.05497	4.85607	-0.217248	0.828015	0.990577
piR-hsa-2545386	0.222532	2.33621	4.89771	0.477001	0.633362	0.990577
piR-hsa-2496167	0.166899	2.12355	4.90008	0.43337	0.664746	0.990577
piR-hsa-1885944	0.166899	2.12355	4.90008	0.43337	0.664746	0.990577
piR-hsa-1975302	0.333798	2.66063	4.8947	0.543574	0.586735	0.990577
piR-hsa-206580	0.389431	2.79088	4.89366	0.570305	0.568471	0.990577
piR-hsa-1260541	0.111266	1.8512	4.90365	0.377515	0.705791	0.990577
piR-hsa-189987	0.177856	0.23185	4.86232	0.047683	0.961969	0.990577
piR-hsa-4386059	0.30008	-0.36554	4.83968	-0.0755297	0.939793	0.990577
piR-hsa-1895230	0.166899	2.12355	4.90008	0.43337	0.664746	0.990577
piR-hsa-107740	0.611964	3.19259	4.87823	0.654456	0.512818	0.990577
piR-hsa-2451732	0.222532	2.33621	4.89771	0.477001	0.633362	0.990577
piR-hsa-133427	1.22223	-3.03511	4.46405	-0.679902	0.496566	0.990577
piR-hsa-3779330	1.52401	2.11856	4.04234	0.524094	0.600213	0.990577
piR-hsa-3749028	0.222532	2.33621	4.89771	0.477001	0.633362	0.990577
piR-hsa-165768	7.63737	-3.49081	3.39374	-1.0286	0.303667	0.990577
piR-hsa-1914447	1.15649	0.75014	4.1061	0.182689	0.855042	0.990577
piR-hsa-350759	0.111266	1.8512	4.90365	0.377515	0.705791	0.990577
piR-hsa-384500	0.522612	0.675049	4.50319	0.149904	0.88084	0.990577
piR-hsa-1249260	0.166899	2.12355	4.90008	0.43337	0.664746	0.990577
piR-hsa-147618	4.25929	0.789154	3.80444	0.20743	0.835674	0.990577
piR-hsa-1905713	0.36667	-1.4381	4.84552	-0.296789	0.766628	0.990577
piR-hsa-1248753	0.177856	0.23185	4.86232	0.047683	0.961969	0.990577
piR-hsa-3739259	0.689511	1.0741	4.34298	0.247319	0.804661	0.990577
piR-hsa-3686487	0.36667	-1.4381	4.84552	-0.296789	0.766628	0.990577
piR-hsa-149606	0.389431	2.79088	4.89366	0.570305	0.568471	0.990577
piR-hsa-131164	0.244447	-1.05497	4.85607	-0.217248	0.828015	0.990577
piR-hsa-1316934	0.500698	3.01066	4.89211	0.615412	0.538282	0.990577
piR-hsa-188395	2.20521	0.812035	3.57734	0.226994	0.820428	0.990577
piR-hsa-150294	0.344756	1.1009	4.84416	0.227264	0.820219	0.990577
piR-hsa-187546	0.166899	2.12355	4.90008	0.43337	0.664746	0.990577
piR-hsa-140136	0.111266	1.8512	4.90365	0.377515	0.705791	0.990577
piR-hsa-2502327	0.244447	-1.05497	4.85607	-0.217248	0.828015	0.990577
piR-hsa-248759	0.111266	1.8512	4.90365	0.377515	0.705791	0.990577
piR-hsa-116633	0.244447	-1.05497	4.85607	-0.217248	0.828015	0.990577
piR-hsa-1276016	0.844606	-1.24962	4.21431	-0.29652	0.766833	0.990577
piR-hsa-1918957	0.278165	2.51137	4.896	0.512942	0.607992	0.990577
piR-hsa-142109	0.111266	1.8512	4.90365	0.377515	0.705791	0.990577
piR-hsa-1781667	0.233489	0.61592	4.85598	0.126837	0.899069	0.990577
piR-hsa-100587	0.244447	-1.05497	4.85607	-0.217248	0.828015	0.990577
piR-hsa-183799	0.477936	-0.376041	4.55856	-0.0824911	0.934256	0.990577
piR-hsa-2564342	0.488893	-1.73517	4.83583	-0.358816	0.719733	0.990577
piR-hsa-189331	0.177856	0.23185	4.86232	0.047683	0.961969	0.990577
piR-hsa-127719	16.3779	-6.75311	4.22062	-1.60003	0.109592	0.990577
piR-hsa-1920629	0.111266	1.8512	4.90365	0.377515	0.705791	0.990577
piR-hsa-2548017	0.111266	1.8512	4.90365	0.377515	0.705791	0.990577
piR-hsa-175507	0.466979	0.499388	4.5798	0.109041	0.91317	0.990577
piR-hsa-1310785	0.855563	-2.52456	4.61287	-0.547286	0.584182	0.990577
piR-hsa-1939083	0.400389	1.27617	4.71765	0.27051	0.786768	0.990577
piR-hsa-1878886	0.233489	0.61592	4.85598	0.126837	0.899069	0.990577
piR-hsa-2384504	0.111266	1.8512	4.90365	0.377515	0.705791	0.990577
piR-hsa-1238836	2.27841	-1.44844	3.91764	-0.369724	0.711588	0.990577
piR-hsa-162647	0.166899	2.12355	4.90008	0.43337	0.664746	0.990577
piR-hsa-1246923	0.177856	0.23185	4.86232	0.047683	0.961969	0.990577
piR-hsa-161347	0.30008	-0.36554	4.83968	-0.0755297	0.939793	0.990577
piR-hsa-139296	0.333798	2.66063	4.8947	0.543574	0.586735	0.990577
piR-hsa-141970	0.933958	0.378923	4.18414	0.0905618	0.927841	0.990577
piR-hsa-1319994	0.578245	0.825355	4.44028	0.185879	0.85254	0.990577
piR-hsa-1911397	0.111266	1.8512	4.90365	0.377515	0.705791	0.990577
piR-hsa-180016	0.111266	1.8512	4.90365	0.377515	0.705791	0.990577
piR-hsa-1233023	0.111266	1.8512	4.90365	0.377515	0.705791	0.990577
piR-hsa-190033	0.177856	0.23185	4.86232	0.047683	0.961969	0.990577
piR-hsa-1245077	0.111266	1.8512	4.90365	0.377515	0.705791	0.990577
piR-hsa-1321361	0.222532	2.33621	4.89771	0.477001	0.633362	0.990577
piR-hsa-4225630	0.177856	0.23185	4.86232	0.047683	0.961969	0.990577
piR-hsa-1521811	0.614613	-0.391493	4.48201	-0.0873476	0.930395	0.990577
piR-hsa-3686661	0.166899	2.12355	4.90008	0.43337	0.664746	0.990577
piR-hsa-1959835	0.111266	1.8512	4.90365	0.377515	0.705791	0.990577
piR-hsa-152322	0.177856	0.23185	4.86232	0.047683	0.961969	0.990577
piR-hsa-1258977	0.111266	1.8512	4.90365	0.377515	0.705791	0.990577
piR-hsa-6438586	0.166899	2.12355	4.90008	0.43337	0.664746	0.990577
piR-hsa-1284815	0.166899	2.12355	4.90008	0.43337	0.664746	0.990577
piR-hsa-105456	0.222532	2.33621	4.89771	0.477001	0.633362	0.990577
piR-hsa-3574661	0.445065	2.90655	4.89282	0.594044	0.552483	0.990577
piR-hsa-130535	0.567288	1.67596	4.4763	0.374407	0.708101	0.990577
piR-hsa-193686	0.222532	2.33621	4.89771	0.477001	0.633362	0.990577
piR-hsa-1243867	2.29107	1.13075	3.89917	0.289999	0.771817	0.990577
piR-hsa-103564	0.111266	1.8512	4.90365	0.377515	0.705791	0.990577
piR-hsa-1259890	0.278165	2.51137	4.896	0.512942	0.607992	0.990577
piR-hsa-1296839	0.289123	0.888263	4.85237	0.183057	0.854753	0.990577
piR-hsa-101851	0.66675	-1.38556	4.3423	-0.319085	0.749662	0.990577
piR-hsa-733274	0.389431	2.79088	4.89366	0.570305	0.568471	0.990577
piR-hsa-1465077	0.111266	1.8512	4.90365	0.377515	0.705791	0.990577
piR-hsa-2531388	2.1102	-2.60825	3.5664	-0.731339	0.464572	0.990577
piR-hsa-362446	0.222532	2.33621	4.89771	0.477001	0.633362	0.990577
piR-hsa-1873969	15.0335	-6.63014	4.21869	-1.57161	0.116041	0.990577
piR-hsa-2546779	0.222532	2.33621	4.89771	0.477001	0.633362	0.990577
piR-hsa-394203	0.289123	0.888263	4.85237	0.183057	0.854753	0.990577
piR-hsa-133742	0.177856	0.23185	4.86232	0.047683	0.961969	0.990577
piR-hsa-1920561	0.111266	1.8512	4.90365	0.377515	0.705791	0.990577
piR-hsa-2213434	0.233489	0.61592	4.85598	0.126837	0.899069	0.990577
piR-hsa-1610976	0.166899	2.12355	4.90008	0.43337	0.664746	0.990577
piR-hsa-1265805	0.111266	1.8512	4.90365	0.377515	0.705791	0.990577
piR-hsa-1270276	0.333798	2.66063	4.8947	0.543574	0.586735	0.990577
piR-hsa-2479556	1.66899	4.30152	4.4407	0.968659	0.332716	0.990577
piR-hsa-2505385	0.177856	0.23185	4.86232	0.047683	0.961969	0.990577
piR-hsa-2496684	0.166899	2.12355	4.90008	0.43337	0.664746	0.990577
piR-hsa-166970	14.7428	7.35139	4.25396	1.72813	0.0839652	0.990577
piR-hsa-152365	10.2533	0.716741	3.78659	0.189284	0.84987	0.990577
piR-hsa-153689	4.29386	2.25474	3.81397	0.591179	0.554401	0.990577
piR-hsa-272907	0.477936	-0.376041	4.55856	-0.0824911	0.934256	0.990577
piR-hsa-1283338	2.51445	3.57054	3.96008	0.901632	0.367252	0.990577
piR-hsa-3746424	0.111266	1.8512	4.90365	0.377515	0.705791	0.990577
piR-hsa-363828	0.811734	0.686034	4.25455	0.161247	0.871899	0.990577
piR-hsa-8095390	0.166899	2.12355	4.90008	0.43337	0.664746	0.990577
piR-hsa-1870207	0.233489	0.61592	4.85598	0.126837	0.899069	0.990577
piR-hsa-1976459	0.411346	0.287224	4.67525	0.0614349	0.951013	0.990577
piR-hsa-1261010	0.977786	-2.71582	4.55055	-0.596811	0.550633	0.990577
piR-hsa-2558347	0.166899	2.12355	4.90008	0.43337	0.664746	0.990577
piR-hsa-2514753	0.244447	-1.05497	4.85607	-0.217248	0.828015	0.990577
piR-hsa-162313	0.55898	-0.784768	4.54466	-0.172679	0.862904	0.990577
piR-hsa-371461	0.611116	-2.04184	4.81013	-0.424486	0.671211	0.990577
piR-hsa-397817	0.36667	-1.4381	4.84552	-0.296789	0.766628	0.990577
piR-hsa-1726844	0.222532	2.33621	4.89771	0.477001	0.633362	0.990577
piR-hsa-3751127	0.111266	1.8512	4.90365	0.377515	0.705791	0.990577
piR-hsa-143880	0.411346	0.287224	4.67525	0.0614349	0.951013	0.990577
piR-hsa-157378	5.73021	6.01095	4.2664	1.4089	0.158864	0.990577
piR-hsa-1544336	0.222532	2.33621	4.89771	0.477001	0.633362	0.990577
piR-hsa-1067641	0.111266	1.8512	4.90365	0.377515	0.705791	0.990577
piR-hsa-172457	0.177856	0.23185	4.86232	0.047683	0.961969	0.990577
piR-hsa-2539762	0.389431	2.79088	4.89366	0.570305	0.568471	0.990577
piR-hsa-161208	0.578245	0.825355	4.44028	0.185879	0.85254	0.990577
piR-hsa-1329318	0.166899	2.12355	4.90008	0.43337	0.664746	0.990577
piR-hsa-2488676	0.278165	2.51137	4.896	0.512942	0.607992	0.990577
piR-hsa-148083	0.477936	-0.376041	4.55856	-0.0824911	0.934256	0.990577
piR-hsa-1306769	1.35935	3.64094	4.26186	0.854307	0.392935	0.990577
piR-hsa-12485	0.222532	2.33621	4.89771	0.477001	0.633362	0.990577
piR-hsa-393709	0.511655	1.55841	4.5407	0.343209	0.731441	0.990577
piR-hsa-188365	1.27956	3.94064	4.52573	0.870719	0.383907	0.990577
piR-hsa-187763	0.111266	1.8512	4.90365	0.377515	0.705791	0.990577
piR-hsa-117950	0.177856	0.23185	4.86232	0.047683	0.961969	0.990577
piR-hsa-2477156	0.111266	1.8512	4.90365	0.377515	0.705791	0.990577
piR-hsa-2509331	0.244447	-1.05497	4.85607	-0.217248	0.828015	0.990577
piR-hsa-174336	0.111266	1.8512	4.90365	0.377515	0.705791	0.990577
piR-hsa-1393010	4.33684	0.500262	3.8047	0.131485	0.895391	0.990577
piR-hsa-336939	0.111266	1.8512	4.90365	0.377515	0.705791	0.990577
piR-hsa-2008513	0.111266	1.8512	4.90365	0.377515	0.705791	0.990577
piR-hsa-181911	3.67178	5.38774	4.29904	1.25324	0.210118	0.990577
piR-hsa-206728	0.222532	2.33621	4.89771	0.477001	0.633362	0.990577
piR-hsa-194834	0.655792	-0.411822	4.35254	-0.0946164	0.92462	0.990577
piR-hsa-2553266	6.17188	0.641906	3.78567	0.169562	0.865355	0.990577
piR-hsa-131791	0.244447	-1.05497	4.85607	-0.217248	0.828015	0.990577
piR-hsa-131349	1.21212	0.826023	4.0909	0.201917	0.839982	0.990577
piR-hsa-372831	3.94995	5.48955	4.29191	1.27905	0.200881	0.990577
piR-hsa-1876211	0.222532	2.33621	4.89771	0.477001	0.633362	0.990577
piR-hsa-142299	0.36667	-1.4381	4.84552	-0.296789	0.766628	0.990577
piR-hsa-2483968	0.72323	3.35022	4.7792	0.701	0.483303	0.990577
piR-hsa-308216	0.111266	1.8512	4.90365	0.377515	0.705791	0.990577
piR-hsa-161272	0.222532	2.33621	4.89771	0.477001	0.633362	0.990577
piR-hsa-783578	0.111266	1.8512	4.90365	0.377515	0.705791	0.990577
piR-hsa-1257740	0.344756	1.1009	4.84416	0.227264	0.820219	0.990577
piR-hsa-142770	0.111266	1.8512	4.90365	0.377515	0.705791	0.990577
piR-hsa-1057189	0.111266	1.8512	4.90365	0.377515	0.705791	0.990577
piR-hsa-1891034	0.222532	2.33621	4.89771	0.477001	0.633362	0.990577
piR-hsa-1879447	0.244447	-1.05497	4.85607	-0.217248	0.828015	0.990577
piR-hsa-2504537	0.556331	3.10539	4.89151	0.634853	0.525524	0.990577
piR-hsa-1899640	0.445065	2.90655	4.89282	0.594044	0.552483	0.990577
piR-hsa-188671	4.06878	-0.662995	3.82751	-0.173219	0.86248	0.990577
piR-hsa-146897	0.166899	2.12355	4.90008	0.43337	0.664746	0.990577
piR-hsa-2512418	0.667597	3.27421	4.82485	0.678613	0.497383	0.990577
piR-hsa-159249	0.36667	-1.4381	4.84552	-0.296789	0.766628	0.990577
piR-hsa-4490025	1.56567	-2.5586	4.09866	-0.624253	0.532462	0.990577
piR-hsa-157828	0.111266	1.8512	4.90365	0.377515	0.705791	0.990577
piR-hsa-162407	0.344756	1.1009	4.84416	0.227264	0.820219	0.990577
piR-hsa-353544	0.500698	3.01066	4.89211	0.615412	0.538282	0.990577
piR-hsa-116600	0.73334	-2.30356	4.69558	-0.490582	0.623722	0.990577
piR-hsa-14677	0.614613	-0.391493	4.48201	-0.0873476	0.930395	0.990577
piR-hsa-148232	0.30008	-0.36554	4.83968	-0.0755297	0.939793	0.990577
piR-hsa-337502	0.700468	0.437146	4.32524	0.101069	0.919496	0.990577
piR-hsa-194729	0.55898	-0.784768	4.54466	-0.172679	0.862904	0.990577
piR-hsa-1143309	2.06637	-0.875551	4.01582	-0.218026	0.827409	0.990577
piR-hsa-157514	2.32478	1.90104	3.91703	0.485328	0.627443	0.990577
piR-hsa-131537	0.611116	-2.04184	4.81013	-0.424486	0.671211	0.990577
piR-hsa-2561662	0.445065	2.90655	4.89282	0.594044	0.552483	0.990577
piR-hsa-1954951	39.7644	-8.01757	4.32328	-1.85451	0.0636664	0.990577
piR-hsa-4483708	0.389431	2.79088	4.89366	0.570305	0.568471	0.990577
piR-hsa-1263092	0.500698	3.01066	4.89211	0.615412	0.538282	0.990577
piR-hsa-1933690	0.466979	0.499388	4.5798	0.109041	0.91317	0.990577
piR-hsa-1931147	2.53636	2.43732	3.9154	0.622496	0.533616	0.990577
piR-hsa-2502611	0.244447	-1.05497	4.85607	-0.217248	0.828015	0.990577
piR-hsa-174620	0.233489	0.61592	4.85598	0.126837	0.899069	0.990577
piR-hsa-1388138	0.111266	1.8512	4.90365	0.377515	0.705791	0.990577
piR-hsa-2564284	0.111266	1.8512	4.90365	0.377515	0.705791	0.990577
piR-hsa-1241456	0.177856	0.23185	4.86232	0.047683	0.961969	0.990577
piR-hsa-1956919	0.244447	-1.05497	4.85607	-0.217248	0.828015	0.990577
piR-hsa-1372238	4.2045	1.72403	3.807	0.452857	0.650651	0.990577
piR-hsa-1480927	0.111266	1.8512	4.90365	0.377515	0.705791	0.990577
piR-hsa-1236952	0.36667	-1.4381	4.84552	-0.296789	0.766628	0.990577
piR-hsa-106849	0.445065	2.90655	4.89282	0.594044	0.552483	0.990577
piR-hsa-1248334	0.111266	1.8512	4.90365	0.377515	0.705791	0.990577
piR-hsa-1884787	0.177856	0.23185	4.86232	0.047683	0.961969	0.990577
piR-hsa-1106626	1.00669	-2.63896	4.62047	-0.571145	0.567901	0.990577
piR-hsa-1270399	0.111266	1.8512	4.90365	0.377515	0.705791	0.990577
piR-hsa-2556805	0.400389	1.27617	4.71765	0.27051	0.786768	0.990577
piR-hsa-1262137	0.177856	0.23185	4.86232	0.047683	0.961969	0.990577
piR-hsa-1907558	1.06799	2.38952	4.18478	0.571002	0.567998	0.990577
piR-hsa-1256446	0.166899	2.12355	4.90008	0.43337	0.664746	0.990577
piR-hsa-1613827	0.222532	2.33621	4.89771	0.477001	0.633362	0.990577
piR-hsa-159459	0.333798	2.66063	4.8947	0.543574	0.586735	0.990577
piR-hsa-1911732	0.111266	1.8512	4.90365	0.377515	0.705791	0.990577
piR-hsa-1266094	0.111266	1.8512	4.90365	0.377515	0.705791	0.990577
piR-hsa-127372	0.166899	2.12355	4.90008	0.43337	0.664746	0.990577
piR-hsa-1240135	0.244447	-1.05497	4.85607	-0.217248	0.828015	0.990577
piR-hsa-1289967	0.166899	2.12355	4.90008	0.43337	0.664746	0.990577
piR-hsa-1237046	0.244447	-1.05497	4.85607	-0.217248	0.828015	0.990577
piR-hsa-2238376	0.177856	0.23185	4.86232	0.047683	0.961969	0.990577
piR-hsa-390166	2.05673	-0.292272	3.92876	-0.0743928	0.940698	0.990577
piR-hsa-3624952	0.111266	1.8512	4.90365	0.377515	0.705791	0.990577
piR-hsa-1287201	0.111266	1.8512	4.90365	0.377515	0.705791	0.990577
piR-hsa-1259233	0.456022	1.42654	4.61936	0.308817	0.75746	0.990577
piR-hsa-140873	1.938	0.210081	3.59925	0.0583679	0.953456	0.990577
piR-hsa-351415	0.556331	3.10539	4.89151	0.634853	0.525524	0.990577
piR-hsa-723033	0.222532	2.33621	4.89771	0.477001	0.633362	0.990577
piR-hsa-170436	3.3582	0.432816	3.83092	0.11298	0.910047	0.990577
piR-hsa-132187	0.614613	-0.391493	4.48201	-0.0873476	0.930395	0.990577
piR-hsa-1876597	0.667597	3.27421	4.82485	0.678613	0.497383	0.990577
piR-hsa-2575474	0.166899	2.12355	4.90008	0.43337	0.664746	0.990577
piR-hsa-151229	1.44477	-1.46549	4.01732	-0.364794	0.715265	0.990577
piR-hsa-160617	3.07078	3.85693	3.93265	0.980745	0.326718	0.990577
piR-hsa-137924	0.111266	1.8512	4.90365	0.377515	0.705791	0.990577
piR-hsa-147698	252.782	0.676706	3.4797	0.194473	0.845806	0.990577
piR-hsa-362194	0.333798	2.66063	4.8947	0.543574	0.586735	0.990577
piR-hsa-140586	0.166899	2.12355	4.90008	0.43337	0.664746	0.990577
piR-hsa-2487103	1.33519	3.99832	4.50961	0.886622	0.375282	0.990577
piR-hsa-2482463	0.781512	0.28995	4.35513	0.0665767	0.946919	0.990577
piR-hsa-3925970	0.111266	1.8512	4.90365	0.377515	0.705791	0.990577
piR-hsa-194553	0.233489	0.61592	4.85598	0.126837	0.899069	0.990577
piR-hsa-1941653	0.422303	-0.758886	4.65611	-0.162987	0.870528	0.990577
piR-hsa-3750181	0.166899	2.12355	4.90008	0.43337	0.664746	0.990577
piR-hsa-150118	0.177856	0.23185	4.86232	0.047683	0.961969	0.990577
piR-hsa-156250	8.89282	-1.06522	3.79661	-0.280572	0.779039	0.990577
piR-hsa-1173939	0.111266	1.8512	4.90365	0.377515	0.705791	0.990577
piR-hsa-126630	133.392	0.583192	3.1147	0.187239	0.851474	0.990577
piR-hsa-163618	0.177856	0.23185	4.86232	0.047683	0.961969	0.990577
piR-hsa-136050	0.488893	-1.73517	4.83583	-0.358816	0.719733	0.990577
piR-hsa-139417	5.01624	1.46063	3.79148	0.385239	0.70006	0.990577
piR-hsa-2524019	0.745144	1.17978	4.30455	0.274077	0.784026	0.990577
piR-hsa-1651525	2.6805	1.43038	3.86935	0.369669	0.711629	0.990577
piR-hsa-356446	0.166899	2.12355	4.90008	0.43337	0.664746	0.990577
piR-hsa-1277663	0.333798	2.66063	4.8947	0.543574	0.586735	0.990577
piR-hsa-180883	0.166899	2.12355	4.90008	0.43337	0.664746	0.990577
piR-hsa-2493103	0.222532	2.33621	4.89771	0.477001	0.633362	0.990577
piR-hsa-1307226	0.837145	0.444993	4.32405	0.102911	0.918033	0.990577
piR-hsa-1899060	0.456022	1.42654	4.61936	0.308817	0.75746	0.990577
piR-hsa-143324	0.488893	-1.73517	4.83583	-0.358816	0.719733	0.990577
piR-hsa-295917	4.28205	1.34183	3.80267	0.352866	0.724189	0.990577
piR-hsa-132480	0.933958	0.378923	4.18414	0.0905618	0.927841	0.990577
piR-hsa-1307770	0.166899	2.12355	4.90008	0.43337	0.664746	0.990577
piR-hsa-1890790	0.111266	1.8512	4.90365	0.377515	0.705791	0.990577
piR-hsa-1952563	0.111266	1.8512	4.90365	0.377515	0.705791	0.990577
piR-hsa-350251	0.111266	1.8512	4.90365	0.377515	0.705791	0.990577
piR-hsa-1881119	0.456022	1.42654	4.61936	0.308817	0.75746	0.990577
piR-hsa-3781051	1.11266	3.77306	4.58168	0.823509	0.410219	0.990577
piR-hsa-3774310	0.289123	0.888263	4.85237	0.183057	0.854753	0.990577
piR-hsa-403982	0.111266	1.8512	4.90365	0.377515	0.705791	0.990577
piR-hsa-138085	3.86986	0.57426	3.81369	0.150579	0.880308	0.990577
piR-hsa-140235	0.166899	2.12355	4.90008	0.43337	0.664746	0.990577
piR-hsa-3732738	0.166899	2.12355	4.90008	0.43337	0.664746	0.990577
piR-hsa-150468	1.64623	1.72859	4.01106	0.430956	0.666501	0.990577
piR-hsa-3771126	0.289123	0.888263	4.85237	0.183057	0.854753	0.990577
piR-hsa-384627	0.111266	1.8512	4.90365	0.377515	0.705791	0.990577
piR-hsa-3637760	2.75804	0.914451	3.85929	0.236948	0.812697	0.990577
piR-hsa-1267065	0.166899	2.12355	4.90008	0.43337	0.664746	0.990577
piR-hsa-1944262	0.344756	1.1009	4.84416	0.227264	0.820219	0.990577
piR-hsa-3732283	0.477936	-0.376041	4.55856	-0.0824911	0.934256	0.990577
piR-hsa-342789	0.466979	0.499388	4.5798	0.109041	0.91317	0.990577
piR-hsa-1699138	0.111266	1.8512	4.90365	0.377515	0.705791	0.990577
piR-hsa-2482858	0.111266	1.8512	4.90365	0.377515	0.705791	0.990577
piR-hsa-2410053	0.289123	0.888263	4.85237	0.183057	0.854753	0.990577
piR-hsa-374737	0.477936	-0.376041	4.55856	-0.0824911	0.934256	0.990577
piR-hsa-355966	0.278165	2.51137	4.896	0.512942	0.607992	0.990577
piR-hsa-1236632	0.166899	2.12355	4.90008	0.43337	0.664746	0.990577
piR-hsa-131760	3.40457	4.00462	3.92122	1.02127	0.307128	0.990577
piR-hsa-136692	0.72323	3.35022	4.7792	0.701	0.483303	0.990577
piR-hsa-1263809	1.71282	1.36024	3.99214	0.340729	0.733308	0.990577
piR-hsa-2500067	0.600159	-0.686074	4.40497	-0.15575	0.87623	0.990577
piR-hsa-1287055	0.177856	0.23185	4.86232	0.047683	0.961969	0.990577
piR-hsa-2486885	0.111266	1.8512	4.90365	0.377515	0.705791	0.990577
piR-hsa-1237491	0.244447	-1.05497	4.85607	-0.217248	0.828015	0.990577
piR-hsa-4403266	0.411346	0.287224	4.67525	0.0614349	0.951013	0.990577
piR-hsa-1927108	0.488893	-1.73517	4.83583	-0.358816	0.719733	0.990577
piR-hsa-91950	14.5345	0.315483	3.33816	0.0945082	0.924705	0.990577
piR-hsa-352115	2.06938	3.29049	3.99459	0.823739	0.410088	0.990577
piR-hsa-1240812	0.244447	-1.05497	4.85607	-0.217248	0.828015	0.990577
piR-hsa-1741829	0.111266	1.8512	4.90365	0.377515	0.705791	0.990577
piR-hsa-86356	33.5121	1.4642	3.84942	0.380368	0.703672	0.990577
piR-hsa-334710	0.78982	2.05008	4.30407	0.476313	0.633852	0.990577
piR-hsa-2503095	0.278165	2.51137	4.896	0.512942	0.607992	0.990577
piR-hsa-1977541	0.111266	1.8512	4.90365	0.377515	0.705791	0.990577
piR-hsa-2329325	0.111266	1.8512	4.90365	0.377515	0.705791	0.990577
piR-hsa-159124	1.38998	0.594547	4.03559	0.147326	0.882875	0.990577
piR-hsa-349412	0.177856	0.23185	4.86232	0.047683	0.961969	0.990577
piR-hsa-147989	0.111266	1.8512	4.90365	0.377515	0.705791	0.990577
piR-hsa-1271343	0.166899	2.12355	4.90008	0.43337	0.664746	0.990577
piR-hsa-154709	6.9517	-0.501551	3.42522	-0.146429	0.883583	0.990577
piR-hsa-745080	0.278165	2.51137	4.896	0.512942	0.607992	0.990577
piR-hsa-123405	0.800777	1.27608	4.27114	0.298768	0.765117	0.990577
piR-hsa-132839	0.36667	-1.4381	4.84552	-0.296789	0.766628	0.990577
piR-hsa-1294929	0.166899	2.12355	4.90008	0.43337	0.664746	0.990577
piR-hsa-1917710	0.389431	2.79088	4.89366	0.570305	0.568471	0.990577
piR-hsa-3082840	0.111266	1.8512	4.90365	0.377515	0.705791	0.990577
piR-hsa-1253870	0.36667	-1.4381	4.84552	-0.296789	0.766628	0.990577
piR-hsa-1249275	0.177856	0.23185	4.86232	0.047683	0.961969	0.990577
piR-hsa-151795	6.02944	2.563	3.79055	0.676157	0.498941	0.990577
piR-hsa-4477133	3.17781	-4.40199	4.26227	-1.03278	0.301706	0.990577
piR-hsa-754692	0.166899	2.12355	4.90008	0.43337	0.664746	0.990577
piR-hsa-359356	0.166899	2.12355	4.90008	0.43337	0.664746	0.990577
piR-hsa-4423192	0.111266	1.8512	4.90365	0.377515	0.705791	0.990577
piR-hsa-149340	1.04522	0.580411	4.14114	0.140157	0.888536	0.990577
piR-hsa-1280217	0.111266	1.8512	4.90365	0.377515	0.705791	0.990577
piR-hsa-135378	4.06121	5.52833	4.2894	1.28883	0.197456	0.990577
piR-hsa-1296011	0.111266	1.8512	4.90365	0.377515	0.705791	0.990577
piR-hsa-141339	0.111266	1.8512	4.90365	0.377515	0.705791	0.990577
piR-hsa-1264858	0.177856	0.23185	4.86232	0.047683	0.961969	0.990577
piR-hsa-132794	0.111266	1.8512	4.90365	0.377515	0.705791	0.990577
piR-hsa-4454042	0.611964	3.19259	4.87823	0.654456	0.512818	0.990577
piR-hsa-1026931	0.166899	2.12355	4.90008	0.43337	0.664746	0.990577
piR-hsa-143081	1.21212	0.826023	4.0909	0.201917	0.839982	0.990577
piR-hsa-1253637	0.111266	1.8512	4.90365	0.377515	0.705791	0.990577
piR-hsa-1233493	0.747793	-2.26916	4.27675	-0.53058	0.59571	0.990577
piR-hsa-2541310	2.35115	-3.99553	3.8485	-1.03821	0.299175	0.990577
piR-hsa-1233306	2.13561	-3.80463	3.97367	-0.95746	0.338335	0.990577
piR-hsa-1314460	8.63154	1.77045	3.77563	0.468916	0.63913	0.990577
piR-hsa-1245452	2.00194	1.22805	3.93559	0.312036	0.755013	0.990577
piR-hsa-2831988	0.611116	-2.04184	4.81013	-0.424486	0.671211	0.990577
piR-hsa-3783199	0.111266	1.8512	4.90365	0.377515	0.705791	0.990577
piR-hsa-1918379	0.111266	1.8512	4.90365	0.377515	0.705791	0.990577
piR-hsa-163277	0.111266	1.8512	4.90365	0.377515	0.705791	0.990577
piR-hsa-339298	0.177856	0.23185	4.86232	0.047683	0.961969	0.990577
piR-hsa-1252411	0.177856	0.23185	4.86232	0.047683	0.961969	0.990577
piR-hsa-1062139	0.62557	-1.96983	4.41434	-0.446234	0.655428	0.990577
piR-hsa-360053	0.522612	0.675049	4.50319	0.149904	0.88084	0.990577
piR-hsa-1274710	0.333798	2.66063	4.8947	0.543574	0.586735	0.990577
piR-hsa-375879	0.177856	0.23185	4.86232	0.047683	0.961969	0.990577
piR-hsa-1757390	0.111266	1.8512	4.90365	0.377515	0.705791	0.990577
piR-hsa-120268	0.111266	1.8512	4.90365	0.377515	0.705791	0.990577
piR-hsa-150619	11.1822	6.95743	4.25174	1.63637	0.101762	0.990577
piR-hsa-796984	0.30008	-0.36554	4.83968	-0.0755297	0.939793	0.990577
piR-hsa-1041515	0.111266	1.8512	4.90365	0.377515	0.705791	0.990577
piR-hsa-147388	6.0901	-2.35138	3.83882	-0.612528	0.540188	0.990577
piR-hsa-2512066	0.445065	2.90655	4.89282	0.594044	0.552483	0.990577
piR-hsa-4484019	0.111266	1.8512	4.90365	0.377515	0.705791	0.990577
piR-hsa-132296	0.233489	0.61592	4.85598	0.126837	0.899069	0.990577
piR-hsa-1874655	0.911196	-1.85839	4.18795	-0.443747	0.657226	0.990577
piR-hsa-1236510	0.177856	0.23185	4.86232	0.047683	0.961969	0.990577
piR-hsa-2524032	3.60011	-3.87076	3.89606	-0.993507	0.320463	0.990577
piR-hsa-1973286	0.111266	1.8512	4.90365	0.377515	0.705791	0.990577
piR-hsa-2517866	0.111266	1.8512	4.90365	0.377515	0.705791	0.990577
piR-hsa-1939241	0.111266	1.8512	4.90365	0.377515	0.705791	0.990577
piR-hsa-3625757	0.233489	0.61592	4.85598	0.126837	0.899069	0.990577
piR-hsa-1897012	0.111266	1.8512	4.90365	0.377515	0.705791	0.990577
piR-hsa-156317	0.289123	0.888263	4.85237	0.183057	0.854753	0.990577
piR-hsa-1239096	0.244447	-1.05497	4.85607	-0.217248	0.828015	0.990577
piR-hsa-1939101	0.233489	0.61592	4.85598	0.126837	0.899069	0.990577
piR-hsa-132168	0.177856	0.23185	4.86232	0.047683	0.961969	0.990577
piR-hsa-343035	0.166899	2.12355	4.90008	0.43337	0.664746	0.990577
piR-hsa-1871987	0.72323	3.35022	4.7792	0.701	0.483303	0.990577
piR-hsa-2574321	0.166899	2.12355	4.90008	0.43337	0.664746	0.990577
piR-hsa-3739361	4.33938	5.6209	4.28384	1.31212	0.189481	0.990577
piR-hsa-183883	3.54448	-4.55832	4.25141	-1.07219	0.283634	0.990577
piR-hsa-169511	12.1339	1.14885	3.78853	0.303245	0.761703	0.990577
piR-hsa-3672081	0.166899	2.12355	4.90008	0.43337	0.664746	0.990577
piR-hsa-325550	0.667597	3.27421	4.82485	0.678613	0.497383	0.990577
piR-hsa-781724	0.289123	0.888263	4.85237	0.183057	0.854753	0.990577
piR-hsa-5710527	0.166899	2.12355	4.90008	0.43337	0.664746	0.990577
piR-hsa-1871673	0.222532	2.33621	4.89771	0.477001	0.633362	0.990577
piR-hsa-134940	0.333798	2.66063	4.8947	0.543574	0.586735	0.990577
piR-hsa-1884490	0.111266	1.8512	4.90365	0.377515	0.705791	0.990577
piR-hsa-387296	0.222532	2.33621	4.89771	0.477001	0.633362	0.990577
piR-hsa-1232346	0.111266	1.8512	4.90365	0.377515	0.705791	0.990577
piR-hsa-2490459	0.177856	0.23185	4.86232	0.047683	0.961969	0.990577
piR-hsa-4491831	0.278165	2.51137	4.896	0.512942	0.607992	0.990577
piR-hsa-1060822	0.177856	0.23185	4.86232	0.047683	0.961969	0.990577
piR-hsa-2539362	0.111266	1.8512	4.90365	0.377515	0.705791	0.990577
piR-hsa-2538508	0.166899	2.12355	4.90008	0.43337	0.664746	0.990577
piR-hsa-2558630	0.166899	2.12355	4.90008	0.43337	0.664746	0.990577
piR-hsa-1891884	0.36667	-1.4381	4.84552	-0.296789	0.766628	0.990577
piR-hsa-1026943	0.622921	1.78207	4.42257	0.402949	0.686986	0.990577
piR-hsa-377184	0.177856	0.23185	4.86232	0.047683	0.961969	0.990577
piR-hsa-186269	1.46668	-3.2959	4.40672	-0.747926	0.454505	0.990577
piR-hsa-4399543	0.500698	3.01066	4.89211	0.615412	0.538282	0.990577
piR-hsa-105718	1.00669	-2.63896	4.62047	-0.571145	0.567901	0.990577
piR-hsa-2525743	0.466979	0.499388	4.5798	0.109041	0.91317	0.990577
piR-hsa-150201	0.166899	2.12355	4.90008	0.43337	0.664746	0.990577
piR-hsa-142865	0.166899	2.12355	4.90008	0.43337	0.664746	0.990577
piR-hsa-2502073	0.244447	-1.05497	4.85607	-0.217248	0.828015	0.990577
piR-hsa-131356	2.73613	1.46841	3.86595	0.379832	0.70407	0.990577
piR-hsa-1650228	0.500698	3.01066	4.89211	0.615412	0.538282	0.990577
piR-hsa-781772	0.901086	2.19843	4.24812	0.517507	0.604802	0.990577
piR-hsa-1232932	0.244447	-1.05497	4.85607	-0.217248	0.828015	0.990577
piR-hsa-1928134	0.745144	1.17978	4.30455	0.274077	0.784026	0.990577
piR-hsa-106170	0.111266	1.8512	4.90365	0.377515	0.705791	0.990577
piR-hsa-105322	0.681203	-1.27058	4.02177	-0.315925	0.752059	0.990577
piR-hsa-1883655	0.111266	1.8512	4.90365	0.377515	0.705791	0.990577
piR-hsa-3726089	0.890129	3.55128	4.67459	0.759698	0.447435	0.990577
piR-hsa-727231	0.166899	2.12355	4.90008	0.43337	0.664746	0.990577
piR-hsa-3743827	0.111266	1.8512	4.90365	0.377515	0.705791	0.990577
piR-hsa-1321445	1.72558	-3.55333	3.94256	-0.901276	0.367442	0.990577
piR-hsa-4024956	0.166899	2.12355	4.90008	0.43337	0.664746	0.990577
piR-hsa-135097	0.111266	1.8512	4.90365	0.377515	0.705791	0.990577
piR-hsa-336895	2.55912	4.8874	4.34734	1.12423	0.260917	0.990577
piR-hsa-1907697	0.111266	1.8512	4.90365	0.377515	0.705791	0.990577
piR-hsa-1262509	0.111266	1.8512	4.90365	0.377515	0.705791	0.990577
piR-hsa-102662	1.18936	-0.637658	4.07444	-0.156502	0.875637	0.990577
piR-hsa-1253840	0.222532	2.33621	4.89771	0.477001	0.633362	0.990577
piR-hsa-3686774	0.500698	3.01066	4.89211	0.615412	0.538282	0.990577
piR-hsa-1328893	0.244447	-1.05497	4.85607	-0.217248	0.828015	0.990577
piR-hsa-149915	0.111266	1.8512	4.90365	0.377515	0.705791	0.990577
piR-hsa-1036096	0.177856	0.23185	4.86232	0.047683	0.961969	0.990577
piR-hsa-180436	1.22223	-3.03511	4.46405	-0.679902	0.496566	0.990577
piR-hsa-1320736	0.244447	-1.05497	4.85607	-0.217248	0.828015	0.990577
piR-hsa-131264	0.244447	-1.05497	4.85607	-0.217248	0.828015	0.990577
piR-hsa-103485	0.62557	-1.96983	4.41434	-0.446234	0.655428	0.990577
piR-hsa-356268	0.166899	2.12355	4.90008	0.43337	0.664746	0.990577
piR-hsa-769138	0.333798	2.66063	4.8947	0.543574	0.586735	0.990577
piR-hsa-1932868	0.166899	2.12355	4.90008	0.43337	0.664746	0.990577
piR-hsa-1326008	0.278165	2.51137	4.896	0.512942	0.607992	0.990577
piR-hsa-2546582	0.111266	1.8512	4.90365	0.377515	0.705791	0.990577
piR-hsa-2548448	0.244447	-1.05497	4.85607	-0.217248	0.828015	0.990577
piR-hsa-1352893	0.344756	1.1009	4.84416	0.227264	0.820219	0.990577
piR-hsa-152800	40.4528	1.48886	3.86454	0.385261	0.700044	0.990577
piR-hsa-1260591	0.111266	1.8512	4.90365	0.377515	0.705791	0.990577
piR-hsa-1274420	3.29125	-3.73681	3.48169	-1.07328	0.283148	0.990577
piR-hsa-352104	0.222532	2.33621	4.89771	0.477001	0.633362	0.990577
piR-hsa-1887846	0.177856	0.23185	4.86232	0.047683	0.961969	0.990577
piR-hsa-154658	0.556331	3.10539	4.89151	0.634853	0.525524	0.990577
piR-hsa-353500	0.166899	2.12355	4.90008	0.43337	0.664746	0.990577
piR-hsa-2849361	0.244447	-1.05497	4.85607	-0.217248	0.828015	0.990577
piR-hsa-136870	0.177856	0.23185	4.86232	0.047683	0.961969	0.990577
piR-hsa-182750	0.111266	1.8512	4.90365	0.377515	0.705791	0.990577
piR-hsa-1317621	0.177856	0.23185	4.86232	0.047683	0.961969	0.990577
piR-hsa-4281101	0.633878	0.956943	4.38766	0.218098	0.827352	0.990577
piR-hsa-1233132	0.792469	-0.586315	3.94507	-0.14862	0.881854	0.990577
piR-hsa-1273771	1.0014	3.66765	4.62324	0.793306	0.4276	0.990577
piR-hsa-124716	0.36667	-1.4381	4.84552	-0.296789	0.766628	0.990577
piR-hsa-1317492	0.111266	1.8512	4.90365	0.377515	0.705791	0.990577
piR-hsa-160223	0.111266	1.8512	4.90365	0.377515	0.705791	0.990577
piR-hsa-150163	0.111266	1.8512	4.90365	0.377515	0.705791	0.990577
piR-hsa-1235060	0.244447	-1.05497	4.85607	-0.217248	0.828015	0.990577
piR-hsa-947324	0.244447	-1.05497	4.85607	-0.217248	0.828015	0.990577
piR-hsa-169142	1.13373	-0.789983	4.09123	-0.193092	0.846887	0.990577
piR-hsa-4400312	0.36667	-1.4381	4.84552	-0.296789	0.766628	0.990577
piR-hsa-1295514	1.06233	-1.94802	4.21418	-0.462253	0.6439	0.990577
piR-hsa-4458891	0.445065	2.90655	4.89282	0.594044	0.552483	0.990577
piR-hsa-1917927	0.111266	1.8512	4.90365	0.377515	0.705791	0.990577
piR-hsa-161214	0.890129	3.55128	4.67459	0.759698	0.447435	0.990577
piR-hsa-334173	0.30008	-0.36554	4.83968	-0.0755297	0.939793	0.990577
piR-hsa-147794	0.111266	1.8512	4.90365	0.377515	0.705791	0.990577
piR-hsa-364663	0.111266	1.8512	4.90365	0.377515	0.705791	0.990577
piR-hsa-1263445	0.166899	2.12355	4.90008	0.43337	0.664746	0.990577
piR-hsa-172563	0.278165	2.51137	4.896	0.512942	0.607992	0.990577
piR-hsa-150881	0.445065	2.90655	4.89282	0.594044	0.552483	0.990577
piR-hsa-1261473	2.51673	-4.00991	4.37068	-0.917457	0.358903	0.990577
piR-hsa-151182	3.39362	5.27811	4.30765	1.22529	0.220467	0.990577
piR-hsa-174420	0.244447	-1.05497	4.85607	-0.217248	0.828015	0.990577
piR-hsa-389147	0.111266	1.8512	4.90365	0.377515	0.705791	0.990577
piR-hsa-2483863	0.111266	1.8512	4.90365	0.377515	0.705791	0.990577
piR-hsa-1235227	0.111266	1.8512	4.90365	0.377515	0.705791	0.990577
piR-hsa-3627684	2.13597	2.64278	3.95883	0.667567	0.50441	0.990577
piR-hsa-148749	0.166899	2.12355	4.90008	0.43337	0.664746	0.990577
piR-hsa-1260665	0.333798	2.66063	4.8947	0.543574	0.586735	0.990577
piR-hsa-2484098	1.10001	-2.88436	4.50261	-0.640598	0.521784	0.990577
piR-hsa-138584	0.166899	2.12355	4.90008	0.43337	0.664746	0.990577
piR-hsa-136184	128.263	-0.509289	3.97944	-0.12798	0.898165	0.990577
piR-hsa-2847007	0.166899	2.12355	4.90008	0.43337	0.664746	0.990577
piR-hsa-2455149	0.111266	1.8512	4.90365	0.377515	0.705791	0.990577
piR-hsa-46175	0.72323	3.35022	4.7792	0.701	0.483303	0.990577
piR-hsa-1245679	0.111266	1.8512	4.90365	0.377515	0.705791	0.990577
piR-hsa-110121	0.834496	3.48821	4.70509	0.741369	0.45847	0.990577
piR-hsa-1947125	0.111266	1.8512	4.90365	0.377515	0.705791	0.990577
piR-hsa-2511547	0.344756	1.1009	4.84416	0.227264	0.820219	0.990577
piR-hsa-4458694	0.166899	2.12355	4.90008	0.43337	0.664746	0.990577
piR-hsa-1273944	0.36667	-1.4381	4.84552	-0.296789	0.766628	0.990577
piR-hsa-767171	0.278165	2.51137	4.896	0.512942	0.607992	0.990577
piR-hsa-1882460	0.445065	2.90655	4.89282	0.594044	0.552483	0.990577
piR-hsa-1882548	0.111266	1.8512	4.90365	0.377515	0.705791	0.990577
piR-hsa-1945395	0.111266	1.8512	4.90365	0.377515	0.705791	0.990577
piR-hsa-3712796	0.111266	1.8512	4.90365	0.377515	0.705791	0.990577
piR-hsa-1938877	0.344756	1.1009	4.84416	0.227264	0.820219	0.990577
piR-hsa-2428583	0.166899	2.12355	4.90008	0.43337	0.664746	0.990577
piR-hsa-1023780	0.66675	-1.38556	4.3423	-0.319085	0.749662	0.990577
piR-hsa-112481	0.977786	-2.71582	4.55055	-0.596811	0.550633	0.990577
piR-hsa-1870428	1.10001	-2.88436	4.50261	-0.640598	0.521784	0.990577
piR-hsa-141040	6.04016	-5.29247	4.29833	-1.23128	0.218217	0.990577
piR-hsa-2496297	3.39362	5.27811	4.30765	1.22529	0.220467	0.990577
piR-hsa-1260568	0.244447	-1.05497	4.85607	-0.217248	0.828015	0.990577
piR-hsa-1003842	0.611116	-2.04184	4.81013	-0.424486	0.671211	0.990577
piR-hsa-130868	0.678554	1.87882	4.37705	0.429243	0.667746	0.990577
piR-hsa-149642	0.389431	2.79088	4.89366	0.570305	0.568471	0.990577
piR-hsa-3702051	0.633878	0.956943	4.38766	0.218098	0.827352	0.990577
piR-hsa-1235189	1.00669	-2.63896	4.62047	-0.571145	0.567901	0.990577
piR-hsa-4385426	0.166899	2.12355	4.90008	0.43337	0.664746	0.990577
piR-hsa-2477264	0.233489	0.61592	4.85598	0.126837	0.899069	0.990577
piR-hsa-1237798	0.781512	0.28995	4.35513	0.0665767	0.946919	0.990577
piR-hsa-791090	0.722383	-0.995848	4.29289	-0.231976	0.816557	0.990577
piR-hsa-358259	0.389431	2.79088	4.89366	0.570305	0.568471	0.990577
piR-hsa-170468	0.177856	0.23185	4.86232	0.047683	0.961969	0.990577
piR-hsa-145063	1.23488	2.55279	4.13797	0.616919	0.537288	0.990577
piR-hsa-338766	0.166899	2.12355	4.90008	0.43337	0.664746	0.990577
piR-hsa-3558751	0.578245	0.825355	4.44028	0.185879	0.85254	0.990577
piR-hsa-1246984	0.111266	1.8512	4.90365	0.377515	0.705791	0.990577
piR-hsa-2573912	0.111266	1.8512	4.90365	0.377515	0.705791	0.990577
piR-hsa-371063	0.166899	2.12355	4.90008	0.43337	0.664746	0.990577
piR-hsa-89426	0.111266	1.8512	4.90365	0.377515	0.705791	0.990577
piR-hsa-4379982	0.177856	0.23185	4.86232	0.047683	0.961969	0.990577
piR-hsa-1936465	4.22811	5.58459	4.28595	1.303	0.192575	0.990577
piR-hsa-2493225	0.289123	0.888263	4.85237	0.183057	0.854753	0.990577
piR-hsa-1967490	0.177856	0.23185	4.86232	0.047683	0.961969	0.990577
piR-hsa-158846	0.111266	1.8512	4.90365	0.377515	0.705791	0.990577
piR-hsa-154922	0.111266	1.8512	4.90365	0.377515	0.705791	0.990577
piR-hsa-3764632	0.111266	1.8512	4.90365	0.377515	0.705791	0.990577
piR-hsa-1349137	0.166899	2.12355	4.90008	0.43337	0.664746	0.990577
piR-hsa-1233603	1.00404	0.809673	4.25087	0.190472	0.848939	0.990577
piR-hsa-104260	0.111266	1.8512	4.90365	0.377515	0.705791	0.990577
piR-hsa-1880034	2.02959	1.77117	3.7864	0.467771	0.639948	0.990577
piR-hsa-1252689	0.411346	0.287224	4.67525	0.0614349	0.951013	0.990577
piR-hsa-1913680	0.111266	1.8512	4.90365	0.377515	0.705791	0.990577
piR-hsa-60182	6.44078	2.26082	3.78125	0.597903	0.549905	0.990577
piR-hsa-4473173	0.177856	0.23185	4.86232	0.047683	0.961969	0.990577
piR-hsa-751711	0.500698	3.01066	4.89211	0.615412	0.538282	0.990577
piR-hsa-1282113	0.244447	-1.05497	4.85607	-0.217248	0.828015	0.990577
piR-hsa-145431	0.166899	2.12355	4.90008	0.43337	0.664746	0.990577
piR-hsa-379115	0.30008	-0.36554	4.83968	-0.0755297	0.939793	0.990577
piR-hsa-160170	0.62557	-1.96983	4.41434	-0.446234	0.655428	0.990577
piR-hsa-115417	0.333798	2.66063	4.8947	0.543574	0.586735	0.990577
piR-hsa-1903726	0.36667	-1.4381	4.84552	-0.296789	0.766628	0.990577
piR-hsa-164226	0.166899	2.12355	4.90008	0.43337	0.664746	0.990577
piR-hsa-1960964	0.778863	3.42135	4.73966	0.721856	0.470383	0.990577
piR-hsa-183202	0.111266	1.8512	4.90365	0.377515	0.705791	0.990577
piR-hsa-159609	0.166899	2.12355	4.90008	0.43337	0.664746	0.990577
piR-hsa-748532	0.177856	0.23185	4.86232	0.047683	0.961969	0.990577
piR-hsa-2551331	0.166899	2.12355	4.90008	0.43337	0.664746	0.990577
piR-hsa-130214	4.64449	-4.94542	4.23149	-1.16872	0.242516	0.990577
piR-hsa-734036	0.222532	2.33621	4.89771	0.477001	0.633362	0.990577
piR-hsa-1265618	0.556331	3.10539	4.89151	0.634853	0.525524	0.990577
piR-hsa-4406131	0.111266	1.8512	4.90365	0.377515	0.705791	0.990577
piR-hsa-1376916	0.233489	0.61592	4.85598	0.126837	0.899069	0.990577
piR-hsa-141793	3.61615	5.36648	4.30063	1.24783	0.212092	0.990577
piR-hsa-570637	1.23669	-3.05668	4.0372	-0.75713	0.448972	0.990577
piR-hsa-4454785	0.600159	-0.686074	4.40497	-0.15575	0.87623	0.990577
piR-hsa-1323950	0.111266	1.8512	4.90365	0.377515	0.705791	0.990577
piR-hsa-1517356	0.111266	1.8512	4.90365	0.377515	0.705791	0.990577
piR-hsa-2853870	0.111266	1.8512	4.90365	0.377515	0.705791	0.990577
piR-hsa-1970508	0.855563	-2.52456	4.61287	-0.547286	0.584182	0.990577
piR-hsa-4369270	1.10001	-2.88436	4.50261	-0.640598	0.521784	0.990577
piR-hsa-1291682	0.111266	1.8512	4.90365	0.377515	0.705791	0.990577
piR-hsa-1314633	0.177856	0.23185	4.86232	0.047683	0.961969	0.990577
piR-hsa-187150	0.244447	-1.05497	4.85607	-0.217248	0.828015	0.990577
piR-hsa-2480337	1.85611	-1.25409	3.95463	-0.317121	0.751152	0.990577
piR-hsa-1965859	0.233489	0.61592	4.85598	0.126837	0.899069	0.990577
piR-hsa-1267050	0.166899	2.12355	4.90008	0.43337	0.664746	0.990577
piR-hsa-1302240	0.278165	2.51137	4.896	0.512942	0.607992	0.990577
piR-hsa-133656	0.923001	0.887825	4.20009	0.211382	0.832589	0.990577
piR-hsa-189608	0.177856	0.23185	4.86232	0.047683	0.961969	0.990577
piR-hsa-383693	1.30147	1.89497	4.0937	0.462899	0.643437	0.990577
piR-hsa-1966816	1.00669	-2.63896	4.62047	-0.571145	0.567901	0.990577
piR-hsa-3707958	0.111266	1.8512	4.90365	0.377515	0.705791	0.990577
piR-hsa-1259121	2.01339	-3.67937	4.4096	-0.834401	0.404055	0.990577
piR-hsa-142660	0.233489	0.61592	4.85598	0.126837	0.899069	0.990577
piR-hsa-147973	0.111266	1.8512	4.90365	0.377515	0.705791	0.990577
piR-hsa-4400251	0.111266	1.8512	4.90365	0.377515	0.705791	0.990577
piR-hsa-1896387	0.544526	-1.07242	4.47138	-0.23984	0.810454	0.990577
piR-hsa-1955946	0.756101	0.568868	4.28744	0.132682	0.894445	0.990577
piR-hsa-131569	1.27956	3.94064	4.52573	0.870719	0.383907	0.990577
piR-hsa-1883512	0.166899	2.12355	4.90008	0.43337	0.664746	0.990577
piR-hsa-1808722	0.800777	1.27608	4.27114	0.298768	0.765117	0.990577
piR-hsa-169220	0.177856	0.23185	4.86232	0.047683	0.961969	0.990577
piR-hsa-1879105	0.111266	1.8512	4.90365	0.377515	0.705791	0.990577
piR-hsa-155603	1.76845	1.4191	3.98095	0.356472	0.721487	0.990577
piR-hsa-3623926	2.39222	4.79446	4.35915	1.09986	0.271392	0.990577
piR-hsa-1241409	0.488893	-1.73517	4.83583	-0.358816	0.719733	0.990577
piR-hsa-1905851	2.56669	-4.09628	4.28997	-0.954851	0.339653	0.990577
piR-hsa-146700	0.111266	1.8512	4.90365	0.377515	0.705791	0.990577
piR-hsa-1237414	0.655792	-0.411822	4.35254	-0.0946164	0.92462	0.990577
piR-hsa-3722382	0.567288	1.67596	4.4763	0.374407	0.708101	0.990577
piR-hsa-164207	1.06233	-1.94802	4.21418	-0.462253	0.6439	0.990577
piR-hsa-132935	1.33519	3.99832	4.50961	0.886622	0.375282	0.990577
piR-hsa-58951	0.511655	1.55841	4.5407	0.343209	0.731441	0.990577
piR-hsa-1270687	0.222532	2.33621	4.89771	0.477001	0.633362	0.990577
piR-hsa-1269280	0.488893	-1.73517	4.83583	-0.358816	0.719733	0.990577
piR-hsa-3761488	0.111266	1.8512	4.90365	0.377515	0.705791	0.990577
piR-hsa-361905	0.166899	2.12355	4.90008	0.43337	0.664746	0.990577
piR-hsa-371991	0.72323	3.35022	4.7792	0.701	0.483303	0.990577
piR-hsa-1945086	3.57063	1.94236	3.83063	0.50706	0.612113	0.990577
piR-hsa-1320163	0.611964	3.19259	4.87823	0.654456	0.512818	0.990577
piR-hsa-1060503	1.74878	4.18689	4.07584	1.02725	0.304304	0.990577
piR-hsa-2494785	0.111266	1.8512	4.90365	0.377515	0.705791	0.990577
piR-hsa-338016	0.177856	0.23185	4.86232	0.047683	0.961969	0.990577
piR-hsa-2522257	0.466979	0.499388	4.5798	0.109041	0.91317	0.990577
piR-hsa-742931	0.233489	0.61592	4.85598	0.126837	0.899069	0.990577
piR-hsa-2514735	2.54562	-0.762027	3.89454	-0.195665	0.844872	0.990577
piR-hsa-165898	0.166899	2.12355	4.90008	0.43337	0.664746	0.990577
piR-hsa-2508880	0.389431	2.79088	4.89366	0.570305	0.568471	0.990577
piR-hsa-135931	0.177856	0.23185	4.86232	0.047683	0.961969	0.990577
piR-hsa-2521069	1.98003	2.03786	3.96323	0.514191	0.607119	0.990577
piR-hsa-2534451	0.177856	0.23185	4.86232	0.047683	0.961969	0.990577
piR-hsa-3709677	3.11545	5.1594	4.31814	1.19482	0.232158	0.990577
piR-hsa-1327818	0.177856	0.23185	4.86232	0.047683	0.961969	0.990577
piR-hsa-137687	0.177856	0.23185	4.86232	0.047683	0.961969	0.990577
piR-hsa-748471	0.667597	3.27421	4.82485	0.678613	0.497383	0.990577
piR-hsa-1469104	0.233489	0.61592	4.85598	0.126837	0.899069	0.990577
piR-hsa-723927	0.36667	-1.4381	4.84552	-0.296789	0.766628	0.990577
piR-hsa-754684	0.177856	0.23185	4.86232	0.047683	0.961969	0.990577
piR-hsa-1232100	0.111266	1.8512	4.90365	0.377515	0.705791	0.990577
piR-hsa-130524	0.222532	2.33621	4.89771	0.477001	0.633362	0.990577
piR-hsa-142830	1.05703	3.72159	4.60142	0.80879	0.418636	0.990577
piR-hsa-131381	0.166899	2.12355	4.90008	0.43337	0.664746	0.990577
piR-hsa-145656	0.400389	1.27617	4.71765	0.27051	0.786768	0.990577
piR-hsa-2494580	0.166899	2.12355	4.90008	0.43337	0.664746	0.990577
piR-hsa-154525	0.73334	-2.30356	4.69558	-0.490582	0.623722	0.990577
piR-hsa-1438728	0.344756	1.1009	4.84416	0.227264	0.820219	0.990577
piR-hsa-1120819	0.111266	1.8512	4.90365	0.377515	0.705791	0.990577
piR-hsa-108914	0.36667	-1.4381	4.84552	-0.296789	0.766628	0.990577
piR-hsa-106301	1.42594	2.24216	4.27392	0.524615	0.599851	0.990577
piR-hsa-1428717	0.111266	1.8512	4.90365	0.377515	0.705791	0.990577
piR-hsa-1891849	0.244447	-1.05497	4.85607	-0.217248	0.828015	0.990577
piR-hsa-2842679	0.111266	1.8512	4.90365	0.377515	0.705791	0.990577
piR-hsa-1290426	5.95825	-3.44708	3.39998	-1.01385	0.310653	0.990577
piR-hsa-101480	1.14818	-0.721481	3.74052	-0.192883	0.847051	0.990577
piR-hsa-149089	19.5294	0.589928	3.4578	0.170608	0.864532	0.990577
piR-hsa-3747989	0.30008	-0.36554	4.83968	-0.0755297	0.939793	0.990577
piR-hsa-2540986	0.500698	3.01066	4.89211	0.615412	0.538282	0.990577
piR-hsa-5798321	0.111266	1.8512	4.90365	0.377515	0.705791	0.990577
piR-hsa-1358313	0.111266	1.8512	4.90365	0.377515	0.705791	0.990577
piR-hsa-156084	1.87972	1.52977	3.9639	0.385924	0.699553	0.990577
piR-hsa-398941	0.111266	1.8512	4.90365	0.377515	0.705791	0.990577
piR-hsa-4493077	0.111266	1.8512	4.90365	0.377515	0.705791	0.990577
piR-hsa-1240416	2.51143	-0.309997	3.98042	-0.0778804	0.937923	0.990577
piR-hsa-158760	0.722383	-0.995848	4.29289	-0.231976	0.816557	0.990577
piR-hsa-362114	1.64538	-0.197562	3.97879	-0.0496538	0.960398	0.990577
piR-hsa-1940441	0.477936	-0.376041	4.55856	-0.0824911	0.934256	0.990577
piR-hsa-1249652	0.389431	2.79088	4.89366	0.570305	0.568471	0.990577
piR-hsa-156973	0.233489	0.61592	4.85598	0.126837	0.899069	0.990577
piR-hsa-172109	0.389431	2.79088	4.89366	0.570305	0.568471	0.990577
piR-hsa-1285168	1.44646	4.10686	4.48282	0.916132	0.359598	0.990577
piR-hsa-392955	7.22383	-2.28209	3.83446	-0.595153	0.551742	0.990577
piR-hsa-1882492	0.945762	3.61097	4.64749	0.776973	0.437175	0.990577
piR-hsa-1256897	0.233489	0.61592	4.85598	0.126837	0.899069	0.990577
piR-hsa-1285652	3.52343	-4.50518	4.32999	-1.04046	0.298126	0.990577
piR-hsa-1233610	0.611116	-2.04184	4.81013	-0.424486	0.671211	0.990577
piR-hsa-753581	0.111266	1.8512	4.90365	0.377515	0.705791	0.990577
piR-hsa-2529031	0.445065	2.90655	4.89282	0.594044	0.552483	0.990577
piR-hsa-1361547	0.166899	2.12355	4.90008	0.43337	0.664746	0.990577
piR-hsa-154304	6.72228	-5.47536	4.21697	-1.29841	0.194146	0.990577
piR-hsa-3775893	0.111266	1.8512	4.90365	0.377515	0.705791	0.990577
piR-hsa-166828	0.177856	0.23185	4.86232	0.047683	0.961969	0.990577
piR-hsa-802429	0.278165	2.51137	4.896	0.512942	0.607992	0.990577
piR-hsa-1629840	0.111266	1.8512	4.90365	0.377515	0.705791	0.990577
piR-hsa-146982	0.289123	0.888263	4.85237	0.183057	0.854753	0.990577
piR-hsa-3640592	0.333798	2.66063	4.8947	0.543574	0.586735	0.990577
piR-hsa-3676546	0.111266	1.8512	4.90365	0.377515	0.705791	0.990577
piR-hsa-143496	0.111266	1.8512	4.90365	0.377515	0.705791	0.990577
piR-hsa-3308404	0.111266	1.8512	4.90365	0.377515	0.705791	0.990577
piR-hsa-159829	3.25705	-0.881712	3.86428	-0.22817	0.819514	0.990577
piR-hsa-171715	0.166899	2.12355	4.90008	0.43337	0.664746	0.990577
piR-hsa-383521	1.22393	3.88038	4.54453	0.853858	0.393184	0.990577
piR-hsa-1748738	0.333798	2.66063	4.8947	0.543574	0.586735	0.990577
piR-hsa-1232397	0.111266	1.8512	4.90365	0.377515	0.705791	0.990577
piR-hsa-3715144	0.333798	2.66063	4.8947	0.543574	0.586735	0.990577
piR-hsa-140522	2.13512	0.657628	3.91496	0.167978	0.8666	0.990577
piR-hsa-1540329	0.166899	2.12355	4.90008	0.43337	0.664746	0.990577
piR-hsa-2837015	0.244447	-1.05497	4.85607	-0.217248	0.828015	0.990577
piR-hsa-133716	3.6018	-0.734439	3.8439	-0.191066	0.848474	0.990577
piR-hsa-1191782	0.222532	2.33621	4.89771	0.477001	0.633362	0.990577
piR-hsa-1964612	0.36667	-1.4381	4.84552	-0.296789	0.766628	0.990577
piR-hsa-1630140	0.111266	1.8512	4.90365	0.377515	0.705791	0.990577
piR-hsa-1305200	0.111266	1.8512	4.90365	0.377515	0.705791	0.990577
piR-hsa-401873	0.278165	2.51137	4.896	0.512942	0.607992	0.990577
piR-hsa-179997	11.4874	0.5787	3.79137	0.152636	0.878685	0.990577
piR-hsa-1878686	0.422303	-0.758886	4.65611	-0.162987	0.870528	0.990577
piR-hsa-168949	1.40094	0.198349	4.0265	0.0492609	0.960711	0.990577
piR-hsa-119954	0.166899	2.12355	4.90008	0.43337	0.664746	0.990577
piR-hsa-132018	0.400389	1.27617	4.71765	0.27051	0.786768	0.990577
piR-hsa-114006	20.9342	-4.26372	4.09638	-1.04085	0.297945	0.990577
piR-hsa-1880112	0.62557	-1.96983	4.41434	-0.446234	0.655428	0.990577
piR-hsa-2524290	0.244447	-1.05497	4.85607	-0.217248	0.828015	0.990577
piR-hsa-1255046	0.500698	3.01066	4.89211	0.615412	0.538282	0.990577
piR-hsa-130653	0.756101	0.568868	4.28744	0.132682	0.894445	0.990577
piR-hsa-195812	0.278165	2.51137	4.896	0.512942	0.607992	0.990577
piR-hsa-1458400	5.61301	-1.5445	3.82124	-0.404189	0.686074	0.990577
piR-hsa-4491758	0.177856	0.23185	4.86232	0.047683	0.961969	0.990577
piR-hsa-396608	0.111266	1.8512	4.90365	0.377515	0.705791	0.990577
piR-hsa-655827	0.111266	1.8512	4.90365	0.377515	0.705791	0.990577
piR-hsa-4493391	0.166899	2.12355	4.90008	0.43337	0.664746	0.990577
piR-hsa-173875	0.166899	2.12355	4.90008	0.43337	0.664746	0.990577
piR-hsa-1517095	0.72323	3.35022	4.7792	0.701	0.483303	0.990577
piR-hsa-55506	28.0391	8.27146	4.27051	1.93688	0.0527602	0.990577
piR-hsa-2519629	1.66814	0.894293	3.98816	0.224237	0.822573	0.990577
piR-hsa-2511670	0.166899	2.12355	4.90008	0.43337	0.664746	0.990577
piR-hsa-149653	0.111266	1.8512	4.90365	0.377515	0.705791	0.990577
piR-hsa-1960670	1.51004	-3.25024	4.47892	-0.725675	0.468038	0.990577
piR-hsa-737715	0.244447	-1.05497	4.85607	-0.217248	0.828015	0.990577
piR-hsa-136868	0.166899	2.12355	4.90008	0.43337	0.664746	0.990577
piR-hsa-1026988	0.233489	0.61592	4.85598	0.126837	0.899069	0.990577
piR-hsa-365308	0.111266	1.8512	4.90365	0.377515	0.705791	0.990577
piR-hsa-1922842	0.655792	-0.411822	4.35254	-0.0946164	0.92462	0.990577
piR-hsa-131075	0.344756	1.1009	4.84416	0.227264	0.820219	0.990577
piR-hsa-1155795	0.166899	2.12355	4.90008	0.43337	0.664746	0.990577
piR-hsa-1296917	0.111266	1.8512	4.90365	0.377515	0.705791	0.990577
piR-hsa-1295512	0.488893	-1.73517	4.83583	-0.358816	0.719733	0.990577
piR-hsa-1946136	0.556331	3.10539	4.89151	0.634853	0.525524	0.990577
piR-hsa-164249	0.222532	2.33621	4.89771	0.477001	0.633362	0.990577
piR-hsa-139044	0.989591	0.484392	4.16148	0.116399	0.907336	0.990577
piR-hsa-2169470	0.611116	-2.04184	4.81013	-0.424486	0.671211	0.990577
piR-hsa-4469775	0.278165	2.51137	4.896	0.512942	0.607992	0.990577
piR-hsa-1265208	0.111266	1.8512	4.90365	0.377515	0.705791	0.990577
piR-hsa-1236506	0.244447	-1.05497	4.85607	-0.217248	0.828015	0.990577
piR-hsa-2533398	0.445065	2.90655	4.89282	0.594044	0.552483	0.990577
piR-hsa-1233964	0.681203	-1.27058	4.02177	-0.315925	0.752059	0.990577
piR-hsa-1296905	0.923001	0.887825	4.20009	0.211382	0.832589	0.990577
piR-hsa-3123120	0.466979	0.499388	4.5798	0.109041	0.91317	0.990577
piR-hsa-1019871	0.734187	1.96776	4.33798	0.453612	0.650108	0.990577
piR-hsa-1945526	3.52343	-4.50518	4.32999	-1.04046	0.298126	0.990577
piR-hsa-164269	1.35626	-0.280586	4.03247	-0.0695816	0.944527	0.990577
piR-hsa-1246922	0.222532	2.33621	4.89771	0.477001	0.633362	0.990577
piR-hsa-1271109	0.177856	0.23185	4.86232	0.047683	0.961969	0.990577
piR-hsa-1240664	0.244447	-1.05497	4.85607	-0.217248	0.828015	0.990577
piR-hsa-157003	5.74449	-5.25002	4.22161	-1.24361	0.213645	0.990577
piR-hsa-154309	0.233489	0.61592	4.85598	0.126837	0.899069	0.990577
piR-hsa-140197	1.13458	1.72427	4.13641	0.416853	0.676786	0.990577
piR-hsa-195155	0.177856	0.23185	4.86232	0.047683	0.961969	0.990577
piR-hsa-160553	0.333798	2.66063	4.8947	0.543574	0.586735	0.990577
piR-hsa-121293	0.177856	0.23185	4.86232	0.047683	0.961969	0.990577
piR-hsa-2497557	0.166899	2.12355	4.90008	0.43337	0.664746	0.990577
piR-hsa-569388	52.9071	9.18358	4.29488	2.13826	0.0324955	0.990577
piR-hsa-3016212	0.500698	3.01066	4.89211	0.615412	0.538282	0.990577
piR-hsa-162827	0.781512	0.28995	4.35513	0.0665767	0.946919	0.990577
piR-hsa-2406564	0.111266	1.8512	4.90365	0.377515	0.705791	0.990577
piR-hsa-1271187	0.111266	1.8512	4.90365	0.377515	0.705791	0.990577
piR-hsa-1253695	0.111266	1.8512	4.90365	0.377515	0.705791	0.990577
piR-hsa-741492	7.18762	5.07352	3.88019	1.30755	0.191028	0.990577
piR-hsa-1877754	0.166899	2.12355	4.90008	0.43337	0.664746	0.990577
piR-hsa-2521636	0.111266	1.8512	4.90365	0.377515	0.705791	0.990577
piR-hsa-1874299	0.244447	-1.05497	4.85607	-0.217248	0.828015	0.990577
piR-hsa-109245	1.00669	-2.63896	4.62047	-0.571145	0.567901	0.990577
piR-hsa-1322278	0.111266	1.8512	4.90365	0.377515	0.705791	0.990577
piR-hsa-121754	1.60336	-3.44484	3.96028	-0.869849	0.384383	0.990577
piR-hsa-1459568	0.278165	2.51137	4.896	0.512942	0.607992	0.990577
piR-hsa-157453	2.39137	1.55806	3.89694	0.399816	0.689292	0.990577
piR-hsa-380315	2.11236	-0.229122	3.92342	-0.0583985	0.953431	0.990577
piR-hsa-173370	0.745144	1.17978	4.30455	0.274077	0.784026	0.990577
piR-hsa-1298402	2.16969	4.66025	4.37804	1.06446	0.28712	0.990577
piR-hsa-201000	0.500698	3.01066	4.89211	0.615412	0.538282	0.990577
piR-hsa-121420	0.244447	-1.05497	4.85607	-0.217248	0.828015	0.990577
piR-hsa-171002	0.344756	1.1009	4.84416	0.227264	0.820219	0.990577
piR-hsa-2516202	0.177856	0.23185	4.86232	0.047683	0.961969	0.990577
piR-hsa-151398	0.778863	3.42135	4.73966	0.721856	0.470383	0.990577
piR-hsa-1874937	0.166899	2.12355	4.90008	0.43337	0.664746	0.990577
piR-hsa-90980	8.02969	1.00781	3.78016	0.266604	0.789774	0.990577
piR-hsa-2492523	0.111266	1.8512	4.90365	0.377515	0.705791	0.990577
piR-hsa-178427	0.222532	2.33621	4.89771	0.477001	0.633362	0.990577
piR-hsa-1928604	0.811734	0.686034	4.25455	0.161247	0.871899	0.990577
piR-hsa-1978869	0.456022	1.42654	4.61936	0.308817	0.75746	0.990577
piR-hsa-1891322	0.556331	3.10539	4.89151	0.634853	0.525524	0.990577
piR-hsa-1254521	0.333798	2.66063	4.8947	0.543574	0.586735	0.990577
piR-hsa-156601	0.233489	0.61592	4.85598	0.126837	0.899069	0.990577
piR-hsa-2507800	0.177856	0.23185	4.86232	0.047683	0.961969	0.990577
piR-hsa-152725	85.1349	-6.97651	3.92568	-1.77715	0.0755436	0.990577
piR-hsa-770744	15.0766	7.38335	4.25429	1.73551	0.0826506	0.990577
piR-hsa-1945854	0.111266	1.8512	4.90365	0.377515	0.705791	0.990577
piR-hsa-304759	0.111266	1.8512	4.90365	0.377515	0.705791	0.990577
piR-hsa-142413	0.36667	-1.4381	4.84552	-0.296789	0.766628	0.990577
piR-hsa-2551446	0.111266	1.8512	4.90365	0.377515	0.705791	0.990577
piR-hsa-102669	4.77456	-4.99439	3.84715	-1.29821	0.194217	0.990577
piR-hsa-164460	0.111266	1.8512	4.90365	0.377515	0.705791	0.990577
piR-hsa-8235474	0.111266	1.8512	4.90365	0.377515	0.705791	0.990577
piR-hsa-131391	0.855563	-2.52456	4.61287	-0.547286	0.584182	0.990577
piR-hsa-153269	0.411346	0.287224	4.67525	0.0614349	0.951013	0.990577
piR-hsa-193021	3.60011	-3.87076	3.89606	-0.993507	0.320463	0.990577
piR-hsa-799557	0.244447	-1.05497	4.85607	-0.217248	0.828015	0.990577
piR-hsa-1840656	0.244447	-1.05497	4.85607	-0.217248	0.828015	0.990577
piR-hsa-172624	0.233489	0.61592	4.85598	0.126837	0.899069	0.990577
piR-hsa-133126	0.233489	0.61592	4.85598	0.126837	0.899069	0.990577
piR-hsa-138943	0.166899	2.12355	4.90008	0.43337	0.664746	0.990577
piR-hsa-103030	0.466979	0.499388	4.5798	0.109041	0.91317	0.990577
piR-hsa-346090	57.505	0.681072	3.90455	0.17443	0.861527	0.990577
piR-hsa-102243	0.111266	1.8512	4.90365	0.377515	0.705791	0.990577
piR-hsa-164555	0.244447	-1.05497	4.85607	-0.217248	0.828015	0.990577
piR-hsa-115120	0.400389	1.27617	4.71765	0.27051	0.786768	0.990577
piR-hsa-1716646	0.177856	0.23185	4.86232	0.047683	0.961969	0.990577
piR-hsa-1924484	2.0778	-3.79401	4.32507	-0.877214	0.38037	0.990577
piR-hsa-366997	9.69698	0.587843	3.78615	0.155261	0.876615	0.990577
piR-hsa-167033	0.222532	2.33621	4.89771	0.477001	0.633362	0.990577
piR-hsa-1897665	0.977786	-2.71582	4.55055	-0.596811	0.550633	0.990577
piR-hsa-1246214	0.166899	2.12355	4.90008	0.43337	0.664746	0.990577
piR-hsa-1967861	0.111266	1.8512	4.90365	0.377515	0.705791	0.990577
piR-hsa-1957102	1.50209	4.15812	4.47141	0.929936	0.352404	0.990577
piR-hsa-2485891	0.111266	1.8512	4.90365	0.377515	0.705791	0.990577
piR-hsa-1033381	0.111266	1.8512	4.90365	0.377515	0.705791	0.990577
piR-hsa-114046	0.111266	1.8512	4.90365	0.377515	0.705791	0.990577
piR-hsa-2488587	0.166899	2.12355	4.90008	0.43337	0.664746	0.990577
piR-hsa-1898319	1.83589	4.43149	4.41579	1.00356	0.315592	0.990577
piR-hsa-2860013	0.111266	1.8512	4.90365	0.377515	0.705791	0.990577
piR-hsa-2536224	0.111266	1.8512	4.90365	0.377515	0.705791	0.990577
piR-hsa-1239927	0.166899	2.12355	4.90008	0.43337	0.664746	0.990577
piR-hsa-1947162	0.244447	-1.05497	4.85607	-0.217248	0.828015	0.990577
piR-hsa-179559	0.111266	1.8512	4.90365	0.377515	0.705791	0.990577
piR-hsa-352543	3.18204	3.90787	3.92852	0.994746	0.31986	0.990577
piR-hsa-104032	0.233489	0.61592	4.85598	0.126837	0.899069	0.990577
piR-hsa-2855946	0.233489	0.61592	4.85598	0.126837	0.899069	0.990577
piR-hsa-1270702	1.35626	-0.280586	4.03247	-0.0695816	0.944527	0.990577
piR-hsa-1325443	0.289123	0.888263	4.85237	0.183057	0.854753	0.990577
piR-hsa-1263612	0.111266	1.8512	4.90365	0.377515	0.705791	0.990577
piR-hsa-142157	10.2542	1.088	3.78349	0.287564	0.77368	0.990577
piR-hsa-3676332	0.222532	2.33621	4.89771	0.477001	0.633362	0.990577
piR-hsa-1231839	0.36667	-1.4381	4.84552	-0.296789	0.766628	0.990577
piR-hsa-357485	12.2182	-0.488624	3.79955	-0.128601	0.897674	0.990577
piR-hsa-250597	0.278165	2.51137	4.896	0.512942	0.607992	0.990577
piR-hsa-103835	0.389431	2.79088	4.89366	0.570305	0.568471	0.990577
piR-hsa-1539027	0.222532	2.33621	4.89771	0.477001	0.633362	0.990577
piR-hsa-109994	2.00374	-1.74612	3.57719	-0.488124	0.625462	0.990577
piR-hsa-192030	0.344756	1.1009	4.84416	0.227264	0.820219	0.990577
piR-hsa-4432189	1.62347	0.475599	3.98742	0.119275	0.905058	0.990577
piR-hsa-2842265	0.111266	1.8512	4.90365	0.377515	0.705791	0.990577
piR-hsa-174456	0.111266	1.8512	4.90365	0.377515	0.705791	0.990577
piR-hsa-1868009	0.278165	2.51137	4.896	0.512942	0.607992	0.990577
piR-hsa-1873516	0.222532	2.33621	4.89771	0.477001	0.633362	0.990577
piR-hsa-125469	0.111266	1.8512	4.90365	0.377515	0.705791	0.990577
piR-hsa-1305453	0.488893	-1.73517	4.83583	-0.358816	0.719733	0.990577
piR-hsa-371800	0.333798	2.66063	4.8947	0.543574	0.586735	0.990577
piR-hsa-173481	1.41189	-0.183976	4.02079	-0.0457563	0.963505	0.990577
piR-hsa-1234235	0.111266	1.8512	4.90365	0.377515	0.705791	0.990577
piR-hsa-139523	0.278165	2.51137	4.896	0.512942	0.607992	0.990577
piR-hsa-2477122	0.166899	2.12355	4.90008	0.43337	0.664746	0.990577
piR-hsa-1411283	0.111266	1.8512	4.90365	0.377515	0.705791	0.990577
piR-hsa-2524962	0.111266	1.8512	4.90365	0.377515	0.705791	0.990577
piR-hsa-1900574	0.344756	1.1009	4.84416	0.227264	0.820219	0.990577
piR-hsa-442982	0.611964	3.19259	4.87823	0.654456	0.512818	0.990577
piR-hsa-2849472	0.222532	2.33621	4.89771	0.477001	0.633362	0.990577
piR-hsa-368277	5.61894	5.98336	4.26735	1.40213	0.160878	0.990577
piR-hsa-156681	0.644835	0.286491	4.36916	0.0655712	0.947719	0.990577
piR-hsa-3703857	0.111266	1.8512	4.90365	0.377515	0.705791	0.990577
piR-hsa-2539546	0.111266	1.8512	4.90365	0.377515	0.705791	0.990577
piR-hsa-136167	0.289123	0.888263	4.85237	0.183057	0.854753	0.990577
piR-hsa-2831020	0.244447	-1.05497	4.85607	-0.217248	0.828015	0.990577
piR-hsa-145167	1.10086	0.668588	4.12277	0.16217	0.871172	0.990577
piR-hsa-1928718	0.177856	0.23185	4.86232	0.047683	0.961969	0.990577
piR-hsa-5624687	0.445065	2.90655	4.89282	0.594044	0.552483	0.990577
piR-hsa-355777	0.222532	2.33621	4.89771	0.477001	0.633362	0.990577
piR-hsa-163576	0.456022	1.42654	4.61936	0.308817	0.75746	0.990577
piR-hsa-4383238	1.11266	3.77306	4.58168	0.823509	0.410219	0.990577
piR-hsa-156028	0.177856	0.23185	4.86232	0.047683	0.961969	0.990577
piR-hsa-53208	0.389431	2.79088	4.89366	0.570305	0.568471	0.990577
piR-hsa-171339	0.166899	2.12355	4.90008	0.43337	0.664746	0.990577
piR-hsa-130565	0.111266	1.8512	4.90365	0.377515	0.705791	0.990577
piR-hsa-1317265	2.68891	-4.16283	4.28346	-0.97184	0.33113	0.990577
piR-hsa-69783	0.166899	2.12355	4.90008	0.43337	0.664746	0.990577
piR-hsa-155977	0.177856	0.23185	4.86232	0.047683	0.961969	0.990577
piR-hsa-100438	3.69296	-2.10965	3.49854	-0.603006	0.546504	0.990577
piR-hsa-1248634	0.244447	-1.05497	4.85607	-0.217248	0.828015	0.990577
piR-hsa-1235462	3.91115	5.36592	4.46577	1.20157	0.229531	0.990577
piR-hsa-133471	0.500698	3.01066	4.89211	0.615412	0.538282	0.990577
piR-hsa-151497	0.111266	1.8512	4.90365	0.377515	0.705791	0.990577
piR-hsa-3697383	0.166899	2.12355	4.90008	0.43337	0.664746	0.990577
piR-hsa-1003041	15.6446	7.40768	4.42208	1.67516	0.0939035	0.990577
piR-hsa-3672036	12.0383	2.28337	3.49785	0.652792	0.51389	0.990577
piR-hsa-175805	0.111266	1.8512	4.90365	0.377515	0.705791	0.990577
piR-hsa-1257147	0.244447	-1.05497	4.85607	-0.217248	0.828015	0.990577
piR-hsa-1221669	3.91115	5.36592	4.46577	1.20157	0.229531	0.990577
piR-hsa-1269145	0.289123	0.888263	4.85237	0.183057	0.854753	0.990577
piR-hsa-177300	0.166899	2.12355	4.90008	0.43337	0.664746	0.990577
piR-hsa-169821	0.222532	2.33621	4.89771	0.477001	0.633362	0.990577
piR-hsa-1282337	3.44925	5.30073	4.30579	1.23107	0.218296	0.990577
piR-hsa-1269142	0.111266	1.8512	4.90365	0.377515	0.705791	0.990577
piR-hsa-147071	0.844606	-1.24962	4.21431	-0.29652	0.766833	0.990577
piR-hsa-152470	2.77996	0.426397	3.85964	0.110476	0.912032	0.990577
piR-hsa-1980108	0.111266	1.8512	4.90365	0.377515	0.705791	0.990577
piR-hsa-101785	0.244447	-1.05497	4.85607	-0.217248	0.828015	0.990577
piR-hsa-1146564	0.233489	0.61592	4.85598	0.126837	0.899069	0.990577
piR-hsa-1287938	0.166899	2.12355	4.90008	0.43337	0.664746	0.990577
piR-hsa-71243	0.667597	3.27421	4.82485	0.678613	0.497383	0.990577
piR-hsa-371849	0.111266	1.8512	4.90365	0.377515	0.705791	0.990577
piR-hsa-3658184	0.333798	2.66063	4.8947	0.543574	0.586735	0.990577
piR-hsa-1286132	0.166899	2.12355	4.90008	0.43337	0.664746	0.990577
piR-hsa-134562	0.233489	0.61592	4.85598	0.126837	0.899069	0.990577
piR-hsa-4393656	1.66899	4.30152	4.4407	0.968659	0.332716	0.990577
piR-hsa-1233091	0.456022	1.42654	4.61936	0.308817	0.75746	0.990577
piR-hsa-2089694	0.166899	2.12355	4.90008	0.43337	0.664746	0.990577
piR-hsa-52786	0.278165	2.51137	4.896	0.512942	0.607992	0.990577
piR-hsa-1881381	0.244447	-1.05497	4.85607	-0.217248	0.828015	0.990577
piR-hsa-1495633	0.166899	2.12355	4.90008	0.43337	0.664746	0.990577
piR-hsa-102687	0.111266	1.8512	4.90365	0.377515	0.705791	0.990577
piR-hsa-155929	74.0122	5.58296	3.84396	1.4524	0.146391	0.990577
piR-hsa-165421	1.67995	2.98919	4.04163	0.739599	0.459543	0.990577
piR-hsa-1867817	0.244447	-1.05497	4.85607	-0.217248	0.828015	0.990577
piR-hsa-6361344	0.166899	2.12355	4.90008	0.43337	0.664746	0.990577
piR-hsa-363376	0.222532	2.33621	4.89771	0.477001	0.633362	0.990577
piR-hsa-3082095	0.844606	-1.24962	4.21431	-0.29652	0.766833	0.990577
piR-hsa-4439534	0.333798	2.66063	4.8947	0.543574	0.586735	0.990577
piR-hsa-136218	0.111266	1.8512	4.90365	0.377515	0.705791	0.990577
piR-hsa-2545902	0.556331	3.10539	4.89151	0.634853	0.525524	0.990577
piR-hsa-1248346	0.166899	2.12355	4.90008	0.43337	0.664746	0.990577
piR-hsa-1235158	0.177856	0.23185	4.86232	0.047683	0.961969	0.990577
piR-hsa-2492182	0.166899	2.12355	4.90008	0.43337	0.664746	0.990577
piR-hsa-1970192	1.10001	-2.88436	4.50261	-0.640598	0.521784	0.990577
piR-hsa-153517	0.30008	-0.36554	4.83968	-0.0755297	0.939793	0.990577
piR-hsa-146679	0.722383	-0.995848	4.29289	-0.231976	0.816557	0.990577
piR-hsa-402066	0.233489	0.61592	4.85598	0.126837	0.899069	0.990577
piR-hsa-1537493	0.222532	2.33621	4.89771	0.477001	0.633362	0.990577
piR-hsa-2489566	0.111266	1.8512	4.90365	0.377515	0.705791	0.990577
piR-hsa-1247699	0.511655	1.55841	4.5407	0.343209	0.731441	0.990577
piR-hsa-135526	0.837145	0.444993	4.32405	0.102911	0.918033	0.990577
piR-hsa-2517008	0.233489	0.61592	4.85598	0.126837	0.899069	0.990577
piR-hsa-2510376	0.177856	0.23185	4.86232	0.047683	0.961969	0.990577
piR-hsa-1885202	0.778863	3.42135	4.73966	0.721856	0.470383	0.990577
piR-hsa-144876	30.3478	0.600001	3.85116	0.155797	0.876193	0.990577
piR-hsa-397055	1.27956	3.94064	4.52573	0.870719	0.383907	0.990577
piR-hsa-1319154	2.00194	1.22805	3.93559	0.312036	0.755013	0.990577
piR-hsa-2559036	0.166899	2.12355	4.90008	0.43337	0.664746	0.990577
piR-hsa-3632832	0.177856	0.23185	4.86232	0.047683	0.961969	0.990577
piR-hsa-145230	0.222532	2.33621	4.89771	0.477001	0.633362	0.990577
piR-hsa-2485212	0.72323	3.35022	4.7792	0.701	0.483303	0.990577
piR-hsa-134440	0.166899	2.12355	4.90008	0.43337	0.664746	0.990577
piR-hsa-148203	16.078	7.47519	4.25532	1.75667	0.0789744	0.990577
piR-hsa-2501552	0.400389	1.27617	4.71765	0.27051	0.786768	0.990577
piR-hsa-1287985	0.166899	2.12355	4.90008	0.43337	0.664746	0.990577
piR-hsa-1245063	0.111266	1.8512	4.90365	0.377515	0.705791	0.990577
piR-hsa-176302	0.344756	1.1009	4.84416	0.227264	0.820219	0.990577
piR-hsa-158461	0.166899	2.12355	4.90008	0.43337	0.664746	0.990577
piR-hsa-172889	0.166899	2.12355	4.90008	0.43337	0.664746	0.990577
piR-hsa-132570	0.844606	-1.24962	4.21431	-0.29652	0.766833	0.990577
piR-hsa-1315229	0.111266	1.8512	4.90365	0.377515	0.705791	0.990577
piR-hsa-140722	2.55912	4.8874	4.34734	1.12423	0.260917	0.990577
piR-hsa-1914473	1.60071	-0.628259	3.98583	-0.157623	0.874754	0.990577
piR-hsa-23588	0.278165	2.51137	4.896	0.512942	0.607992	0.990577
piR-hsa-1932805	0.111266	1.8512	4.90365	0.377515	0.705791	0.990577
piR-hsa-1938227	1.10086	0.668588	4.12277	0.16217	0.871172	0.990577
piR-hsa-135328	0.389431	2.79088	4.89366	0.570305	0.568471	0.990577
piR-hsa-1888264	7.45483	6.38216	4.2561	1.49953	0.133736	0.990577
piR-hsa-1264241	2.60295	2.09139	3.89711	0.536651	0.591509	0.990577
piR-hsa-405331	0.466979	0.499388	4.5798	0.109041	0.91317	0.990577
piR-hsa-1522245	0.456022	1.42654	4.61936	0.308817	0.75746	0.990577
piR-hsa-1236779	0.511655	1.55841	4.5407	0.343209	0.731441	0.990577
piR-hsa-1279089	0.667597	3.27421	4.82485	0.678613	0.497383	0.990577
piR-hsa-169208	0.845453	2.12673	4.27437	0.497554	0.618799	0.990577
piR-hsa-350050	0.111266	1.8512	4.90365	0.377515	0.705791	0.990577
piR-hsa-1332920	7.44218	2.50176	3.77884	0.662044	0.507943	0.990577
piR-hsa-1317830	0.333798	2.66063	4.8947	0.543574	0.586735	0.990577
piR-hsa-2527936	1.0014	3.66765	4.62324	0.793306	0.4276	0.990577
piR-hsa-1233384	0.55898	-0.784768	4.54466	-0.172679	0.862904	0.990577
piR-hsa-986925	0.111266	1.8512	4.90365	0.377515	0.705791	0.990577
piR-hsa-1592881	0.488893	-1.73517	4.83583	-0.358816	0.719733	0.990577
piR-hsa-177891	0.111266	1.8512	4.90365	0.377515	0.705791	0.990577
piR-hsa-1262302	0.111266	1.8512	4.90365	0.377515	0.705791	0.990577
piR-hsa-1938876	2.0778	-3.79401	4.32507	-0.877214	0.38037	0.990577
piR-hsa-171812	0.756101	0.568868	4.28744	0.132682	0.894445	0.990577
piR-hsa-1966025	0.111266	1.8512	4.90365	0.377515	0.705791	0.990577
piR-hsa-150257	3.94995	5.48955	4.29191	1.27905	0.200881	0.990577
piR-hsa-162880	2.15789	1.77319	3.93195	0.450969	0.652012	0.990577
piR-hsa-92045	0.111266	1.8512	4.90365	0.377515	0.705791	0.990577
piR-hsa-144065	5.94596	-2.01471	3.83678	-0.525104	0.599511	0.990577
piR-hsa-158740	0.222532	2.33621	4.89771	0.477001	0.633362	0.990577
piR-hsa-769809	0.567288	1.67596	4.4763	0.374407	0.708101	0.990577
piR-hsa-4411784	0.945762	3.61097	4.64749	0.776973	0.437175	0.990577
piR-hsa-1047621	0.111266	1.8512	4.90365	0.377515	0.705791	0.990577
piR-hsa-1021458	0.244447	-1.05497	4.85607	-0.217248	0.828015	0.990577
piR-hsa-580553	1.03427	1.05792	4.1568	0.254504	0.799106	0.990577
piR-hsa-1035960	0.244447	-1.05497	4.85607	-0.217248	0.828015	0.990577
piR-hsa-1879171	0.244447	-1.05497	4.85607	-0.217248	0.828015	0.990577
piR-hsa-138592	0.981282	-1.4118	3.79765	-0.371755	0.710076	0.990577
piR-hsa-156866	0.166899	2.12355	4.90008	0.43337	0.664746	0.990577
piR-hsa-1328960	0.111266	1.8512	4.90365	0.377515	0.705791	0.990577
piR-hsa-3712859	0.111266	1.8512	4.90365	0.377515	0.705791	0.990577
piR-hsa-1240308	13.4657	1.04448	3.06194	0.341117	0.733015	0.990577
piR-hsa-3283847	0.222532	2.33621	4.89771	0.477001	0.633362	0.990577
piR-hsa-395932	0.278165	2.51137	4.896	0.512942	0.607992	0.990577
piR-hsa-1801814	0.177856	0.23185	4.86232	0.047683	0.961969	0.990577
piR-hsa-149954	0.400389	1.27617	4.71765	0.27051	0.786768	0.990577
piR-hsa-146026	0.111266	1.8512	4.90365	0.377515	0.705791	0.990577
piR-hsa-1944000	0.556331	3.10539	4.89151	0.634853	0.525524	0.990577
piR-hsa-150464	0.111266	1.8512	4.90365	0.377515	0.705791	0.990577
piR-hsa-141162	0.111266	1.8512	4.90365	0.377515	0.705791	0.990577
piR-hsa-1872216	0.400389	1.27617	4.71765	0.27051	0.786768	0.990577
piR-hsa-8099905	0.222532	2.33621	4.89771	0.477001	0.633362	0.990577
piR-hsa-1107994	0.177856	0.23185	4.86232	0.047683	0.961969	0.990577
piR-hsa-149412	0.278165	2.51137	4.896	0.512942	0.607992	0.990577
piR-hsa-1265756	0.488893	-1.73517	4.83583	-0.358816	0.719733	0.990577
piR-hsa-373680	0.233489	0.61592	4.85598	0.126837	0.899069	0.990577
piR-hsa-1306426	0.36667	-1.4381	4.84552	-0.296789	0.766628	0.990577
piR-hsa-1369874	0.222532	2.33621	4.89771	0.477001	0.633362	0.990577
piR-hsa-1265193	0.111266	1.8512	4.90365	0.377515	0.705791	0.990577
piR-hsa-629252	1.80706	1.27012	4.2556	0.298459	0.765353	0.990577
piR-hsa-342346	0.400389	1.27617	4.71765	0.27051	0.786768	0.990577
piR-hsa-1232497	0.244447	-1.05497	4.85607	-0.217248	0.828015	0.990577
piR-hsa-161215	0.611964	3.19259	4.87823	0.654456	0.512818	0.990577
piR-hsa-1588583	0.222532	2.33621	4.89771	0.477001	0.633362	0.990577
piR-hsa-1316718	0.445065	2.90655	4.89282	0.594044	0.552483	0.990577
piR-hsa-107682	0.166899	2.12355	4.90008	0.43337	0.664746	0.990577
piR-hsa-776119	0.633878	0.956943	4.38766	0.218098	0.827352	0.990577
piR-hsa-137952	0.111266	1.8512	4.90365	0.377515	0.705791	0.990577
piR-hsa-382557	0.233489	0.61592	4.85598	0.126837	0.899069	0.990577
piR-hsa-178285	0.111266	1.8512	4.90365	0.377515	0.705791	0.990577
piR-hsa-149661	1.54507	-0.734663	3.99523	-0.183885	0.854104	0.990577
piR-hsa-1899714	0.488893	-1.73517	4.83583	-0.358816	0.719733	0.990577
piR-hsa-8041645	0.36667	-1.4381	4.84552	-0.296789	0.766628	0.990577
piR-hsa-169786	0.111266	1.8512	4.90365	0.377515	0.705791	0.990577
piR-hsa-353566	0.111266	1.8512	4.90365	0.377515	0.705791	0.990577
piR-hsa-2510119	0.445065	2.90655	4.89282	0.594044	0.552483	0.990577
piR-hsa-1920145	1.5906	1.66954	4.02324	0.414974	0.678161	0.990577
piR-hsa-191574	0.222532	2.33621	4.89771	0.477001	0.633362	0.990577
piR-hsa-1923915	1.89152	4.47229	4.4085	1.01447	0.310359	0.990577
piR-hsa-1913461	0.222532	2.33621	4.89771	0.477001	0.633362	0.990577
piR-hsa-3653552	0.177856	0.23185	4.86232	0.047683	0.961969	0.990577
piR-hsa-178422	1.61251	0.840467	3.99634	0.210309	0.833426	0.990577
piR-hsa-132411	0.222532	2.33621	4.89771	0.477001	0.633362	0.990577
piR-hsa-118344	0.878325	0.261845	4.20955	0.0622026	0.950401	0.990577
piR-hsa-4412561	0.111266	1.8512	4.90365	0.377515	0.705791	0.990577
piR-hsa-1885552	0.614613	-0.391493	4.48201	-0.0873476	0.930395	0.990577
piR-hsa-144738	23.8719	4.59498	3.88395	1.18307	0.236782	0.990577
piR-hsa-3632047	0.177856	0.23185	4.86232	0.047683	0.961969	0.990577
piR-hsa-1920302	0.477936	-0.376041	4.55856	-0.0824911	0.934256	0.990577
piR-hsa-179458	0.222532	2.33621	4.89771	0.477001	0.633362	0.990577
piR-hsa-155899	0.111266	1.8512	4.90365	0.377515	0.705791	0.990577
piR-hsa-2858644	0.177856	0.23185	4.86232	0.047683	0.961969	0.990577
piR-hsa-4395632	0.166899	2.12355	4.90008	0.43337	0.664746	0.990577
piR-hsa-1302524	0.222532	2.33621	4.89771	0.477001	0.633362	0.990577
piR-hsa-110456	5.03346	-5.02682	4.30572	-1.16747	0.243019	0.990577
piR-hsa-251826	0.111266	1.8512	4.90365	0.377515	0.705791	0.990577
piR-hsa-1358841	0.36667	-1.4381	4.84552	-0.296789	0.766628	0.990577
piR-hsa-1919823	0.622921	1.78207	4.42257	0.402949	0.686986	0.990577
piR-hsa-145322	0.166899	2.12355	4.90008	0.43337	0.664746	0.990577
piR-hsa-731655	139.745	-1.7551	3.97366	-0.441684	0.658718	0.990577
piR-hsa-434378	0.166899	2.12355	4.90008	0.43337	0.664746	0.990577
piR-hsa-1015981	1.12892	-2.85383	4.13107	-0.690819	0.489679	0.990577
piR-hsa-2550410	0.177856	0.23185	4.86232	0.047683	0.961969	0.990577
piR-hsa-174505	0.244447	-1.05497	4.85607	-0.217248	0.828015	0.990577
piR-hsa-72457	2293.1	-1.23188	3.0143	-0.408678	0.682776	0.990577
piR-hsa-3694415	0.278165	2.51137	4.896	0.512942	0.607992	0.990577
piR-hsa-4001583	0.389431	2.79088	4.89366	0.570305	0.568471	0.990577
piR-hsa-163965	1.91344	2.4741	3.98218	0.621292	0.534408	0.990577
piR-hsa-1876895	0.278165	2.51137	4.896	0.512942	0.607992	0.990577
piR-hsa-152690	0.111266	1.8512	4.90365	0.377515	0.705791	0.990577
piR-hsa-3939705	0.111266	1.8512	4.90365	0.377515	0.705791	0.990577
piR-hsa-1829762	0.166899	2.12355	4.90008	0.43337	0.664746	0.990577
piR-hsa-2831464	8.3222	4.23882	3.83208	1.10614	0.268666	0.990577
piR-hsa-175927	0.111266	1.8512	4.90365	0.377515	0.705791	0.990577
piR-hsa-130962	0.644835	0.286491	4.36916	0.0655712	0.947719	0.990577
piR-hsa-1557092	0.166899	2.12355	4.90008	0.43337	0.664746	0.990577
piR-hsa-346577	3.36916	0.239283	3.83247	0.0624357	0.950216	0.990577
piR-hsa-1044697	0.111266	1.8512	4.90365	0.377515	0.705791	0.990577
piR-hsa-4419940	0.544526	-1.07242	4.47138	-0.23984	0.810454	0.990577
piR-hsa-3750097	0.278165	2.51137	4.896	0.512942	0.607992	0.990577
piR-hsa-1248325	0.611964	3.19259	4.87823	0.654456	0.512818	0.990577
piR-hsa-140872	0.111266	1.8512	4.90365	0.377515	0.705791	0.990577
piR-hsa-2465670	0.30008	-0.36554	4.83968	-0.0755297	0.939793	0.990577
piR-hsa-76242	4487.18	-0.427731	3.64137	-0.117465	0.906492	0.990577
piR-hsa-409448	0.111266	1.8512	4.90365	0.377515	0.705791	0.990577
piR-hsa-171720	0.166899	2.12355	4.90008	0.43337	0.664746	0.990577
piR-hsa-4447404	0.111266	1.8512	4.90365	0.377515	0.705791	0.990577
piR-hsa-2553512	0.344756	1.1009	4.84416	0.227264	0.820219	0.990577
piR-hsa-152182	1.62432	2.94026	4.05034	0.72593	0.467882	0.990577
piR-hsa-1876852	0.466979	0.499388	4.5798	0.109041	0.91317	0.990577
piR-hsa-1251009	0.289123	0.888263	4.85237	0.183057	0.854753	0.990577
piR-hsa-1885067	0.855563	-2.52456	4.61287	-0.547286	0.584182	0.990577
piR-hsa-167089	15.7668	-6.69852	4.21966	-1.58745	0.11241	0.990577
piR-hsa-1558081	2.00279	4.5505	4.39523	1.03533	0.300516	0.990577
piR-hsa-752345	0.233489	0.61592	4.85598	0.126837	0.899069	0.990577
piR-hsa-2523888	0.111266	1.8512	4.90365	0.377515	0.705791	0.990577
piR-hsa-1400542	0.278165	2.51137	4.896	0.512942	0.607992	0.990577
piR-hsa-1904001	0.166899	2.12355	4.90008	0.43337	0.664746	0.990577
piR-hsa-1254067	0.177856	0.23185	4.86232	0.047683	0.961969	0.990577
piR-hsa-170378	0.989591	0.484392	4.16148	0.116399	0.907336	0.990577
piR-hsa-3659008	0.289123	0.888263	4.85237	0.183057	0.854753	0.990577
piR-hsa-4449563	0.678554	1.87882	4.37705	0.429243	0.667746	0.990577
piR-hsa-4086725	0.622921	1.78207	4.42257	0.402949	0.686986	0.990577
piR-hsa-3696480	0.855563	-2.52456	4.61287	-0.547286	0.584182	0.990577
piR-hsa-1936781	1.46668	-3.2959	4.40672	-0.747926	0.454505	0.990577
piR-hsa-1944433	0.222532	2.33621	4.89771	0.477001	0.633362	0.990577
piR-hsa-1293966	0.244447	-1.05497	4.85607	-0.217248	0.828015	0.990577
piR-hsa-4415330	0.111266	1.8512	4.90365	0.377515	0.705791	0.990577
piR-hsa-7899303	0.111266	1.8512	4.90365	0.377515	0.705791	0.990577
piR-hsa-1941462	0.411346	0.287224	4.67525	0.0614349	0.951013	0.990577
piR-hsa-1240634	1.63226	-3.40505	4.02595	-0.845776	0.397678	0.990577
piR-hsa-1242706	0.55898	-0.784768	4.54466	-0.172679	0.862904	0.990577
piR-hsa-1235514	0.333798	2.66063	4.8947	0.543574	0.586735	0.990577
piR-hsa-1948921	0.233489	0.61592	4.85598	0.126837	0.899069	0.990577
piR-hsa-1233116	0.488893	-1.73517	4.83583	-0.358816	0.719733	0.990577
piR-hsa-1294454	0.734187	1.96776	4.33798	0.453612	0.650108	0.990577
piR-hsa-1238628	0.222532	2.33621	4.89771	0.477001	0.633362	0.990577
piR-hsa-4325687	0.278165	2.51137	4.896	0.512942	0.607992	0.990577
piR-hsa-2481204	0.222532	2.33621	4.89771	0.477001	0.633362	0.990577
piR-hsa-4376355	3.33798	5.25516	4.30958	1.21941	0.222687	0.990577
piR-hsa-139966	8.51353	-5.85154	3.72585	-1.57053	0.116293	0.990577
piR-hsa-132519	0.111266	1.8512	4.90365	0.377515	0.705791	0.990577
piR-hsa-2514175	0.177856	0.23185	4.86232	0.047683	0.961969	0.990577
piR-hsa-100798	0.400389	1.27617	4.71765	0.27051	0.786768	0.990577
piR-hsa-1444871	0.111266	1.8512	4.90365	0.377515	0.705791	0.990577
piR-hsa-770705	0.111266	1.8512	4.90365	0.377515	0.705791	0.990577
piR-hsa-159917	0.344756	1.1009	4.84416	0.227264	0.820219	0.990577
piR-hsa-2978713	0.111266	1.8512	4.90365	0.377515	0.705791	0.990577
piR-hsa-1933700	0.111266	1.8512	4.90365	0.377515	0.705791	0.990577
piR-hsa-177220	0.956719	2.26582	4.22456	0.536345	0.59172	0.990577
piR-hsa-113216	1.75184	-0.694476	3.62877	-0.19138	0.848228	0.990577
piR-hsa-1264539	2.80357	3.05344	3.91336	0.780262	0.435237	0.990577
piR-hsa-1245182	0.244447	-1.05497	4.85607	-0.217248	0.828015	0.990577
piR-hsa-102880	0.411346	0.287224	4.67525	0.0614349	0.951013	0.990577
piR-hsa-1236055	0.177856	0.23185	4.86232	0.047683	0.961969	0.990577
piR-hsa-3643815	0.244447	-1.05497	4.85607	-0.217248	0.828015	0.990577
piR-hsa-4468953	13.7523	6.00399	3.8797	1.54754	0.121734	0.990577
piR-hsa-1234926	0.611116	-2.04184	4.81013	-0.424486	0.671211	0.990577
piR-hsa-1239972	0.222532	2.33621	4.89771	0.477001	0.633362	0.990577
piR-hsa-160190	0.622921	1.78207	4.42257	0.402949	0.686986	0.990577
piR-hsa-2293893	0.111266	1.8512	4.90365	0.377515	0.705791	0.990577
piR-hsa-1263591	0.73334	-2.30356	4.69558	-0.490582	0.623722	0.990577
piR-hsa-159018	0.278165	2.51137	4.896	0.512942	0.607992	0.990577
piR-hsa-2540607	3.06823	-0.664475	3.86894	-0.171746	0.863637	0.990577
piR-hsa-2525663	0.30008	-0.36554	4.83968	-0.0755297	0.939793	0.990577
piR-hsa-2524024	0.111266	1.8512	4.90365	0.377515	0.705791	0.990577
piR-hsa-4419462	0.111266	1.8512	4.90365	0.377515	0.705791	0.990577
piR-hsa-144194	0.778016	-0.71958	4.25398	-0.169155	0.865675	0.990577
piR-hsa-132322	0.111266	1.8512	4.90365	0.377515	0.705791	0.990577
piR-hsa-158388	813.37	-1.13751	4.14077	-0.27471	0.783539	0.990577
piR-hsa-2052044	3.24863	3.27311	3.89491	0.840354	0.40071	0.990577
piR-hsa-2538651	0.222532	2.33621	4.89771	0.477001	0.633362	0.990577
piR-hsa-3621757	1.23488	2.55279	4.13797	0.616919	0.537288	0.990577
piR-hsa-74744	0.222532	2.33621	4.89771	0.477001	0.633362	0.990577
piR-hsa-135631	0.222532	2.33621	4.89771	0.477001	0.633362	0.990577
piR-hsa-1929571	0.244447	-1.05497	4.85607	-0.217248	0.828015	0.990577
piR-hsa-1254971	0.333798	2.66063	4.8947	0.543574	0.586735	0.990577
piR-hsa-209069	0.278165	2.51137	4.896	0.512942	0.607992	0.990577
piR-hsa-4393255	0.36667	-1.4381	4.84552	-0.296789	0.766628	0.990577
piR-hsa-170426	0.111266	1.8512	4.90365	0.377515	0.705791	0.990577
piR-hsa-2569303	0.890129	3.55128	4.67459	0.759698	0.447435	0.990577
piR-hsa-131411	0.111266	1.8512	4.90365	0.377515	0.705791	0.990577
piR-hsa-1055497	0.233489	0.61592	4.85598	0.126837	0.899069	0.990577
piR-hsa-1067231	0.681203	-1.27058	4.02177	-0.315925	0.752059	0.990577
piR-hsa-172713	0.166899	2.12355	4.90008	0.43337	0.664746	0.990577
piR-hsa-133826	138.369	-7.18873	3.56168	-2.01835	0.0435544	0.990577
piR-hsa-1380270	0.747793	-2.26916	4.27675	-0.53058	0.59571	0.990577
piR-hsa-115070	0.222532	2.33621	4.89771	0.477001	0.633362	0.990577
piR-hsa-1657359	4.3631	1.22152	3.44938	0.354127	0.723244	0.990577
piR-hsa-1696646	0.166899	2.12355	4.90008	0.43337	0.664746	0.990577
piR-hsa-162020	0.222532	2.33621	4.89771	0.477001	0.633362	0.990577
piR-hsa-1967803	6.84287	6.26112	4.25852	1.47026	0.141492	0.990577
piR-hsa-1376684	0.111266	1.8512	4.90365	0.377515	0.705791	0.990577
piR-hsa-3191753	0.111266	1.8512	4.90365	0.377515	0.705791	0.990577
piR-hsa-1881717	17.8329	-0.415393	3.81761	-0.10881	0.913353	0.990577
piR-hsa-1235228	0.36667	-1.4381	4.84552	-0.296789	0.766628	0.990577
piR-hsa-138171	0.222532	2.33621	4.89771	0.477001	0.633362	0.990577
piR-hsa-398385	0.222532	2.33621	4.89771	0.477001	0.633362	0.990577
piR-hsa-397300	0.244447	-1.05497	4.85607	-0.217248	0.828015	0.990577
piR-hsa-2847853	0.989591	0.484392	4.16148	0.116399	0.907336	0.990577
piR-hsa-153068	0.389431	2.79088	4.89366	0.570305	0.568471	0.990577
piR-hsa-134724	0.389431	2.79088	4.89366	0.570305	0.568471	0.990577
piR-hsa-137069	0.111266	1.8512	4.90365	0.377515	0.705791	0.990577
piR-hsa-1322852	0.700468	0.437146	4.32524	0.101069	0.919496	0.990577
piR-hsa-1903062	0.111266	1.8512	4.90365	0.377515	0.705791	0.990577
piR-hsa-175103	0.62557	-1.96983	4.41434	-0.446234	0.655428	0.990577
piR-hsa-1282407	0.111266	1.8512	4.90365	0.377515	0.705791	0.990577
piR-hsa-156675	45.0138	1.58712	3.87208	0.409887	0.681888	0.990577
piR-hsa-160231	0.166899	2.12355	4.90008	0.43337	0.664746	0.990577
piR-hsa-1869130	0.111266	1.8512	4.90365	0.377515	0.705791	0.990577
piR-hsa-1279010	0.289123	0.888263	4.85237	0.183057	0.854753	0.990577
piR-hsa-534067	0.111266	1.8512	4.90365	0.377515	0.705791	0.990577
piR-hsa-2527574	0.111266	1.8512	4.90365	0.377515	0.705791	0.990577
piR-hsa-355756	0.244447	-1.05497	4.85607	-0.217248	0.828015	0.990577
piR-hsa-161059	0.400389	1.27617	4.71765	0.27051	0.786768	0.990577
piR-hsa-367319	1.06714	-0.425004	4.11463	-0.103291	0.917732	0.990577
piR-hsa-189161	0.111266	1.8512	4.90365	0.377515	0.705791	0.990577
piR-hsa-133103	0.800777	1.27608	4.27114	0.298768	0.765117	0.990577
piR-hsa-163642	0.166899	2.12355	4.90008	0.43337	0.664746	0.990577
piR-hsa-1254861	2.39222	4.79446	4.35915	1.09986	0.271392	0.990577
piR-hsa-3739232	0.111266	1.8512	4.90365	0.377515	0.705791	0.990577
piR-hsa-1881061	0.244447	-1.05497	4.85607	-0.217248	0.828015	0.990577
piR-hsa-1274776	0.400389	1.27617	4.71765	0.27051	0.786768	0.990577
piR-hsa-4479040	0.177856	0.23185	4.86232	0.047683	0.961969	0.990577
piR-hsa-1289082	0.778863	3.42135	4.73966	0.721856	0.470383	0.990577
piR-hsa-4387944	0.166899	2.12355	4.90008	0.43337	0.664746	0.990577
piR-hsa-406398	0.466979	0.499388	4.5798	0.109041	0.91317	0.990577
piR-hsa-1282600	0.177856	0.23185	4.86232	0.047683	0.961969	0.990577
piR-hsa-1871883	4.02677	-4.70086	4.31866	-1.0885	0.276375	0.990577
piR-hsa-1235728	0.278165	2.51137	4.896	0.512942	0.607992	0.990577
piR-hsa-341151	0.30008	-0.36554	4.83968	-0.0755297	0.939793	0.990577
piR-hsa-2480239	0.445065	2.90655	4.89282	0.594044	0.552483	0.990577
piR-hsa-3774884	1.25595	-0.97514	4.05668	-0.240379	0.810037	0.990577
piR-hsa-1274872	0.166899	2.12355	4.90008	0.43337	0.664746	0.990577
piR-hsa-1524446	0.111266	1.8512	4.90365	0.377515	0.705791	0.990577
piR-hsa-3759967	1.02331	1.59404	4.17205	0.382075	0.702405	0.990577
piR-hsa-1300556	0.278165	2.51137	4.896	0.512942	0.607992	0.990577
piR-hsa-366746	0.400389	1.27617	4.71765	0.27051	0.786768	0.990577
piR-hsa-349194	0.166899	2.12355	4.90008	0.43337	0.664746	0.990577
piR-hsa-3980604	0.222532	2.33621	4.89771	0.477001	0.633362	0.990577
piR-hsa-1925687	0.36667	-1.4381	4.84552	-0.296789	0.766628	0.990577
piR-hsa-145862	0.222532	2.33621	4.89771	0.477001	0.633362	0.990577
piR-hsa-2841804	0.445065	2.90655	4.89282	0.594044	0.552483	0.990577
piR-hsa-136622	0.177856	0.23185	4.86232	0.047683	0.961969	0.990577
piR-hsa-1244607	1.69356	0.655851	3.66474	0.178963	0.857967	0.990577
piR-hsa-1901085	7.2323	6.33932	4.25689	1.48919	0.136437	0.990577
piR-hsa-1939420	0.55898	-0.784768	4.54466	-0.172679	0.862904	0.990577
piR-hsa-2513891	0.488893	-1.73517	4.83583	-0.358816	0.719733	0.990577
piR-hsa-1265682	0.36667	-1.4381	4.84552	-0.296789	0.766628	0.990577
piR-hsa-138719	0.289123	0.888263	4.85237	0.183057	0.854753	0.990577
piR-hsa-1960679	0.278165	2.51137	4.896	0.512942	0.607992	0.990577
piR-hsa-143950	0.36667	-1.4381	4.84552	-0.296789	0.766628	0.990577
piR-hsa-133782	1.37902	1.02654	4.05221	0.253329	0.800014	0.990577
piR-hsa-1283117	0.244447	-1.05497	4.85607	-0.217248	0.828015	0.990577
piR-hsa-140142	0.66675	-1.38556	4.3423	-0.319085	0.749662	0.990577
piR-hsa-317640	0.422303	-0.758886	4.65611	-0.162987	0.870528	0.990577
piR-hsa-3655140	15.6885	7.44017	4.25491	1.74861	0.0803588	0.990577
piR-hsa-165082	0.222532	2.33621	4.89771	0.477001	0.633362	0.990577
piR-hsa-73176	0.244447	-1.05497	4.85607	-0.217248	0.828015	0.990577
piR-hsa-1961492	0.233489	0.61592	4.85598	0.126837	0.899069	0.990577
piR-hsa-1236936	7.99662	1.18905	3.14556	0.37801	0.705423	0.990577
piR-hsa-120467	0.166899	2.12355	4.90008	0.43337	0.664746	0.990577
piR-hsa-114849	0.244447	-1.05497	4.85607	-0.217248	0.828015	0.990577
piR-hsa-142250	53.9114	-0.347506	3.62347	-0.0959044	0.923597	0.990577
piR-hsa-189519	0.977786	-2.71582	4.55055	-0.596811	0.550633	0.990577
piR-hsa-169131	0.111266	1.8512	4.90365	0.377515	0.705791	0.990577
piR-hsa-1627520	0.111266	1.8512	4.90365	0.377515	0.705791	0.990577
piR-hsa-2505889	0.177856	0.23185	4.86232	0.047683	0.961969	0.990577
piR-hsa-1971051	0.756101	0.568868	4.28744	0.132682	0.894445	0.990577
piR-hsa-1290767	0.488893	-1.73517	4.83583	-0.358816	0.719733	0.990577
piR-hsa-160302	0.111266	1.8512	4.90365	0.377515	0.705791	0.990577
piR-hsa-1250909	0.111266	1.8512	4.90365	0.377515	0.705791	0.990577
piR-hsa-1371392	0.233489	0.61592	4.85598	0.126837	0.899069	0.990577
piR-hsa-88667	0.389431	2.79088	4.89366	0.570305	0.568471	0.990577
piR-hsa-741933	0.111266	1.8512	4.90365	0.377515	0.705791	0.990577
piR-hsa-1962109	0.611116	-2.04184	4.81013	-0.424486	0.671211	0.990577
piR-hsa-1871463	0.289123	0.888263	4.85237	0.183057	0.854753	0.990577
piR-hsa-373081	0.244447	-1.05497	4.85607	-0.217248	0.828015	0.990577
piR-hsa-1937084	0.36667	-1.4381	4.84552	-0.296789	0.766628	0.990577
piR-hsa-1914209	0.222532	2.33621	4.89771	0.477001	0.633362	0.990577
piR-hsa-1873730	0.111266	1.8512	4.90365	0.377515	0.705791	0.990577
piR-hsa-1910804	0.111266	1.8512	4.90365	0.377515	0.705791	0.990577
piR-hsa-113314	0.111266	1.8512	4.90365	0.377515	0.705791	0.990577
piR-hsa-4366961	0.278165	2.51137	4.896	0.512942	0.607992	0.990577
piR-hsa-3760263	0.278165	2.51137	4.896	0.512942	0.607992	0.990577
piR-hsa-337110	0.166899	2.12355	4.90008	0.43337	0.664746	0.990577
piR-hsa-378109	0.556331	3.10539	4.89151	0.634853	0.525524	0.990577
piR-hsa-723068	0.111266	1.8512	4.90365	0.377515	0.705791	0.990577
piR-hsa-1963263	0.556331	3.10539	4.89151	0.634853	0.525524	0.990577
piR-hsa-2279455	0.222532	2.33621	4.89771	0.477001	0.633362	0.990577
piR-hsa-143786	5.48322	1.30877	3.78544	0.345738	0.729539	0.990577
piR-hsa-349155	0.278165	2.51137	4.896	0.512942	0.607992	0.990577
piR-hsa-2844297	0.111266	1.8512	4.90365	0.377515	0.705791	0.990577
piR-hsa-162229	351.579	0.587375	3.48722	0.168437	0.86624	0.990577
piR-hsa-142254	0.111266	1.8512	4.90365	0.377515	0.705791	0.990577
piR-hsa-107026	4.55901	-1.81422	3.41284	-0.531586	0.595013	0.990577
piR-hsa-1249060	0.177856	0.23185	4.86232	0.047683	0.961969	0.990577
piR-hsa-176432	0.222532	2.33621	4.89771	0.477001	0.633362	0.990577
piR-hsa-1304649	1.10001	-2.88436	4.50261	-0.640598	0.521784	0.990577
piR-hsa-345154	0.278165	2.51137	4.896	0.512942	0.607992	0.990577
piR-hsa-371485	0.333798	2.66063	4.8947	0.543574	0.586735	0.990577
piR-hsa-50138	0.111266	1.8512	4.90365	0.377515	0.705791	0.990577
piR-hsa-783941	13.8003	-5.40329	3.86516	-1.39795	0.162129	0.990577
piR-hsa-1259834	0.111266	1.8512	4.90365	0.377515	0.705791	0.990577
piR-hsa-1248365	1.06233	-1.94802	4.21418	-0.462253	0.6439	0.990577
piR-hsa-125211	251.044	0.466866	3.49573	0.133553	0.893756	0.990577
piR-hsa-1911124	1.0899	1.134	4.13832	0.274024	0.784067	0.990577
piR-hsa-105331	3.91115	5.36592	4.46577	1.20157	0.229531	0.990577
piR-hsa-2520380	0.222532	2.33621	4.89771	0.477001	0.633362	0.990577
piR-hsa-129982	1.33519	3.99832	4.50961	0.886622	0.375282	0.990577
piR-hsa-156476	0.177856	0.23185	4.86232	0.047683	0.961969	0.990577
piR-hsa-390645	0.244447	-1.05497	4.85607	-0.217248	0.828015	0.990577
piR-hsa-1443308	0.111266	1.8512	4.90365	0.377515	0.705791	0.990577
piR-hsa-3647466	0.111266	1.8512	4.90365	0.377515	0.705791	0.990577
piR-hsa-385090	0.344756	1.1009	4.84416	0.227264	0.820219	0.990577
piR-hsa-110741	0.166899	2.12355	4.90008	0.43337	0.664746	0.990577
piR-hsa-1939257	0.111266	1.8512	4.90365	0.377515	0.705791	0.990577
piR-hsa-159718	0.445065	2.90655	4.89282	0.594044	0.552483	0.990577
piR-hsa-1894596	0.111266	1.8512	4.90365	0.377515	0.705791	0.990577
piR-hsa-1896118	2.6021	0.524035	3.871	0.135375	0.892316	0.990577
piR-hsa-1007015	0.977786	-2.71582	4.55055	-0.596811	0.550633	0.990577
piR-hsa-1242130	0.111266	1.8512	4.90365	0.377515	0.705791	0.990577
piR-hsa-1319658	0.166899	2.12355	4.90008	0.43337	0.664746	0.990577
piR-hsa-1618668	0.244447	-1.05497	4.85607	-0.217248	0.828015	0.990577
piR-hsa-2555606	0.111266	1.8512	4.90365	0.377515	0.705791	0.990577
piR-hsa-1723273	0.111266	1.8512	4.90365	0.377515	0.705791	0.990577
piR-hsa-1873376	0.556331	3.10539	4.89151	0.634853	0.525524	0.990577
piR-hsa-1950363	1.14553	1.20516	4.12156	0.292403	0.769978	0.990577
piR-hsa-1968548	20.8514	0.709789	3.82254	0.185685	0.852692	0.990577
piR-hsa-93136	0.222532	2.33621	4.89771	0.477001	0.633362	0.990577
piR-hsa-346246	0.166899	2.12355	4.90008	0.43337	0.664746	0.990577
piR-hsa-346535	0.166899	2.12355	4.90008	0.43337	0.664746	0.990577
piR-hsa-351486	0.111266	1.8512	4.90365	0.377515	0.705791	0.990577
piR-hsa-1878860	0.344756	1.1009	4.84416	0.227264	0.820219	0.990577
piR-hsa-1256765	0.177856	0.23185	4.86232	0.047683	0.961969	0.990577
piR-hsa-130988	4.18174	1.1055	3.80532	0.290515	0.771422	0.990577
piR-hsa-2496854	0.781512	0.28995	4.35513	0.0665767	0.946919	0.990577
piR-hsa-155145	0.278165	2.51137	4.896	0.512942	0.607992	0.990577
piR-hsa-805833	22.1006	1.51163	3.81758	0.395965	0.692131	0.990577
piR-hsa-1311887	0.177856	0.23185	4.86232	0.047683	0.961969	0.990577
piR-hsa-152749	1.44477	-1.46549	4.01732	-0.364794	0.715265	0.990577
piR-hsa-4378594	0.834496	3.48821	4.70509	0.741369	0.45847	0.990577
piR-hsa-1257549	1.80706	1.27012	4.2556	0.298459	0.765353	0.990577
piR-hsa-168225	3.35736	-0.577692	3.84917	-0.150082	0.8807	0.990577
piR-hsa-3738868	0.945762	3.61097	4.64749	0.776973	0.437175	0.990577
piR-hsa-154900	0.244447	-1.05497	4.85607	-0.217248	0.828015	0.990577
piR-hsa-168589	0.166899	2.12355	4.90008	0.43337	0.664746	0.990577
piR-hsa-1948987	0.111266	1.8512	4.90365	0.377515	0.705791	0.990577
piR-hsa-1139899	0.111266	1.8512	4.90365	0.377515	0.705791	0.990577
piR-hsa-2835602	1.22223	-3.03511	4.46405	-0.679902	0.496566	0.990577
piR-hsa-3666086	0.166899	2.12355	4.90008	0.43337	0.664746	0.990577
piR-hsa-149155	0.166899	2.12355	4.90008	0.43337	0.664746	0.990577
piR-hsa-790396	0.711425	-0.197433	4.30859	-0.0458231	0.963451	0.990577
piR-hsa-1897712	0.488893	-1.73517	4.83583	-0.358816	0.719733	0.990577
piR-hsa-2508306	6.3949	-0.369899	3.35853	-0.110137	0.912301	0.990577
piR-hsa-3626278	0.578245	0.825355	4.44028	0.185879	0.85254	0.990577
piR-hsa-1249348	1.00669	-2.63896	4.62047	-0.571145	0.567901	0.990577
piR-hsa-178813	25.4611	0.738368	3.37295	0.218909	0.826721	0.990577
piR-hsa-1571532	0.834496	3.48821	4.70509	0.741369	0.45847	0.990577
piR-hsa-396929	0.166899	2.12355	4.90008	0.43337	0.664746	0.990577
piR-hsa-170734	0.834496	3.48821	4.70509	0.741369	0.45847	0.990577
piR-hsa-1274336	0.466979	0.499388	4.5798	0.109041	0.91317	0.990577
piR-hsa-1659249	0.111266	1.8512	4.90365	0.377515	0.705791	0.990577
piR-hsa-160408	0.989591	0.484392	4.16148	0.116399	0.907336	0.990577
piR-hsa-1975378	3.11545	5.1594	4.31814	1.19482	0.232158	0.990577
piR-hsa-1932041	5.93924	1.31908	3.78297	0.348689	0.727323	0.990577
piR-hsa-131160	18.746	-6.97165	3.90062	-1.78732	0.0738858	0.990577
piR-hsa-4385560	0.111266	1.8512	4.90365	0.377515	0.705791	0.990577
piR-hsa-1233011	2.03705	0.377013	4.11965	0.0915157	0.927083	0.990577
piR-hsa-1238410	0.289123	0.888263	4.85237	0.183057	0.854753	0.990577
piR-hsa-1170681	0.244447	-1.05497	4.85607	-0.217248	0.828015	0.990577
piR-hsa-2560307	0.278165	2.51137	4.896	0.512942	0.607992	0.990577
piR-hsa-170811	0.177856	0.23185	4.86232	0.047683	0.961969	0.990577
piR-hsa-1252630	0.111266	1.8512	4.90365	0.377515	0.705791	0.990577
piR-hsa-2533935	0.111266	1.8512	4.90365	0.377515	0.705791	0.990577
piR-hsa-4376893	0.177856	0.23185	4.86232	0.047683	0.961969	0.990577
piR-hsa-165689	1.20032	-1.15432	4.07236	-0.283452	0.776831	0.990577
piR-hsa-3767476	0.500698	3.01066	4.89211	0.615412	0.538282	0.990577
piR-hsa-2489436	0.111266	1.8512	4.90365	0.377515	0.705791	0.990577
piR-hsa-135871	0.567288	1.67596	4.4763	0.374407	0.708101	0.990577
piR-hsa-352853	0.222532	2.33621	4.89771	0.477001	0.633362	0.990577
piR-hsa-1882520	0.111266	1.8512	4.90365	0.377515	0.705791	0.990577
piR-hsa-2834290	1.44646	4.10686	4.48282	0.916132	0.359598	0.990577
piR-hsa-105557	0.855563	-2.52456	4.61287	-0.547286	0.584182	0.990577
piR-hsa-353228	5.50005	-5.1877	4.22327	-1.22836	0.219312	0.990577
piR-hsa-1955516	1.56302	-0.267782	4.0804	-0.0656264	0.947675	0.990577
piR-hsa-189264	1.91568	4.34253	4.04107	1.0746	0.282554	0.990577
piR-hsa-3738005	0.55898	-0.784768	4.54466	-0.172679	0.862904	0.990577
piR-hsa-1238781	0.222532	2.33621	4.89771	0.477001	0.633362	0.990577
piR-hsa-349534	0.111266	1.8512	4.90365	0.377515	0.705791	0.990577
piR-hsa-1920891	0.166899	2.12355	4.90008	0.43337	0.664746	0.990577
piR-hsa-729933	0.734187	1.96776	4.33798	0.453612	0.650108	0.990577
piR-hsa-770129	0.111266	1.8512	4.90365	0.377515	0.705791	0.990577
piR-hsa-4382663	1.03427	1.05792	4.1568	0.254504	0.799106	0.990577
piR-hsa-1239030	0.111266	1.8512	4.90365	0.377515	0.705791	0.990577
piR-hsa-2569154	1.00669	-2.63896	4.62047	-0.571145	0.567901	0.990577
piR-hsa-2566214	0.278165	2.51137	4.896	0.512942	0.607992	0.990577
piR-hsa-1281225	0.222532	2.33621	4.89771	0.477001	0.633362	0.990577
piR-hsa-2206935	0.111266	1.8512	4.90365	0.377515	0.705791	0.990577
piR-hsa-2571108	1.0014	3.66765	4.62324	0.793306	0.4276	0.990577
piR-hsa-732007	0.522612	0.675049	4.50319	0.149904	0.88084	0.990577
piR-hsa-121063	0.445065	2.90655	4.89282	0.594044	0.552483	0.990577
piR-hsa-191735	0.778863	3.42135	4.73966	0.721856	0.470383	0.990577
piR-hsa-3672073	2.00279	4.5505	4.39523	1.03533	0.300516	0.990577
piR-hsa-2557859	3.22672	5.20812	4.31369	1.20735	0.227298	0.990577
piR-hsa-1235506	0.111266	1.8512	4.90365	0.377515	0.705791	0.990577
piR-hsa-743307	0.177856	0.23185	4.86232	0.047683	0.961969	0.990577
piR-hsa-1890020	0.166899	2.12355	4.90008	0.43337	0.664746	0.990577
piR-hsa-1428803	2.16884	1.37916	3.91695	0.3521	0.724763	0.990577
piR-hsa-1302503	0.111266	1.8512	4.90365	0.377515	0.705791	0.990577
piR-hsa-161190	0.177856	0.23185	4.86232	0.047683	0.961969	0.990577
piR-hsa-1306045	3.42564	1.34555	3.82749	0.351549	0.725176	0.990577
piR-hsa-2508568	0.36667	-1.4381	4.84552	-0.296789	0.766628	0.990577
piR-hsa-131654	0.111266	1.8512	4.90365	0.377515	0.705791	0.990577
piR-hsa-750815	3.84964	4.18033	3.90975	1.06921	0.284976	0.990577
piR-hsa-2489320	0.177856	0.23185	4.86232	0.047683	0.961969	0.990577
piR-hsa-344732	0.111266	1.8512	4.90365	0.377515	0.705791	0.990577
piR-hsa-4418460	0.166899	2.12355	4.90008	0.43337	0.664746	0.990577
piR-hsa-1304387	0.667597	3.27421	4.82485	0.678613	0.497383	0.990577
piR-hsa-131219	16.078	-0.830965	3.44615	-0.241128	0.809456	0.990577
piR-hsa-155099	0.222532	2.33621	4.89771	0.477001	0.633362	0.990577
piR-hsa-1232113	0.611116	-2.04184	4.81013	-0.424486	0.671211	0.990577
piR-hsa-1413374	0.556331	3.10539	4.89151	0.634853	0.525524	0.990577
piR-hsa-2545010	0.111266	1.8512	4.90365	0.377515	0.705791	0.990577
piR-hsa-1288900	0.222532	2.33621	4.89771	0.477001	0.633362	0.990577
piR-hsa-360907	1.46271	-0.89412	3.71731	-0.240529	0.809921	0.990577
piR-hsa-1921057	0.111266	1.8512	4.90365	0.377515	0.705791	0.990577
piR-hsa-156961	1.5889	-3.41037	4.38495	-0.777743	0.436721	0.990577
piR-hsa-165830	8.2969	1.17223	3.77917	0.310182	0.756422	0.990577
piR-hsa-150429	0.233489	0.61592	4.85598	0.126837	0.899069	0.990577
piR-hsa-151524	0.466979	0.499388	4.5798	0.109041	0.91317	0.990577
piR-hsa-243768	0.222532	2.33621	4.89771	0.477001	0.633362	0.990577
piR-hsa-3719858	0.166899	2.12355	4.90008	0.43337	0.664746	0.990577
piR-hsa-1156165	0.111266	1.8512	4.90365	0.377515	0.705791	0.990577
piR-hsa-1898914	0.166899	2.12355	4.90008	0.43337	0.664746	0.990577
piR-hsa-931332	0.177856	0.23185	4.86232	0.047683	0.961969	0.990577
piR-hsa-4474086	1.89152	4.47229	4.4085	1.01447	0.310359	0.990577
piR-hsa-150655	0.166899	2.12355	4.90008	0.43337	0.664746	0.990577
piR-hsa-138850	1.01235	2.32937	4.20363	0.554133	0.579488	0.990577
piR-hsa-1917959	2.67039	4.94613	4.34038	1.13956	0.254469	0.990577
piR-hsa-1235408	1.29052	2.60345	4.12462	0.631197	0.527912	0.990577
piR-hsa-1162536	0.222532	2.33621	4.89771	0.477001	0.633362	0.990577
piR-hsa-1920625	0.244447	-1.05497	4.85607	-0.217248	0.828015	0.990577
piR-hsa-2026275	0.111266	1.8512	4.90365	0.377515	0.705791	0.990577
piR-hsa-1890158	0.166899	2.12355	4.90008	0.43337	0.664746	0.990577
piR-hsa-4087350	0.111266	1.8512	4.90365	0.377515	0.705791	0.990577
piR-hsa-142213	0.800777	1.27608	4.27114	0.298768	0.765117	0.990577
piR-hsa-2829678	0.111266	1.8512	4.90365	0.377515	0.705791	0.990577
piR-hsa-387758	0.177856	0.23185	4.86232	0.047683	0.961969	0.990577
piR-hsa-1876779	0.411346	0.287224	4.67525	0.0614349	0.951013	0.990577
piR-hsa-157705	0.166899	2.12355	4.90008	0.43337	0.664746	0.990577
piR-hsa-1284239	8.55689	-5.79849	4.29143	-1.35118	0.176638	0.990577
piR-hsa-347601	0.278165	2.51137	4.896	0.512942	0.607992	0.990577
piR-hsa-1265393	1.51004	-3.25024	4.47892	-0.725675	0.468038	0.990577
piR-hsa-1276957	1.94716	4.51194	4.40166	1.02505	0.305338	0.990577
piR-hsa-50824	0.222532	2.33621	4.89771	0.477001	0.633362	0.990577
piR-hsa-330067	21.3075	7.87798	4.2615	1.84864	0.0645096	0.990577
piR-hsa-3410434	0.233489	0.61592	4.85598	0.126837	0.899069	0.990577
piR-hsa-138854	0.111266	1.8512	4.90365	0.377515	0.705791	0.990577
piR-hsa-1952466	0.500698	3.01066	4.89211	0.615412	0.538282	0.990577
piR-hsa-173186	0.289123	0.888263	4.85237	0.183057	0.854753	0.990577
piR-hsa-162909	0.222532	2.33621	4.89771	0.477001	0.633362	0.990577
piR-hsa-727009	1.03427	1.05792	4.1568	0.254504	0.799106	0.990577
piR-hsa-152833	0.278165	2.51137	4.896	0.512942	0.607992	0.990577
piR-hsa-724903	0.522612	0.675049	4.50319	0.149904	0.88084	0.990577
piR-hsa-1899153	0.166899	2.12355	4.90008	0.43337	0.664746	0.990577
piR-hsa-1307823	0.488893	-1.73517	4.83583	-0.358816	0.719733	0.990577
piR-hsa-1909507	0.111266	1.8512	4.90365	0.377515	0.705791	0.990577
piR-hsa-1412969	0.522612	0.675049	4.50319	0.149904	0.88084	0.990577
piR-hsa-166436	0.422303	-0.758886	4.65611	-0.162987	0.870528	0.990577
piR-hsa-109054	0.333798	2.66063	4.8947	0.543574	0.586735	0.990577
piR-hsa-2480382	2.22532	4.69501	4.37293	1.07365	0.282978	0.990577
piR-hsa-249592	9.51326	6.72767	4.25223	1.58215	0.113615	0.990577
piR-hsa-168315	0.244447	-1.05497	4.85607	-0.217248	0.828015	0.990577
piR-hsa-171281	0.111266	1.8512	4.90365	0.377515	0.705791	0.990577
piR-hsa-143625	0.544526	-1.07242	4.47138	-0.23984	0.810454	0.990577
piR-hsa-1963407	0.111266	1.8512	4.90365	0.377515	0.705791	0.990577
piR-hsa-1946543	0.233489	0.61592	4.85598	0.126837	0.899069	0.990577
piR-hsa-3640720	0.111266	1.8512	4.90365	0.377515	0.705791	0.990577
piR-hsa-186180	0.955872	-0.755349	4.15788	-0.181667	0.855844	0.990577
piR-hsa-2482340	0.289123	0.888263	4.85237	0.183057	0.854753	0.990577
piR-hsa-3947888	0.111266	1.8512	4.90365	0.377515	0.705791	0.990577
piR-hsa-1885632	0.111266	1.8512	4.90365	0.377515	0.705791	0.990577
piR-hsa-109234	8.55563	-5.82123	4.21343	-1.38159	0.167098	0.990577
piR-hsa-1417400	0.233489	0.61592	4.85598	0.126837	0.899069	0.990577
piR-hsa-358012	0.177856	0.23185	4.86232	0.047683	0.961969	0.990577
piR-hsa-2860833	0.488893	-1.73517	4.83583	-0.358816	0.719733	0.990577
piR-hsa-2510273	0.111266	1.8512	4.90365	0.377515	0.705791	0.990577
piR-hsa-1930621	0.111266	1.8512	4.90365	0.377515	0.705791	0.990577
piR-hsa-3778171	0.667597	3.27421	4.82485	0.678613	0.497383	0.990577
piR-hsa-402583	0.111266	1.8512	4.90365	0.377515	0.705791	0.990577
piR-hsa-365408	1.0899	1.134	4.13832	0.274024	0.784067	0.990577
piR-hsa-184605	0.422303	-0.758886	4.65611	-0.162987	0.870528	0.990577
piR-hsa-291576	0.344756	1.1009	4.84416	0.227264	0.820219	0.990577
piR-hsa-1237410	0.111266	1.8512	4.90365	0.377515	0.705791	0.990577
piR-hsa-1916676	1.34049	-0.723533	4.12357	-0.175463	0.860716	0.990577
piR-hsa-1272216	0.111266	1.8512	4.90365	0.377515	0.705791	0.990577
piR-hsa-152327	2.20002	-3.87577	4.31462	-0.898286	0.369033	0.990577
piR-hsa-3666187	0.111266	1.8512	4.90365	0.377515	0.705791	0.990577
piR-hsa-138861	2.50349	4.85709	4.35108	1.11629	0.264296	0.990577
piR-hsa-302607	3.52343	-4.50518	4.32999	-1.04046	0.298126	0.990577
piR-hsa-1251355	0.177856	0.23185	4.86232	0.047683	0.961969	0.990577
piR-hsa-139933	0.111266	1.8512	4.90365	0.377515	0.705791	0.990577
piR-hsa-102147	0.244447	-1.05497	4.85607	-0.217248	0.828015	0.990577
piR-hsa-1885197	0.244447	-1.05497	4.85607	-0.217248	0.828015	0.990577
piR-hsa-3782260	0.488893	-1.73517	4.83583	-0.358816	0.719733	0.990577
piR-hsa-133927	0.177856	0.23185	4.86232	0.047683	0.961969	0.990577
piR-hsa-46779	1.10001	-2.88436	4.50261	-0.640598	0.521784	0.990577
piR-hsa-1941284	0.177856	0.23185	4.86232	0.047683	0.961969	0.990577
piR-hsa-143400	0.36667	-1.4381	4.84552	-0.296789	0.766628	0.990577
piR-hsa-634415	1.27956	3.94064	4.52573	0.870719	0.383907	0.990577
piR-hsa-2853844	0.111266	1.8512	4.90365	0.377515	0.705791	0.990577
piR-hsa-172019	1.00669	-2.63896	4.62047	-0.571145	0.567901	0.990577
piR-hsa-334139	0.111266	1.8512	4.90365	0.377515	0.705791	0.990577
piR-hsa-1867945	0.544526	-1.07242	4.47138	-0.23984	0.810454	0.990577
piR-hsa-84237	8.27159	-0.392233	3.79084	-0.103469	0.917591	0.990577
piR-hsa-133381	0.166899	2.12355	4.90008	0.43337	0.664746	0.990577
piR-hsa-1601357	0.111266	1.8512	4.90365	0.377515	0.705791	0.990577
piR-hsa-139696	0.778863	3.42135	4.73966	0.721856	0.470383	0.990577
piR-hsa-1127349	5.71804	0.603599	3.4281	0.176074	0.860236	0.990577
piR-hsa-169223	0.177856	0.23185	4.86232	0.047683	0.961969	0.990577
piR-hsa-108032	0.567288	1.67596	4.4763	0.374407	0.708101	0.990577
piR-hsa-3786791	7.0654	6.30632	4.25754	1.48121	0.13855	0.990577
piR-hsa-3767232	0.244447	-1.05497	4.85607	-0.217248	0.828015	0.990577
piR-hsa-119183	0.111266	1.8512	4.90365	0.377515	0.705791	0.990577
piR-hsa-560522	0.166899	2.12355	4.90008	0.43337	0.664746	0.990577
piR-hsa-1907912	0.222532	2.33621	4.89771	0.477001	0.633362	0.990577
piR-hsa-736337	0.166899	2.12355	4.90008	0.43337	0.664746	0.990577
piR-hsa-1258945	4.11515	1.26481	3.80613	0.332309	0.739656	0.990577
piR-hsa-1293715	0.289123	0.888263	4.85237	0.183057	0.854753	0.990577
piR-hsa-3257034	0.111266	1.8512	4.90365	0.377515	0.705791	0.990577
piR-hsa-142121	1.5293	-1.21535	3.66135	-0.331939	0.739935	0.990577
piR-hsa-1935851	0.111266	1.8512	4.90365	0.377515	0.705791	0.990577
piR-hsa-1899199	0.111266	1.8512	4.90365	0.377515	0.705791	0.990577
piR-hsa-50237	0.400389	1.27617	4.71765	0.27051	0.786768	0.990577
piR-hsa-339202	1.35711	1.94655	4.08175	0.476891	0.63344	0.990577
piR-hsa-1463989	0.111266	1.8512	4.90365	0.377515	0.705791	0.990577
piR-hsa-142493	0.222532	2.33621	4.89771	0.477001	0.633362	0.990577
piR-hsa-183644	0.111266	1.8512	4.90365	0.377515	0.705791	0.990577
piR-hsa-1233735	0.166899	2.12355	4.90008	0.43337	0.664746	0.990577
piR-hsa-119481	0.488893	-1.73517	4.83583	-0.358816	0.719733	0.990577
piR-hsa-114591	0.655792	-0.411822	4.35254	-0.0946164	0.92462	0.990577
piR-hsa-419354	0.166899	2.12355	4.90008	0.43337	0.664746	0.990577
piR-hsa-137745	0.244447	-1.05497	4.85607	-0.217248	0.828015	0.990577
piR-hsa-1888573	0.244447	-1.05497	4.85607	-0.217248	0.828015	0.990577
piR-hsa-3785810	0.278165	2.51137	4.896	0.512942	0.607992	0.990577
piR-hsa-1250628	0.111266	1.8512	4.90365	0.377515	0.705791	0.990577
piR-hsa-3744454	0.655792	-0.411822	4.35254	-0.0946164	0.92462	0.990577
piR-hsa-3730539	12.0007	1.26246	3.78702	0.333364	0.73886	0.990577
piR-hsa-4495114	1.05703	3.72159	4.60142	0.80879	0.418636	0.990577
piR-hsa-135185	0.700468	0.437146	4.32524	0.101069	0.919496	0.990577
piR-hsa-131959	0.111266	1.8512	4.90365	0.377515	0.705791	0.990577
piR-hsa-1906243	0.500698	3.01066	4.89211	0.615412	0.538282	0.990577
piR-hsa-2861148	0.244447	-1.05497	4.85607	-0.217248	0.828015	0.990577
piR-hsa-1232710	0.411346	0.287224	4.67525	0.0614349	0.951013	0.990577
piR-hsa-410246	0.166899	2.12355	4.90008	0.43337	0.664746	0.990577
piR-hsa-3621368	0.244447	-1.05497	4.85607	-0.217248	0.828015	0.990577
piR-hsa-134849	0.477936	-0.376041	4.55856	-0.0824911	0.934256	0.990577
piR-hsa-1922279	0.111266	1.8512	4.90365	0.377515	0.705791	0.990577
piR-hsa-1042882	0.111266	1.8512	4.90365	0.377515	0.705791	0.990577
piR-hsa-2556098	0.333798	2.66063	4.8947	0.543574	0.586735	0.990577
piR-hsa-101968	0.36667	-1.4381	4.84552	-0.296789	0.766628	0.990577
piR-hsa-1261998	0.111266	1.8512	4.90365	0.377515	0.705791	0.990577
piR-hsa-351185	0.488893	-1.73517	4.83583	-0.358816	0.719733	0.990577
piR-hsa-2518546	0.111266	1.8512	4.90365	0.377515	0.705791	0.990577
piR-hsa-4467298	0.456022	1.42654	4.61936	0.308817	0.75746	0.990577
piR-hsa-1248690	0.278165	2.51137	4.896	0.512942	0.607992	0.990577
piR-hsa-1937474	2.90388	3.77692	3.93959	0.958709	0.337705	0.990577
piR-hsa-179337	0.466979	0.499388	4.5798	0.109041	0.91317	0.990577
piR-hsa-157845	0.111266	1.8512	4.90365	0.377515	0.705791	0.990577
piR-hsa-149617	0.166899	2.12355	4.90008	0.43337	0.664746	0.990577
piR-hsa-1740996	3.7822	2.34321	3.83371	0.611213	0.541058	0.990577
piR-hsa-1896253	0.111266	1.8512	4.90365	0.377515	0.705791	0.990577
piR-hsa-1271726	35.8833	8.62552	4.27922	2.01567	0.043834	0.990577
piR-hsa-378314	0.111266	1.8512	4.90365	0.377515	0.705791	0.990577
piR-hsa-154971	0.678554	1.87882	4.37705	0.429243	0.667746	0.990577
piR-hsa-2359633	0.289123	0.888263	4.85237	0.183057	0.854753	0.990577
piR-hsa-372852	1.16829	3.82227	4.56373	0.837531	0.402294	0.990577
piR-hsa-4426482	2.14523	-1.04411	3.92473	-0.266034	0.790213	0.990577
piR-hsa-136374	0.166899	2.12355	4.90008	0.43337	0.664746	0.990577
piR-hsa-135530	2.8592	3.08283	3.91067	0.788314	0.430513	0.990577
piR-hsa-1277654	0.244447	-1.05497	4.85607	-0.217248	0.828015	0.990577
piR-hsa-1250059	0.778863	3.42135	4.73966	0.721856	0.470383	0.990577
piR-hsa-3628269	0.166899	2.12355	4.90008	0.43337	0.664746	0.990577
piR-hsa-1238261	4.5621	-0.868609	3.17346	-0.273711	0.784307	0.990577
piR-hsa-1251010	0.177856	0.23185	4.86232	0.047683	0.961969	0.990577
piR-hsa-1916899	0.111266	1.8512	4.90365	0.377515	0.705791	0.990577
piR-hsa-1000055	3.72539	1.41954	3.67846	0.385907	0.699566	0.990577
piR-hsa-1942061	0.111266	1.8512	4.90365	0.377515	0.705791	0.990577
piR-hsa-179920	0.500698	3.01066	4.89211	0.615412	0.538282	0.990577
piR-hsa-3711799	0.522612	0.675049	4.50319	0.149904	0.88084	0.990577
piR-hsa-143358	1.41274	1.99743	4.07026	0.490739	0.623611	0.990577
piR-hsa-1970724	0.111266	1.8512	4.90365	0.377515	0.705791	0.990577
piR-hsa-1312524	0.111266	1.8512	4.90365	0.377515	0.705791	0.990577
piR-hsa-1926693	0.30008	-0.36554	4.83968	-0.0755297	0.939793	0.990577
piR-hsa-189424	0.611116	-2.04184	4.81013	-0.424486	0.671211	0.990577
piR-hsa-373449	0.222532	2.33621	4.89771	0.477001	0.633362	0.990577
piR-hsa-2832875	0.488893	-1.73517	4.83583	-0.358816	0.719733	0.990577
piR-hsa-1917103	1.72463	4.34616	4.43184	0.980667	0.326757	0.990577
piR-hsa-408575	0.166899	2.12355	4.90008	0.43337	0.664746	0.990577
piR-hsa-387642	0.111266	1.8512	4.90365	0.377515	0.705791	0.990577
piR-hsa-225093	0.389431	2.79088	4.89366	0.570305	0.568471	0.990577
piR-hsa-395722	0.177856	0.23185	4.86232	0.047683	0.961969	0.990577
piR-hsa-3658623	0.111266	1.8512	4.90365	0.377515	0.705791	0.990577
piR-hsa-759292	0.177856	0.23185	4.86232	0.047683	0.961969	0.990577
piR-hsa-135155	12.8551	-0.167119	3.34525	-0.0499571	0.960157	0.990577
piR-hsa-189847	1.15564	-2.21231	4.09927	-0.539684	0.589415	0.990577
piR-hsa-176181	0.111266	1.8512	4.90365	0.377515	0.705791	0.990577
piR-hsa-127482	0.111266	1.8512	4.90365	0.377515	0.705791	0.990577
piR-hsa-133255	0.36667	-1.4381	4.84552	-0.296789	0.766628	0.990577
piR-hsa-343384	0.166899	2.12355	4.90008	0.43337	0.664746	0.990577
piR-hsa-359528	8.12243	6.50354	4.25426	1.52871	0.126336	0.990577
piR-hsa-184052	2.628	-2.91976	3.99635	-0.730607	0.465019	0.990577
piR-hsa-71668	0.222532	2.33621	4.89771	0.477001	0.633362	0.990577
piR-hsa-3679983	0.222532	2.33621	4.89771	0.477001	0.633362	0.990577
piR-hsa-195292	0.244447	-1.05497	4.85607	-0.217248	0.828015	0.990577
piR-hsa-4438653	0.177856	0.23185	4.86232	0.047683	0.961969	0.990577
piR-hsa-1872461	0.111266	1.8512	4.90365	0.377515	0.705791	0.990577
piR-hsa-2047600	0.177856	0.23185	4.86232	0.047683	0.961969	0.990577
piR-hsa-1789436	0.166899	2.12355	4.90008	0.43337	0.664746	0.990577
piR-hsa-3621269	1.77941	0.996968	3.97262	0.25096	0.801845	0.990577
piR-hsa-1888079	0.166899	2.12355	4.90008	0.43337	0.664746	0.990577
piR-hsa-2570070	0.36667	-1.4381	4.84552	-0.296789	0.766628	0.990577
piR-hsa-150633	0.477936	-0.376041	4.55856	-0.0824911	0.934256	0.990577
piR-hsa-2512072	0.344756	1.1009	4.84416	0.227264	0.820219	0.990577
piR-hsa-88531	0.111266	1.8512	4.90365	0.377515	0.705791	0.990577
piR-hsa-3056629	0.289123	0.888263	4.85237	0.183057	0.854753	0.990577
piR-hsa-2531076	0.166899	2.12355	4.90008	0.43337	0.664746	0.990577
piR-hsa-132670	3.11291	-0.401734	3.856	-0.104184	0.917023	0.990577
piR-hsa-154979	0.166899	2.12355	4.90008	0.43337	0.664746	0.990577
piR-hsa-782782	0.778863	3.42135	4.73966	0.721856	0.470383	0.990577
piR-hsa-794837	0.166899	2.12355	4.90008	0.43337	0.664746	0.990577
piR-hsa-112157	0.411346	0.287224	4.67525	0.0614349	0.951013	0.990577
piR-hsa-4457429	0.244447	-1.05497	4.85607	-0.217248	0.828015	0.990577
piR-hsa-140206	0.244447	-1.05497	4.85607	-0.217248	0.828015	0.990577
piR-hsa-131900	2.32224	-3.9531	4.30541	-0.918171	0.358529	0.990577
piR-hsa-3714952	0.445065	2.90655	4.89282	0.594044	0.552483	0.990577
piR-hsa-1952853	0.30008	-0.36554	4.83968	-0.0755297	0.939793	0.990577
piR-hsa-1274311	0.166899	2.12355	4.90008	0.43337	0.664746	0.990577
piR-hsa-2527799	2.05842	4.58804	4.38917	1.04531	0.295879	0.990577
piR-hsa-407409	0.244447	-1.05497	4.85607	-0.217248	0.828015	0.990577
piR-hsa-345316	0.289123	0.888263	4.85237	0.183057	0.854753	0.990577
piR-hsa-752305	0.111266	1.8512	4.90365	0.377515	0.705791	0.990577
piR-hsa-3683216	1.20032	-1.15432	4.07236	-0.283452	0.776831	0.990577
piR-hsa-1248104	0.111266	1.8512	4.90365	0.377515	0.705791	0.990577
piR-hsa-339439	0.166899	2.12355	4.90008	0.43337	0.664746	0.990577
piR-hsa-1214669	0.278165	2.51137	4.896	0.512942	0.607992	0.990577
piR-hsa-4453515	0.222532	2.33621	4.89771	0.477001	0.633362	0.990577
piR-hsa-1292961	0.233489	0.61592	4.85598	0.126837	0.899069	0.990577
piR-hsa-173823	0.244447	-1.05497	4.85607	-0.217248	0.828015	0.990577
piR-hsa-137534	0.111266	1.8512	4.90365	0.377515	0.705791	0.990577
piR-hsa-3780780	1.11266	3.77306	4.58168	0.823509	0.410219	0.990577
piR-hsa-4421918	0.644835	0.286491	4.36916	0.0655712	0.947719	0.990577
piR-hsa-130049	10.8445	-3.32649	3.40034	-0.978282	0.327935	0.990577
piR-hsa-4375241	0.111266	1.8512	4.90365	0.377515	0.705791	0.990577
piR-hsa-161516	0.222532	2.33621	4.89771	0.477001	0.633362	0.990577
piR-hsa-1274965	0.233489	0.61592	4.85598	0.126837	0.899069	0.990577
piR-hsa-1900426	0.222532	2.33621	4.89771	0.477001	0.633362	0.990577
piR-hsa-1872176	1.64057	-0.923455	3.64369	-0.25344	0.799928	0.990577
piR-hsa-1273342	1.14469	-1.3721	4.08981	-0.335492	0.737254	0.990577
piR-hsa-1726241	2.84092	3.54668	3.72056	0.953265	0.340456	0.990577
piR-hsa-140763	4.01088	1.73372	3.9001	0.444532	0.656658	0.990577
piR-hsa-2518223	0.477936	-0.376041	4.55856	-0.0824911	0.934256	0.990577
piR-hsa-1236861	0.36667	-1.4381	4.84552	-0.296789	0.766628	0.990577
piR-hsa-3641990	0.890129	3.55128	4.67459	0.759698	0.447435	0.990577
piR-hsa-133835	22.9807	-0.993401	3.46839	-0.286415	0.77456	0.990577
piR-hsa-2097753	1.27871	0.447397	4.06004	0.110195	0.912254	0.990577
piR-hsa-69092	0.111266	1.8512	4.90365	0.377515	0.705791	0.990577
piR-hsa-195706	0.111266	1.8512	4.90365	0.377515	0.705791	0.990577
piR-hsa-125811	0.111266	1.8512	4.90365	0.377515	0.705791	0.990577
piR-hsa-2068803	0.111266	1.8512	4.90365	0.377515	0.705791	0.990577
piR-hsa-2866145	0.177856	0.23185	4.86232	0.047683	0.961969	0.990577
piR-hsa-1907987	0.36667	-1.4381	4.84552	-0.296789	0.766628	0.990577
piR-hsa-175536	0.222532	2.33621	4.89771	0.477001	0.633362	0.990577
piR-hsa-1891011	0.222532	2.33621	4.89771	0.477001	0.633362	0.990577
piR-hsa-171855	0.111266	1.8512	4.90365	0.377515	0.705791	0.990577
piR-hsa-131452	0.344756	1.1009	4.84416	0.227264	0.820219	0.990577
piR-hsa-1899782	0.477936	-0.376041	4.55856	-0.0824911	0.934256	0.990577
piR-hsa-1275722	0.411346	0.287224	4.67525	0.0614349	0.951013	0.990577
piR-hsa-138888	0.111266	1.8512	4.90365	0.377515	0.705791	0.990577
piR-hsa-725264	0.111266	1.8512	4.90365	0.377515	0.705791	0.990577
piR-hsa-3673286	0.166899	2.12355	4.90008	0.43337	0.664746	0.990577
piR-hsa-344382	0.111266	1.8512	4.90365	0.377515	0.705791	0.990577
piR-hsa-2550646	0.278165	2.51137	4.896	0.512942	0.607992	0.990577
piR-hsa-1877715	0.745144	1.17978	4.30455	0.274077	0.784026	0.990577
piR-hsa-122670	1.33519	3.99832	4.50961	0.886622	0.375282	0.990577
piR-hsa-3785181	0.222532	2.33621	4.89771	0.477001	0.633362	0.990577
piR-hsa-3674171	0.333798	2.66063	4.8947	0.543574	0.586735	0.990577
piR-hsa-147713	0.611116	-2.04184	4.81013	-0.424486	0.671211	0.990577
piR-hsa-1306689	0.111266	1.8512	4.90365	0.377515	0.705791	0.990577
piR-hsa-3785153	0.111266	1.8512	4.90365	0.377515	0.705791	0.990577
piR-hsa-1320446	0.177856	0.23185	4.86232	0.047683	0.961969	0.990577
piR-hsa-359256	0.111266	1.8512	4.90365	0.377515	0.705791	0.990577
piR-hsa-145563	0.222532	2.33621	4.89771	0.477001	0.633362	0.990577
piR-hsa-1281709	0.222532	2.33621	4.89771	0.477001	0.633362	0.990577
piR-hsa-173442	0.111266	1.8512	4.90365	0.377515	0.705791	0.990577
piR-hsa-130265	0.111266	1.8512	4.90365	0.377515	0.705791	0.990577
piR-hsa-4467046	0.166899	2.12355	4.90008	0.43337	0.664746	0.990577
piR-hsa-344615	0.278165	2.51137	4.896	0.512942	0.607992	0.990577
piR-hsa-3355296	0.222532	2.33621	4.89771	0.477001	0.633362	0.990577
piR-hsa-2539814	0.477936	-0.376041	4.55856	-0.0824911	0.934256	0.990577
piR-hsa-143980	23.2453	1.30125	3.82383	0.340299	0.733631	0.990577
piR-hsa-398013	0.111266	1.8512	4.90365	0.377515	0.705791	0.990577
piR-hsa-3751904	0.111266	1.8512	4.90365	0.377515	0.705791	0.990577
piR-hsa-137158	1.27956	3.94064	4.52573	0.870719	0.383907	0.990577
piR-hsa-3692596	0.745144	1.17978	4.30455	0.274077	0.784026	0.990577
piR-hsa-2644135	0.111266	1.8512	4.90365	0.377515	0.705791	0.990577
piR-hsa-1919740	0.500698	3.01066	4.89211	0.615412	0.538282	0.990577
piR-hsa-2826878	0.111266	1.8512	4.90365	0.377515	0.705791	0.990577
piR-hsa-134438	0.111266	1.8512	4.90365	0.377515	0.705791	0.990577
piR-hsa-2532837	4.49024	-1.66738	3.84662	-0.433467	0.664676	0.990577
piR-hsa-342968	0.166899	2.12355	4.90008	0.43337	0.664746	0.990577
piR-hsa-1162138	1.34446	-3.17145	4.43267	-0.715472	0.474317	0.990577
piR-hsa-1120814	0.233489	0.61592	4.85598	0.126837	0.899069	0.990577
piR-hsa-154656	0.111266	1.8512	4.90365	0.377515	0.705791	0.990577
piR-hsa-1884712	0.111266	1.8512	4.90365	0.377515	0.705791	0.990577
piR-hsa-340046	0.222532	2.33621	4.89771	0.477001	0.633362	0.990577
piR-hsa-2514100	8.75964	-0.953077	3.79557	-0.251102	0.801735	0.990577
piR-hsa-101172	0.36667	-1.4381	4.84552	-0.296789	0.766628	0.990577
piR-hsa-1973178	2.22532	4.69501	4.37293	1.07365	0.282978	0.990577
piR-hsa-139425	0.244447	-1.05497	4.85607	-0.217248	0.828015	0.990577
piR-hsa-2827350	1.53496	1.60785	4.0363	0.398348	0.690374	0.990577
piR-hsa-3683890	13.4076	7.21595	4.25281	1.69675	0.0897442	0.990577
piR-hsa-1236318	0.166899	2.12355	4.90008	0.43337	0.664746	0.990577
piR-hsa-1271474	0.177856	0.23185	4.86232	0.047683	0.961969	0.990577
piR-hsa-3660999	0.222532	2.33621	4.89771	0.477001	0.633362	0.990577
[truncated: 2,282 more rows]

## Sheet: A siP3 vs A Scr
	baseMean	log2FoldChange	lfcSE	stat	P-value	P-value adjusted
piR-hsa-153355	2164.71	26.8585	4.55694	5.89399	3.76978e-09	2.0402e-05
piR-hsa-152040	243.16	23.8152	4.41105	5.39897	6.7023e-08	0.000181364
piR-hsa-569388	110.644	22.7213	4.36092	5.21021	1.88622e-07	0.000277925
piR-hsa-150509	104.128	22.6334	4.3573	5.19437	2.05414e-07	0.000277925
piR-hsa-138578	1.69142	-0.474818	4.22265	-0.112446	0.91047	0.996576
piR-hsa-1293181	10.4677	-0.810981	3.51543	-0.230692	0.817554	0.996576
piR-hsa-166027	0.292335	-1.04796	5.80476	-0.180534	0.856733	0.996576
piR-hsa-595198	0.378857	1.11174	5.87101	0.189361	0.84981	0.996576
piR-hsa-1967851	0.438502	-1.63288	5.77481	-0.282759	0.777361	0.996576
piR-hsa-1042029	3.44248	-1.1662	3.81415	-0.305758	0.759789	0.996576
piR-hsa-1696223	0.232689	3.55428	6.04564	0.587908	0.556594	0.996576
piR-hsa-4373836	0.72789	1.80136	5.23606	0.344029	0.730824	0.996576
piR-hsa-4382443	1.89723	-1.35925	4.13354	-0.328835	0.742281	0.996576
piR-hsa-146596	0.438502	-1.63288	5.77481	-0.282759	0.777361	0.996576
piR-hsa-1982273	0.232689	3.55428	6.04564	0.587908	0.556594	0.996576
piR-hsa-1289909	0.292335	-1.04796	5.80476	-0.180534	0.856733	0.996576
piR-hsa-334478	2.32689	5.60906	4.76055	1.17824	0.238702	0.996576
piR-hsa-4399151	0.232689	3.55428	6.04564	0.587908	0.556594	0.996576
piR-hsa-557912	0.292335	-1.04796	5.80476	-0.180534	0.856733	0.996576
piR-hsa-3637957	0.292335	-1.04796	5.80476	-0.180534	0.856733	0.996576
piR-hsa-4414597	0.292335	-1.04796	5.80476	-0.180534	0.856733	0.996576
piR-hsa-140574	2.06733	1.19634	4.13042	0.289642	0.77209	0.996576
piR-hsa-1241328	0.292335	-1.04796	5.80476	-0.180534	0.856733	0.996576
piR-hsa-1425048	0.554847	-0.884939	5.50923	-0.160628	0.872386	0.996576
piR-hsa-1310650	0.408679	-0.29377	5.78789	-0.0507561	0.95952	0.996576
piR-hsa-1527257	0.232689	3.55428	6.04564	0.587908	0.556594	0.996576
piR-hsa-2805298	0.292335	-1.04796	5.80476	-0.180534	0.856733	0.996576
piR-hsa-362876	2.36261	-0.817773	4.00003	-0.204442	0.838008	0.996576
piR-hsa-1452549	63.4367	-8.97057	3.72581	-2.40769	0.0160539	0.996576
piR-hsa-165565	0.232689	3.55428	6.04564	0.587908	0.556594	0.996576
piR-hsa-1950778	1.36926	0.644001	4.42428	0.145561	0.884268	0.996576
piR-hsa-3647987	0.408679	-0.29377	5.78789	-0.0507561	0.95952	0.996576
piR-hsa-169148	0.58467	-2.04789	5.75978	-0.355551	0.722177	0.996576
piR-hsa-1902850	3.73776	-2.19995	3.78076	-0.581882	0.560646	0.996576
piR-hsa-760771	0.495201	1.39566	5.81069	0.240189	0.810184	0.996576
piR-hsa-1276058	0.408679	-0.29377	5.78789	-0.0507561	0.95952	0.996576
piR-hsa-1244431	0.757713	0.617664	5.08194	0.121541	0.903263	0.996576
piR-hsa-246269	2.12992	-1.05583	4.05992	-0.260063	0.794815	0.996576
piR-hsa-3684020	2.06733	1.19634	4.13042	0.289642	0.77209	0.996576
piR-hsa-153811	0.525024	0.109904	5.62227	0.0195479	0.984404	0.996576
piR-hsa-383706	6.16626	6.93297	4.40201	1.57496	0.115266	0.996576
piR-hsa-1485741	0.232689	3.55428	6.04564	0.587908	0.556594	0.996576
piR-hsa-454166	0.262512	0.706168	5.87708	0.120156	0.904359	0.996576
piR-hsa-3627311	0.232689	3.55428	6.04564	0.587908	0.556594	0.996576
piR-hsa-4378010	0.292335	-1.04796	5.80476	-0.180534	0.856733	0.996576
piR-hsa-1281891	0.262512	0.706168	5.87708	0.120156	0.904359	0.996576
piR-hsa-226977	1.51248	5.12466	5.06767	1.01125	0.311899	0.996576
piR-hsa-135536	0.465378	4.05887	6.04023	0.671973	0.501601	0.996576
piR-hsa-2844043	0.671191	-0.480125	5.21556	-0.0920564	0.926653	0.996576
piR-hsa-1280016	0.292335	-1.04796	5.80476	-0.180534	0.856733	0.996576
piR-hsa-1275592	1.72124	-0.836623	4.2055	-0.198936	0.842313	0.996576
piR-hsa-1263005	0.465378	4.05887	6.04023	0.671973	0.501601	0.996576
piR-hsa-343275	0.408679	-0.29377	5.78789	-0.0507561	0.95952	0.996576
piR-hsa-149524	0.877005	-2.65573	5.32282	-0.498933	0.617827	0.996576
piR-hsa-1316730	0.262512	0.706168	5.87708	0.120156	0.904359	0.996576
piR-hsa-386024	1.63472	-1.38023	4.24084	-0.325461	0.744832	0.996576
piR-hsa-189900	0.554847	-0.884939	5.50923	-0.160628	0.872386	0.996576
piR-hsa-1883341	0.814412	4.53111	5.72539	0.791406	0.428707	0.996576
piR-hsa-116513	0.495201	1.39566	5.81069	0.240189	0.810184	0.996576
piR-hsa-2506615	7.62464	-3.12223	3.58026	-0.872066	0.383172	0.996576
piR-hsa-1289864	0.438502	-1.63288	5.77481	-0.282759	0.777361	0.996576
piR-hsa-1252847	0.232689	3.55428	6.04564	0.587908	0.556594	0.996576
piR-hsa-69715	6.07644	-3.0431	3.63157	-0.837957	0.402055	0.996576
piR-hsa-145156	0.701014	-1.31	5.14756	-0.254489	0.799118	0.996576
piR-hsa-1885208	0.495201	1.39566	5.81069	0.240189	0.810184	0.996576
piR-hsa-3788049	0.349034	3.83843	6.04237	0.635252	0.525264	0.996576
piR-hsa-1336037	0.232689	3.55428	6.04564	0.587908	0.556594	0.996576
piR-hsa-109279	3.88098	-1.4438	3.76629	-0.383347	0.701462	0.996576
piR-hsa-1250061	1.16345	4.86525	5.30768	0.916644	0.359329	0.996576
piR-hsa-143290	0.701014	-1.31	5.14756	-0.254489	0.799118	0.996576
piR-hsa-189226	0.292335	-1.04796	5.80476	-0.180534	0.856733	0.996576
piR-hsa-143142	1.74517	5.27037	4.9566	1.0633	0.287644	0.996576
piR-hsa-2523066	0.262512	0.706168	5.87708	0.120156	0.904359	0.996576
piR-hsa-131528	1.28274	-0.0335175	4.46182	-0.00751207	0.994006	0.996576
piR-hsa-345280	2.15974	-1.34823	4.05002	-0.332895	0.739213	0.996576
piR-hsa-335113	0.730837	-2.37812	5.58812	-0.425568	0.670423	0.996576
piR-hsa-2537651	0.349034	3.83843	6.04237	0.635252	0.525264	0.996576
piR-hsa-4421519	0.292335	-1.04796	5.80476	-0.180534	0.856733	0.996576
piR-hsa-4401495	0.581723	4.23967	6.03869	0.702083	0.482627	0.996576
piR-hsa-4418042	1.02317	-2.89022	5.1243	-0.564023	0.572738	0.996576
piR-hsa-142443	5.07092	0.236863	3.38189	0.0700386	0.944163	0.996576
piR-hsa-1081819	0.232689	3.55428	6.04564	0.587908	0.556594	0.996576
piR-hsa-1251150	0.232689	3.55428	6.04564	0.587908	0.556594	0.996576
piR-hsa-173743	0.262512	0.706168	5.87708	0.120156	0.904359	0.996576
piR-hsa-2548563	0.232689	3.55428	6.04564	0.587908	0.556594	0.996576
piR-hsa-1449798	0.847182	-1.64005	4.89558	-0.335007	0.73762	0.996576
piR-hsa-7772475	0.232689	3.55428	6.04564	0.587908	0.556594	0.996576
piR-hsa-2830585	0.232689	3.55428	6.04564	0.587908	0.556594	0.996576
piR-hsa-1593695	0.525024	0.109904	5.62227	0.0195479	0.984404	0.996576
piR-hsa-1267740	1.40203	-1.91007	4.36616	-0.437471	0.66177	0.996576
piR-hsa-1900933	0.671191	-0.480125	5.21556	-0.0920564	0.926653	0.996576
piR-hsa-3762789	0.495201	1.39566	5.81069	0.240189	0.810184	0.996576
piR-hsa-3649925	18.4384	-1.50248	3.46151	-0.434052	0.66425	0.996576
piR-hsa-1314389	0.262512	0.706168	5.87708	0.120156	0.904359	0.996576
piR-hsa-1909402	1.86446	0.53998	4.17484	0.129341	0.897087	0.996576
piR-hsa-1946075	0.465378	4.05887	6.04023	0.671973	0.501601	0.996576
piR-hsa-1303977	0.262512	0.706168	5.87708	0.120156	0.904359	0.996576
piR-hsa-1893079	0.292335	-1.04796	5.80476	-0.180534	0.856733	0.996576
piR-hsa-727888	0.814412	4.53111	5.72539	0.791406	0.428707	0.996576
piR-hsa-1595994	0.495201	1.39566	5.81069	0.240189	0.810184	0.996576
piR-hsa-256817	9.4832	-1.6061	3.5205	-0.456212	0.648237	0.996576
piR-hsa-4406246	0.671191	-0.480125	5.21556	-0.0920564	0.926653	0.996576
piR-hsa-389297	0.671191	-0.480125	5.21556	-0.0920564	0.926653	0.996576
piR-hsa-2497154	13.5939	-1.35	3.48158	-0.387756	0.698197	0.996576
piR-hsa-1297891	0.438502	-1.63288	5.77481	-0.282759	0.777361	0.996576
piR-hsa-1307528	0.495201	1.39566	5.81069	0.240189	0.810184	0.996576
piR-hsa-1417325	3.4929	5.95536	4.24478	1.40298	0.160622	0.996576
piR-hsa-150490	0.349034	3.83843	6.04237	0.635252	0.525264	0.996576
piR-hsa-132588	0.58467	-2.04789	5.75978	-0.355551	0.722177	0.996576
piR-hsa-1933213	5.98108	-1.42581	3.61844	-0.394041	0.693551	0.996576
piR-hsa-1904800	0.232689	3.55428	6.04564	0.587908	0.556594	0.996576
piR-hsa-1242953	0.465378	4.05887	6.04023	0.671973	0.501601	0.996576
piR-hsa-1157882	0.292335	-1.04796	5.80476	-0.180534	0.856733	0.996576
piR-hsa-1967983	0.292335	-1.04796	5.80476	-0.180534	0.856733	0.996576
piR-hsa-785877	0.58467	-2.04789	5.75978	-0.355551	0.722177	0.996576
piR-hsa-133894	0.465378	4.05887	6.04023	0.671973	0.501601	0.996576
piR-hsa-1871939	0.262512	0.706168	5.87708	0.120156	0.904359	0.996576
piR-hsa-3764188	0.641368	0.393928	5.31034	0.0741813	0.940866	0.996576
piR-hsa-3782736	0.611546	1.61701	5.47689	0.295242	0.767809	0.996576
piR-hsa-4325565	0.232689	3.55428	6.04564	0.587908	0.556594	0.996576
piR-hsa-1880941	0.554847	-0.884939	5.50923	-0.160628	0.872386	0.996576
piR-hsa-144589	3.84821	-0.514027	3.76904	-0.136382	0.89152	0.996576
piR-hsa-1247746	0.990402	0.962435	4.76787	0.201858	0.840027	0.996576
piR-hsa-625595	0.581723	4.23967	6.03869	0.702083	0.482627	0.996576
piR-hsa-137652	4.5761	-0.308039	3.69894	-0.0832777	0.933631	0.996576
piR-hsa-903449	0.232689	3.55428	6.04564	0.587908	0.556594	0.996576
piR-hsa-1234174	0.232689	3.55428	6.04564	0.587908	0.556594	0.996576
piR-hsa-4469938	0.438502	-1.63288	5.77481	-0.282759	0.777361	0.996576
piR-hsa-1897322	0.730837	-2.37812	5.58812	-0.425568	0.670423	0.996576
piR-hsa-1463303	0.438502	-1.63288	5.77481	-0.282759	0.777361	0.996576
piR-hsa-162475	0.408679	-0.29377	5.78789	-0.0507561	0.95952	0.996576
piR-hsa-166510	0.495201	1.39566	5.81069	0.240189	0.810184	0.996576
piR-hsa-103278	0.262512	0.706168	5.87708	0.120156	0.904359	0.996576
piR-hsa-397221	0.349034	3.83843	6.04237	0.635252	0.525264	0.996576
piR-hsa-1259078	0.232689	3.55428	6.04564	0.587908	0.556594	0.996576
piR-hsa-1918758	0.960579	2.09895	4.90983	0.427499	0.669016	0.996576
piR-hsa-187334	1.57507	-0.615468	4.27548	-0.143953	0.885538	0.996576
piR-hsa-150062	10.0859	-0.504194	3.52435	-0.14306	0.886243	0.996576
piR-hsa-2949762	0.262512	0.706168	5.87708	0.120156	0.904359	0.996576
piR-hsa-1941552	1.02317	-2.89022	5.1243	-0.564023	0.572738	0.996576
piR-hsa-1868459	0.262512	0.706168	5.87708	0.120156	0.904359	0.996576
piR-hsa-2489762	1.86151	5.33696	4.91067	1.08681	0.277121	0.996576
piR-hsa-1136915	0.232689	3.55428	6.04564	0.587908	0.556594	0.996576
piR-hsa-1901001	1.83758	-0.695747	4.16004	-0.167245	0.867177	0.996576
piR-hsa-1282512	0.495201	1.39566	5.81069	0.240189	0.810184	0.996576
piR-hsa-1888739	1.02317	-2.89022	5.1243	-0.564023	0.572738	0.996576
piR-hsa-1043893	0.58467	-2.04789	5.75978	-0.355551	0.722177	0.996576
piR-hsa-2309534	0.817359	-0.899269	4.93995	-0.18204	0.855551	0.996576
piR-hsa-1261675	0.438502	-1.63288	5.77481	-0.282759	0.777361	0.996576
piR-hsa-387417	0.378857	1.11174	5.87101	0.189361	0.84981	0.996576
piR-hsa-1442674	0.292335	-1.04796	5.80476	-0.180534	0.856733	0.996576
piR-hsa-359169	0.232689	3.55428	6.04564	0.587908	0.556594	0.996576
piR-hsa-143846	0.292335	-1.04796	5.80476	-0.180534	0.856733	0.996576
piR-hsa-142241	0.525024	0.109904	5.62227	0.0195479	0.984404	0.996576
piR-hsa-2496892	0.581723	4.23967	6.03869	0.702083	0.482627	0.996576
piR-hsa-137818	0.378857	1.11174	5.87101	0.189361	0.84981	0.996576
piR-hsa-1887417	0.378857	1.11174	5.87101	0.189361	0.84981	0.996576
piR-hsa-171712	16.0489	-1.69637	3.4647	-0.489616	0.624405	0.996576
piR-hsa-756473	0.378857	1.11174	5.87101	0.189361	0.84981	0.996576
piR-hsa-2524519	0.581723	4.23967	6.03869	0.702083	0.482627	0.996576
piR-hsa-2479352	9.22694	1.67565	3.57542	0.468659	0.639314	0.996576
piR-hsa-148444	0.525024	0.109904	5.62227	0.0195479	0.984404	0.996576
piR-hsa-2324668	0.349034	3.83843	6.04237	0.635252	0.525264	0.996576
piR-hsa-1892757	0.292335	-1.04796	5.80476	-0.180534	0.856733	0.996576
piR-hsa-2555143	1.48855	-1.18781	4.31588	-0.275219	0.783148	0.996576
piR-hsa-155644	0.349034	3.83843	6.04237	0.635252	0.525264	0.996576
piR-hsa-2539984	0.292335	-1.04796	5.80476	-0.180534	0.856733	0.996576
piR-hsa-146263	0.611546	1.61701	5.47689	0.295242	0.767809	0.996576
piR-hsa-148104	0.262512	0.706168	5.87708	0.120156	0.904359	0.996576
piR-hsa-1944677	2.68182	-0.28511	3.93697	-0.0724187	0.942269	0.996576
piR-hsa-1174600	0.292335	-1.04796	5.80476	-0.180534	0.856733	0.996576
piR-hsa-4719903	0.262512	0.706168	5.87708	0.120156	0.904359	0.996576
piR-hsa-111510	0.232689	3.55428	6.04564	0.587908	0.556594	0.996576
piR-hsa-1288461	0.378857	1.11174	5.87101	0.189361	0.84981	0.996576
piR-hsa-114822	180.583	-1.92657	3.53907	-0.544372	0.586186	0.996576
piR-hsa-135138	5.99287	-5.53703	3.98009	-1.39118	0.164171	0.996576
piR-hsa-1029118	0.292335	-1.04796	5.80476	-0.180534	0.856733	0.996576
piR-hsa-1896038	0.465378	4.05887	6.04023	0.671973	0.501601	0.996576
piR-hsa-1274206	0.232689	3.55428	6.04564	0.587908	0.556594	0.996576
piR-hsa-3769308	0.232689	3.55428	6.04564	0.587908	0.556594	0.996576
piR-hsa-360969	0.262512	0.706168	5.87708	0.120156	0.904359	0.996576
piR-hsa-3693734	6.31243	4.50349	3.88723	1.15853	0.246646	0.996576
piR-hsa-171377	8.62718	-0.327902	3.54815	-0.0924147	0.926369	0.996576
piR-hsa-1890803	2.53565	-0.0939937	3.96941	-0.0236795	0.981108	0.996576
piR-hsa-369403	0.641368	0.393928	5.31034	0.0741813	0.940866	0.996576
piR-hsa-1881355	0.525024	0.109904	5.62227	0.0195479	0.984404	0.996576
piR-hsa-1926287	0.232689	3.55428	6.04564	0.587908	0.556594	0.996576
piR-hsa-161544	1.22309	1.22629	4.56092	0.26887	0.78803	0.996576
piR-hsa-1285581	0.701014	-1.31	5.14756	-0.254489	0.799118	0.996576
piR-hsa-1916158	0.262512	0.706168	5.87708	0.120156	0.904359	0.996576
piR-hsa-139738	1.25291	0.519495	4.5012	0.115413	0.908118	0.996576
piR-hsa-1396472	0.378857	1.11174	5.87101	0.189361	0.84981	0.996576
piR-hsa-1296301	0.671191	-0.480125	5.21556	-0.0920564	0.926653	0.996576
piR-hsa-1234458	0.292335	-1.04796	5.80476	-0.180534	0.856733	0.996576
piR-hsa-135768	0.72789	1.80136	5.23606	0.344029	0.730824	0.996576
piR-hsa-1462236	2.48485	-4.23019	4.34587	-0.97338	0.330364	0.996576
piR-hsa-2856163	0.349034	3.83843	6.04237	0.635252	0.525264	0.996576
piR-hsa-742611	0.232689	3.55428	6.04564	0.587908	0.556594	0.996576
piR-hsa-2071000	0.408679	-0.29377	5.78789	-0.0507561	0.95952	0.996576
piR-hsa-2524995	0.262512	0.706168	5.87708	0.120156	0.904359	0.996576
piR-hsa-1294052	0.438502	-1.63288	5.77481	-0.282759	0.777361	0.996576
piR-hsa-3667675	0.232689	3.55428	6.04564	0.587908	0.556594	0.996576
piR-hsa-121855	1.36926	0.644001	4.42428	0.145561	0.884268	0.996576
piR-hsa-1981152	5.68246	0.312128	3.33533	0.0935822	0.925441	0.996576
piR-hsa-350099	1.07987	-0.931576	4.61652	-0.201792	0.84008	0.996576
piR-hsa-1272272	0.292335	-1.04796	5.80476	-0.180534	0.856733	0.996576
piR-hsa-2493505	5.44132	2.63555	3.729	0.70677	0.479709	0.996576
piR-hsa-1264777	3.53195	-1.72773	3.80254	-0.454361	0.649569	0.996576
piR-hsa-1278931	0.378857	1.11174	5.87101	0.189361	0.84981	0.996576
piR-hsa-1045751	0.58467	-2.04789	5.75978	-0.355551	0.722177	0.996576
piR-hsa-1869471	0.232689	3.55428	6.04564	0.587908	0.556594	0.996576
piR-hsa-1281043	0.292335	-1.04796	5.80476	-0.180534	0.856733	0.996576
piR-hsa-355583	0.581723	4.23967	6.03869	0.702083	0.482627	0.996576
piR-hsa-2851620	0.232689	3.55428	6.04564	0.587908	0.556594	0.996576
piR-hsa-1007316	0.292335	-1.04796	5.80476	-0.180534	0.856733	0.996576
piR-hsa-1884027	0.292335	-1.04796	5.80476	-0.180534	0.856733	0.996576
piR-hsa-3626625	0.349034	3.83843	6.04237	0.635252	0.525264	0.996576
piR-hsa-3815063	0.438502	-1.63288	5.77481	-0.282759	0.777361	0.996576
piR-hsa-3786274	1.13657	0.379658	4.59194	0.0826792	0.934107	0.996576
piR-hsa-722618	0.232689	3.55428	6.04564	0.587908	0.556594	0.996576
piR-hsa-1564222	0.963526	-1.22459	4.73921	-0.258396	0.796101	0.996576
piR-hsa-3732693	0.465378	4.05887	6.04023	0.671973	0.501601	0.996576
piR-hsa-1871965	0.232689	3.55428	6.04564	0.587908	0.556594	0.996576
piR-hsa-1236020	0.671191	-0.480125	5.21556	-0.0920564	0.926653	0.996576
piR-hsa-1250350	0.438502	-1.63288	5.77481	-0.282759	0.777361	0.996576
piR-hsa-113700	0.232689	3.55428	6.04564	0.587908	0.556594	0.996576
piR-hsa-2508511	0.262512	0.706168	5.87708	0.120156	0.904359	0.996576
piR-hsa-138855	1.16639	-0.193773	4.54934	-0.0425936	0.966025	0.996576
piR-hsa-160866	5.46819	6.76834	4.42793	1.52856	0.126374	0.996576
piR-hsa-1797438	739.095	-0.705814	3.68896	-0.191331	0.848266	0.996576
piR-hsa-1233854	0.930756	4.6535	5.55539	0.837655	0.402224	0.996576
piR-hsa-133362	2.21644	-0.649214	4.03893	-0.160739	0.872299	0.996576
piR-hsa-152021	2.56253	0.984913	3.9909	0.24679	0.805071	0.996576
piR-hsa-2518387	0.960579	2.09895	4.90983	0.427499	0.669016	0.996576
piR-hsa-350500	0.438502	-1.63288	5.77481	-0.282759	0.777361	0.996576
piR-hsa-1937511	1.34238	-0.965689	4.40582	-0.219185	0.826506	0.996576
piR-hsa-2544687	0.292335	-1.04796	5.80476	-0.180534	0.856733	0.996576
piR-hsa-363874	0.438502	-1.63288	5.77481	-0.282759	0.777361	0.996576
piR-hsa-366140	0.232689	3.55428	6.04564	0.587908	0.556594	0.996576
piR-hsa-1287644	0.232689	3.55428	6.04564	0.587908	0.556594	0.996576
piR-hsa-1641079	21.7377	-1.6498	3.45327	-0.477751	0.632827	0.996576
piR-hsa-760006	0.292335	-1.04796	5.80476	-0.180534	0.856733	0.996576
piR-hsa-1245139	0.408679	-0.29377	5.78789	-0.0507561	0.95952	0.996576
piR-hsa-1234079	0.292335	-1.04796	5.80476	-0.180534	0.856733	0.996576
piR-hsa-358158	2.50878	-0.968532	3.96561	-0.244233	0.807051	0.996576
piR-hsa-1202041	35.9281	-2.01769	3.4442	-0.585823	0.557995	0.996576
piR-hsa-1818051	1.46167	-3.43127	4.74449	-0.723212	0.469549	0.996576
piR-hsa-1297139	0.930756	4.6535	5.55539	0.837655	0.402224	0.996576
piR-hsa-151800	0.465378	4.05887	6.04023	0.671973	0.501601	0.996576
piR-hsa-3732349	0.698067	4.39417	5.94338	0.73934	0.459701	0.996576
piR-hsa-163183	4.84156	-1.02296	3.68284	-0.277764	0.781194	0.996576
piR-hsa-2477636	0.581723	4.23967	6.03869	0.702083	0.482627	0.996576
piR-hsa-7607777	0.378857	1.11174	5.87101	0.189361	0.84981	0.996576
piR-hsa-2867133	3.50802	-4.74477	4.16789	-1.13841	0.254949	0.996576
piR-hsa-1890401	1.02317	-2.89022	5.1243	-0.564023	0.572738	0.996576
piR-hsa-786229	0.292335	-1.04796	5.80476	-0.180534	0.856733	0.996576
piR-hsa-3758907	0.58467	-2.04789	5.75978	-0.355551	0.722177	0.996576
piR-hsa-2834750	20.4373	-0.729032	3.47582	-0.209744	0.833868	0.996576
piR-hsa-1143158	0.349034	3.83843	6.04237	0.635252	0.525264	0.996576
piR-hsa-1877087	0.814412	4.53111	5.72539	0.791406	0.428707	0.996576
piR-hsa-1877773	6.04956	-3.90337	3.63994	-1.07237	0.283554	0.996576
piR-hsa-2499722	17.4661	-0.881783	3.47584	-0.253689	0.799736	0.996576
piR-hsa-1233791	0.408679	-0.29377	5.78789	-0.0507561	0.95952	0.996576
piR-hsa-789568	0.292335	-1.04796	5.80476	-0.180534	0.856733	0.996576
piR-hsa-1882729	3.56472	-3.07563	3.80465	-0.808387	0.418868	0.996576
piR-hsa-1589813	0.292335	-1.04796	5.80476	-0.180534	0.856733	0.996576
piR-hsa-371122	1.31256	-0.514557	4.43128	-0.116119	0.907558	0.996576
piR-hsa-1294552	0.232689	3.55428	6.04564	0.587908	0.556594	0.996576
piR-hsa-1234388	1.0471	4.76418	5.41931	0.879112	0.37934	0.996576
piR-hsa-3686422	0.438502	-1.63288	5.77481	-0.282759	0.777361	0.996576
piR-hsa-1919213	0.438502	-1.63288	5.77481	-0.282759	0.777361	0.996576
piR-hsa-732066	22.0451	-0.954395	3.46973	-0.275064	0.783267	0.996576
piR-hsa-728100	0.232689	3.55428	6.04564	0.587908	0.556594	0.996576
piR-hsa-1232512	1.69436	-2.23545	4.21579	-0.530255	0.595935	0.996576
piR-hsa-125884	2.68477	-1.34231	3.92822	-0.34171	0.732569	0.996576
piR-hsa-349251	0.495201	1.39566	5.81069	0.240189	0.810184	0.996576
piR-hsa-1892063	0.232689	3.55428	6.04564	0.587908	0.556594	0.996576
piR-hsa-1893297	0.874058	0.803301	4.90679	0.163712	0.869958	0.996576
piR-hsa-172512	1.0471	4.76418	5.41931	0.879112	0.37934	0.996576
piR-hsa-344979	0.262512	0.706168	5.87708	0.120156	0.904359	0.996576
piR-hsa-1300996	0.232689	3.55428	6.04564	0.587908	0.556594	0.996576
piR-hsa-1927665	0.757713	0.617664	5.08194	0.121541	0.903263	0.996576
piR-hsa-384720	0.90388	0.0332183	4.8336	0.00687238	0.994517	0.996576
piR-hsa-3765722	1.89428	0.126172	4.15247	0.0303847	0.97576	0.996576
piR-hsa-4471332	0.554847	-0.884939	5.50923	-0.160628	0.872386	0.996576
piR-hsa-4455121	7.18024	-1.93184	3.57942	-0.539708	0.589398	0.996576
piR-hsa-189684	8.97291	-4.50153	3.56009	-1.26444	0.206071	0.996576
piR-hsa-143554	1109.02	-0.469947	3.7262	-0.12612	0.899637	0.996576
piR-hsa-199772	0.262512	0.706168	5.87708	0.120156	0.904359	0.996576
piR-hsa-4420056	0.292335	-1.04796	5.80476	-0.180534	0.856733	0.996576
piR-hsa-147716	0.438502	-1.63288	5.77481	-0.282759	0.777361	0.996576
piR-hsa-3740661	0.438502	-1.63288	5.77481	-0.282759	0.777361	0.996576
piR-hsa-136263	2.47601	0.534528	3.9957	0.133776	0.89358	0.996576
piR-hsa-184849	0.232689	3.55428	6.04564	0.587908	0.556594	0.996576
piR-hsa-2543429	0.262512	0.706168	5.87708	0.120156	0.904359	0.996576
piR-hsa-1129902	0.232689	3.55428	6.04564	0.587908	0.556594	0.996576
piR-hsa-2519570	0.378857	1.11174	5.87101	0.189361	0.84981	0.996576
piR-hsa-1257798	0.58467	-2.04789	5.75978	-0.355551	0.722177	0.996576
piR-hsa-3629306	0.757713	0.617664	5.08194	0.121541	0.903263	0.996576
piR-hsa-252380	0.930756	4.6535	5.55539	0.837655	0.402224	0.996576
piR-hsa-157767	2.35966	0.463522	4.0215	0.115261	0.908238	0.996576
piR-hsa-1838251	0.438502	-1.63288	5.77481	-0.282759	0.777361	0.996576
piR-hsa-1259268	1.69142	-0.474818	4.22265	-0.112446	0.91047	0.996576
piR-hsa-2489052	0.262512	0.706168	5.87708	0.120156	0.904359	0.996576
piR-hsa-751152	0.292335	-1.04796	5.80476	-0.180534	0.856733	0.996576
piR-hsa-142930	6.15412	-1.06952	3.60964	-0.296296	0.767004	0.996576
piR-hsa-1918525	0.408679	-0.29377	5.78789	-0.0507561	0.95952	0.996576
piR-hsa-1297194	0.465378	4.05887	6.04023	0.671973	0.501601	0.996576
piR-hsa-145753	95.7631	-1.36575	3.51352	-0.388713	0.697489	0.996576
piR-hsa-3646508	0.349034	3.83843	6.04237	0.635252	0.525264	0.996576
piR-hsa-1269877	0.933703	-0.608662	4.78106	-0.127307	0.898698	0.996576
piR-hsa-792178	0.262512	0.706168	5.87708	0.120156	0.904359	0.996576
piR-hsa-287902	3.05478	3.48951	4.09347	0.852459	0.393959	0.996576
piR-hsa-3756937	2.30591	-1.48494	4.01068	-0.370246	0.7112	0.996576
piR-hsa-133489	13.5011	7.99132	3.91038	2.04362	0.0409914	0.996576
piR-hsa-134592	0.292335	-1.04796	5.80476	-0.180534	0.856733	0.996576
piR-hsa-100214	0.844235	1.9598	5.05343	0.387815	0.698153	0.996576
piR-hsa-356340	4.08385	-1.13018	3.74861	-0.301494	0.763038	0.996576
piR-hsa-146182	0.874058	0.803301	4.90679	0.163712	0.869958	0.996576
piR-hsa-2511072	0.877005	-2.65573	5.32282	-0.498933	0.617827	0.996576
piR-hsa-1232510	0.408679	-0.29377	5.78789	-0.0507561	0.95952	0.996576
piR-hsa-1885412	0.292335	-1.04796	5.80476	-0.180534	0.856733	0.996576
piR-hsa-1871826	0.378857	1.11174	5.87101	0.189361	0.84981	0.996576
piR-hsa-2073416	0.262512	0.706168	5.87708	0.120156	0.904359	0.996576
piR-hsa-746616	0.465378	4.05887	6.04023	0.671973	0.501601	0.996576
piR-hsa-4490175	0.232689	3.55428	6.04564	0.587908	0.556594	0.996576
piR-hsa-1236914	0.262512	0.706168	5.87708	0.120156	0.904359	0.996576
piR-hsa-134111	2.00768	2.91457	4.31538	0.67539	0.499428	0.996576
piR-hsa-107803	0.730837	-2.37812	5.58812	-0.425568	0.670423	0.996576
piR-hsa-1290345	0.814412	4.53111	5.72539	0.791406	0.428707	0.996576
piR-hsa-172789	0.465378	4.05887	6.04023	0.671973	0.501601	0.996576
piR-hsa-145031	0.408679	-0.29377	5.78789	-0.0507561	0.95952	0.996576
piR-hsa-1250476	0.960579	2.09895	4.90983	0.427499	0.669016	0.996576
piR-hsa-111114	3.76464	-1.53074	3.77763	-0.405212	0.685322	0.996576
piR-hsa-3924154	0.232689	3.55428	6.04564	0.587908	0.556594	0.996576
piR-hsa-1910228	0.349034	3.83843	6.04237	0.635252	0.525264	0.996576
piR-hsa-1256779	0.611546	1.61701	5.47689	0.295242	0.767809	0.996576
piR-hsa-2526287	0.408679	-0.29377	5.78789	-0.0507561	0.95952	0.996576
piR-hsa-347605	0.232689	3.55428	6.04564	0.587908	0.556594	0.996576
piR-hsa-1247429	0.262512	0.706168	5.87708	0.120156	0.904359	0.996576
piR-hsa-114765	0.408679	-0.29377	5.78789	-0.0507561	0.95952	0.996576
piR-hsa-750821	0.349034	3.83843	6.04237	0.635252	0.525264	0.996576
piR-hsa-1287445	0.525024	0.109904	5.62227	0.0195479	0.984404	0.996576
piR-hsa-151598	0.877005	-2.65573	5.32282	-0.498933	0.617827	0.996576
piR-hsa-1920284	0.641368	0.393928	5.31034	0.0741813	0.940866	0.996576
piR-hsa-170534	0.581723	4.23967	6.03869	0.702083	0.482627	0.996576
piR-hsa-166833	0.877005	-2.65573	5.32282	-0.498933	0.617827	0.996576
piR-hsa-161546	1.46167	-3.43127	4.74449	-0.723212	0.469549	0.996576
piR-hsa-133734	0.262512	0.706168	5.87708	0.120156	0.904359	0.996576
piR-hsa-4452952	0.232689	3.55428	6.04564	0.587908	0.556594	0.996576
piR-hsa-1964699	0.438502	-1.63288	5.77481	-0.282759	0.777361	0.996576
piR-hsa-737796	8.14082	-1.56655	3.54723	-0.441625	0.65876	0.996576
piR-hsa-2830567	0.232689	3.55428	6.04564	0.587908	0.556594	0.996576
piR-hsa-114825	0.292335	-1.04796	5.80476	-0.180534	0.856733	0.996576
piR-hsa-1902229	0.730837	-2.37812	5.58812	-0.425568	0.670423	0.996576
piR-hsa-1961639	0.292335	-1.04796	5.80476	-0.180534	0.856733	0.996576
piR-hsa-111092	1.75401	-3.70669	4.58767	-0.807968	0.419109	0.996576
piR-hsa-343941	0.757713	0.617664	5.08194	0.121541	0.903263	0.996576
piR-hsa-1554136	0.232689	3.55428	6.04564	0.587908	0.556594	0.996576
piR-hsa-1270624	0.349034	3.83843	6.04237	0.635252	0.525264	0.996576
piR-hsa-1982462	0.292335	-1.04796	5.80476	-0.180534	0.856733	0.996576
piR-hsa-1039301	3.25765	6.06379	4.59339	1.32011	0.186798	0.996576
piR-hsa-31237	0.232689	3.55428	6.04564	0.587908	0.556594	0.996576
piR-hsa-152900	0.730837	-2.37812	5.58812	-0.425568	0.670423	0.996576
piR-hsa-1925091	0.378857	1.11174	5.87101	0.189361	0.84981	0.996576
piR-hsa-106506	1.54525	-0.213435	4.29702	-0.0496706	0.960385	0.996576
piR-hsa-191704	1.13952	-2.13788	4.56515	-0.468306	0.639566	0.996576
piR-hsa-164048	0.408679	-0.29377	5.78789	-0.0507561	0.95952	0.996576
piR-hsa-105711	0.581723	4.23967	6.03869	0.702083	0.482627	0.996576
piR-hsa-2254521	3.93768	-1.03791	3.7622	-0.275879	0.782641	0.996576
piR-hsa-1894158	0.232689	3.55428	6.04564	0.587908	0.556594	0.996576
piR-hsa-1935122	0.730837	-2.37812	5.58812	-0.425568	0.670423	0.996576
piR-hsa-110737	0.232689	3.55428	6.04564	0.587908	0.556594	0.996576
piR-hsa-1909243	0.349034	3.83843	6.04237	0.635252	0.525264	0.996576
piR-hsa-1635446	0.378857	1.11174	5.87101	0.189361	0.84981	0.996576
piR-hsa-3637734	0.90388	0.0332183	4.8336	0.00687238	0.994517	0.996576
piR-hsa-133437	5.35185	6.73893	4.43299	1.52018	0.128467	0.996576
piR-hsa-1319722	0.877005	-2.65573	5.32282	-0.498933	0.617827	0.996576
piR-hsa-384839	0.701014	-1.31	5.14756	-0.254489	0.799118	0.996576
piR-hsa-1970395	0.438502	-1.63288	5.77481	-0.282759	0.777361	0.996576
piR-hsa-3683568	0.292335	-1.04796	5.80476	-0.180534	0.856733	0.996576
piR-hsa-162277	0.292335	-1.04796	5.80476	-0.180534	0.856733	0.996576
piR-hsa-3782333	0.292335	-1.04796	5.80476	-0.180534	0.856733	0.996576
piR-hsa-2514407	0.757713	0.617664	5.08194	0.121541	0.903263	0.996576
piR-hsa-3690050	0.930756	4.6535	5.55539	0.837655	0.402224	0.996576
piR-hsa-360052	0.874058	0.803301	4.90679	0.163712	0.869958	0.996576
piR-hsa-119023	0.525024	0.109904	5.62227	0.0195479	0.984404	0.996576
piR-hsa-147320	0.262512	0.706168	5.87708	0.120156	0.904359	0.996576
piR-hsa-1256416	0.262512	0.706168	5.87708	0.120156	0.904359	0.996576
piR-hsa-163995	6.73584	-0.821239	3.58891	-0.228827	0.819003	0.996576
piR-hsa-2855339	0.408679	-0.29377	5.78789	-0.0507561	0.95952	0.996576
piR-hsa-2547932	1.45873	-0.776601	4.33591	-0.179109	0.857852	0.996576
piR-hsa-1962895	10.6168	-1.15704	3.50906	-0.329728	0.741605	0.996576
piR-hsa-133607	0.465378	4.05887	6.04023	0.671973	0.501601	0.996576
piR-hsa-1262589	1.16639	-0.193773	4.54934	-0.0425936	0.966025	0.996576
piR-hsa-4385787	0.757713	0.617664	5.08194	0.121541	0.903263	0.996576
piR-hsa-1895349	0.349034	3.83843	6.04237	0.635252	0.525264	0.996576
piR-hsa-1875587	14.1782	-6.79762	3.81978	-1.77958	0.075144	0.996576
piR-hsa-137532	0.349034	3.83843	6.04237	0.635252	0.525264	0.996576
piR-hsa-1514284	0.292335	-1.04796	5.80476	-0.180534	0.856733	0.996576
piR-hsa-1290138	0.378857	1.11174	5.87101	0.189361	0.84981	0.996576
piR-hsa-1916202	0.232689	3.55428	6.04564	0.587908	0.556594	0.996576
piR-hsa-1148194	0.262512	0.706168	5.87708	0.120156	0.904359	0.996576
piR-hsa-177087	1.77794	0.0238098	4.19492	0.00567588	0.995471	0.996576
piR-hsa-354209	0.232689	3.55428	6.04564	0.587908	0.556594	0.996576
piR-hsa-1062159	2.33278	-0.546755	4.0099	-0.136351	0.891544	0.996576
piR-hsa-1292148	2.00768	2.91457	4.31538	0.67539	0.499428	0.996576
piR-hsa-137080	0.232689	3.55428	6.04564	0.587908	0.556594	0.996576
piR-hsa-175666	0.262512	0.706168	5.87708	0.120156	0.904359	0.996576
piR-hsa-765512	0.292335	-1.04796	5.80476	-0.180534	0.856733	0.996576
piR-hsa-3781282	0.292335	-1.04796	5.80476	-0.180534	0.856733	0.996576
piR-hsa-2831083	3.38283	-0.789639	3.82361	-0.206516	0.836388	0.996576
piR-hsa-134967	0.262512	0.706168	5.87708	0.120156	0.904359	0.996576
piR-hsa-1187007	0.232689	3.55428	6.04564	0.587908	0.556594	0.996576
piR-hsa-4470112	0.262512	0.706168	5.87708	0.120156	0.904359	0.996576
piR-hsa-725823	0.232689	3.55428	6.04564	0.587908	0.556594	0.996576
piR-hsa-1894358	0.438502	-1.63288	5.77481	-0.282759	0.777361	0.996576
piR-hsa-1233783	0.292335	-1.04796	5.80476	-0.180534	0.856733	0.996576
piR-hsa-8389979	0.438502	-1.63288	5.77481	-0.282759	0.777361	0.996576
piR-hsa-1917199	0.963526	-1.22459	4.73921	-0.258396	0.796101	0.996576
piR-hsa-1924289	0.990402	0.962435	4.76787	0.201858	0.840027	0.996576
piR-hsa-1873634	1.33944	1.33853	4.48162	0.298672	0.76519	0.996576
piR-hsa-1256021	0.349034	3.83843	6.04237	0.635252	0.525264	0.996576
piR-hsa-1313772	0.292335	-1.04796	5.80476	-0.180534	0.856733	0.996576
piR-hsa-103252	12.344	-1.75123	3.48499	-0.502508	0.61531	0.996576
piR-hsa-1271323	0.877005	-2.65573	5.32282	-0.498933	0.617827	0.996576
piR-hsa-1295880	0.292335	-1.04796	5.80476	-0.180534	0.856733	0.996576
piR-hsa-1914833	0.611546	1.61701	5.47689	0.295242	0.767809	0.996576
piR-hsa-2848447	1.66454	-1.78233	4.22687	-0.421666	0.673269	0.996576
piR-hsa-181738	0.262512	0.706168	5.87708	0.120156	0.904359	0.996576
piR-hsa-3776084	0.292335	-1.04796	5.80476	-0.180534	0.856733	0.996576
piR-hsa-183347	0.232689	3.55428	6.04564	0.587908	0.556594	0.996576
piR-hsa-163130	1.34238	-0.965689	4.40582	-0.219185	0.826506	0.996576
piR-hsa-1292271	0.292335	-1.04796	5.80476	-0.180534	0.856733	0.996576
piR-hsa-2545386	1.63472	-1.38023	4.24084	-0.325461	0.744832	0.996576
piR-hsa-2496167	0.349034	3.83843	6.04237	0.635252	0.525264	0.996576
piR-hsa-1885944	0.349034	3.83843	6.04237	0.635252	0.525264	0.996576
piR-hsa-1975302	0.698067	4.39417	5.94338	0.73934	0.459701	0.996576
piR-hsa-146243	1.16934	-3.09308	4.96982	-0.622372	0.533697	0.996576
piR-hsa-206580	3.44543	-2.04894	3.81292	-0.537366	0.591015	0.996576
piR-hsa-1260541	0.232689	3.55428	6.04564	0.587908	0.556594	0.996576
piR-hsa-1287551	0.262512	0.706168	5.87708	0.120156	0.904359	0.996576
piR-hsa-4386059	0.408679	-0.29377	5.78789	-0.0507561	0.95952	0.996576
piR-hsa-1895230	0.495201	1.39566	5.81069	0.240189	0.810184	0.996576
piR-hsa-107740	1.27979	4.95825	5.21489	0.950787	0.341712	0.996576
piR-hsa-2451732	1.05005	-0.381393	4.65385	-0.0819522	0.934685	0.996576
piR-hsa-133427	12.4242	-6.60511	3.83668	-1.72157	0.0851474	0.996576
piR-hsa-3779330	2.67592	5.79773	4.68427	1.2377	0.215827	0.996576
piR-hsa-3749484	1.13952	-2.13788	4.56515	-0.468306	0.639566	0.996576
piR-hsa-3749028	0.465378	4.05887	6.04023	0.671973	0.501601	0.996576
piR-hsa-165768	1.83758	-0.695747	4.16004	-0.167245	0.867177	0.996576
piR-hsa-1914447	1.39613	5.04441	5.13573	0.982218	0.325992	0.996576
piR-hsa-350759	0.232689	3.55428	6.04564	0.587908	0.556594	0.996576
piR-hsa-380284	0.408679	-0.29377	5.78789	-0.0507561	0.95952	0.996576
piR-hsa-1956399	0.292335	-1.04796	5.80476	-0.180534	0.856733	0.996576
piR-hsa-384500	0.72789	1.80136	5.23606	0.344029	0.730824	0.996576
piR-hsa-1249260	6.19573	-3.93996	3.63423	-1.08413	0.278309	0.996576
piR-hsa-3057673	0.292335	-1.04796	5.80476	-0.180534	0.856733	0.996576
piR-hsa-147618	12.4544	-1.17795	3.49184	-0.337343	0.735859	0.996576
piR-hsa-1248753	0.262512	0.706168	5.87708	0.120156	0.904359	0.996576
piR-hsa-3739259	2.1001	-0.76187	4.07094	-0.187148	0.851544	0.996576
piR-hsa-3686487	0.292335	-1.04796	5.80476	-0.180534	0.856733	0.996576
piR-hsa-1960353	0.292335	-1.04796	5.80476	-0.180534	0.856733	0.996576
piR-hsa-149606	0.814412	4.53111	5.72539	0.791406	0.428707	0.996576
piR-hsa-1456765	0.292335	-1.04796	5.80476	-0.180534	0.856733	0.996576
piR-hsa-393903	0.847182	-1.64005	4.89558	-0.335007	0.73762	0.996576
piR-hsa-1316934	2.80111	-1.22939	3.90733	-0.314636	0.753038	0.996576
piR-hsa-315053	0.58467	-2.04789	5.75978	-0.355551	0.722177	0.996576
piR-hsa-112542	0.292335	-1.04796	5.80476	-0.180534	0.856733	0.996576
piR-hsa-188395	8.0543	-1.71128	3.5495	-0.482118	0.629722	0.996576
piR-hsa-150294	0.611546	1.61701	5.47689	0.295242	0.767809	0.996576
piR-hsa-187546	0.641368	0.393928	5.31034	0.0741813	0.940866	0.996576
piR-hsa-1628414	0.438502	-1.63288	5.77481	-0.282759	0.777361	0.996576
piR-hsa-132003	0.262512	0.706168	5.87708	0.120156	0.904359	0.996576
piR-hsa-140136	0.525024	0.109904	5.62227	0.0195479	0.984404	0.996576
piR-hsa-1875752	0.58467	-2.04789	5.75978	-0.355551	0.722177	0.996576
piR-hsa-248759	0.232689	3.55428	6.04564	0.587908	0.556594	0.996576
piR-hsa-1023759	0.438502	-1.63288	5.77481	-0.282759	0.777361	0.996576
piR-hsa-1276016	0.232689	3.55428	6.04564	0.587908	0.556594	0.996576
piR-hsa-1918957	0.874058	0.803301	4.90679	0.163712	0.869958	0.996576
piR-hsa-3235396	0.730837	-2.37812	5.58812	-0.425568	0.670423	0.996576
piR-hsa-142109	0.232689	3.55428	6.04564	0.587908	0.556594	0.996576
piR-hsa-1781667	0.817359	-0.899269	4.93995	-0.18204	0.855551	0.996576
piR-hsa-2845797	0.292335	-1.04796	5.80476	-0.180534	0.856733	0.996576
piR-hsa-183799	0.525024	0.109904	5.62227	0.0195479	0.984404	0.996576
piR-hsa-1301975	0.262512	0.706168	5.87708	0.120156	0.904359	0.996576
piR-hsa-1303129	0.292335	-1.04796	5.80476	-0.180534	0.856733	0.996576
piR-hsa-3638048	0.877005	-2.65573	5.32282	-0.498933	0.617827	0.996576
piR-hsa-1142606	0.292335	-1.04796	5.80476	-0.180534	0.856733	0.996576
piR-hsa-174341	0.262512	0.706168	5.87708	0.120156	0.904359	0.996576
piR-hsa-1309054	0.408679	-0.29377	5.78789	-0.0507561	0.95952	0.996576
piR-hsa-1237886	0.292335	-1.04796	5.80476	-0.180534	0.856733	0.996576
piR-hsa-1920629	0.817359	-0.899269	4.93995	-0.18204	0.855551	0.996576
piR-hsa-2476639	0.292335	-1.04796	5.80476	-0.180534	0.856733	0.996576
piR-hsa-2548017	2.27903	-2.72577	4.02255	-0.677623	0.498011	0.996576
piR-hsa-1207801	0.408679	-0.29377	5.78789	-0.0507561	0.95952	0.996576
piR-hsa-175507	0.611546	1.61701	5.47689	0.295242	0.767809	0.996576
piR-hsa-1939083	1.02023	0.219927	4.7007	0.0467861	0.962684	0.996576
piR-hsa-1713417	0.292335	-1.04796	5.80476	-0.180534	0.856733	0.996576
piR-hsa-1878886	0.378857	1.11174	5.87101	0.189361	0.84981	0.996576
piR-hsa-1085560	0.262512	0.706168	5.87708	0.120156	0.904359	0.996576
piR-hsa-1237996	0.262512	0.706168	5.87708	0.120156	0.904359	0.996576
piR-hsa-2384504	0.232689	3.55428	6.04564	0.587908	0.556594	0.996576
piR-hsa-1874500	0.262512	0.706168	5.87708	0.120156	0.904359	0.996576
piR-hsa-1238836	18.7632	-4.66984	3.46222	-1.3488	0.177402	0.996576
piR-hsa-1880111	0.262512	0.706168	5.87708	0.120156	0.904359	0.996576
piR-hsa-162801	0.438502	-1.63288	5.77481	-0.282759	0.777361	0.996576
piR-hsa-175567	0.730837	-2.37812	5.58812	-0.425568	0.670423	0.996576
piR-hsa-162647	0.349034	3.83843	6.04237	0.635252	0.525264	0.996576
piR-hsa-188685	0.262512	0.706168	5.87708	0.120156	0.904359	0.996576
piR-hsa-166175	0.292335	-1.04796	5.80476	-0.180534	0.856733	0.996576
piR-hsa-1895025	0.730837	-2.37812	5.58812	-0.425568	0.670423	0.996576
piR-hsa-1437368	0.292335	-1.04796	5.80476	-0.180534	0.856733	0.996576
piR-hsa-1246923	0.262512	0.706168	5.87708	0.120156	0.904359	0.996576
piR-hsa-3646672	0.292335	-1.04796	5.80476	-0.180534	0.856733	0.996576
piR-hsa-161347	0.408679	-0.29377	5.78789	-0.0507561	0.95952	0.996576
piR-hsa-139296	0.990402	0.962435	4.76787	0.201858	0.840027	0.996576
piR-hsa-7482067	0.292335	-1.04796	5.80476	-0.180534	0.856733	0.996576
piR-hsa-141970	5.02344	-2.55576	3.6815	-0.694216	0.487547	0.996576
piR-hsa-168342	0.877005	-2.65573	5.32282	-0.498933	0.617827	0.996576
piR-hsa-1245981	0.262512	0.706168	5.87708	0.120156	0.904359	0.996576
piR-hsa-1319994	1.72124	-0.836623	4.2055	-0.198936	0.842313	0.996576
piR-hsa-1911397	0.378857	1.11174	5.87101	0.189361	0.84981	0.996576
piR-hsa-180016	0.232689	3.55428	6.04564	0.587908	0.556594	0.996576
piR-hsa-1917119	0.730837	-2.37812	5.58812	-0.425568	0.670423	0.996576
piR-hsa-1233023	0.232689	3.55428	6.04564	0.587908	0.556594	0.996576
piR-hsa-1245077	0.232689	3.55428	6.04564	0.587908	0.556594	0.996576
piR-hsa-1321361	0.465378	4.05887	6.04023	0.671973	0.501601	0.996576
piR-hsa-1521811	0.232689	3.55428	6.04564	0.587908	0.556594	0.996576
piR-hsa-3686661	1.07987	-0.931576	4.61652	-0.201792	0.84008	0.996576
piR-hsa-1959835	0.378857	1.11174	5.87101	0.189361	0.84981	0.996576
piR-hsa-1258977	0.232689	3.55428	6.04564	0.587908	0.556594	0.996576
piR-hsa-6438586	0.349034	3.83843	6.04237	0.635252	0.525264	0.996576
piR-hsa-1284815	0.495201	1.39566	5.81069	0.240189	0.810184	0.996576
piR-hsa-4477277	0.262512	0.706168	5.87708	0.120156	0.904359	0.996576
piR-hsa-1898726	0.877005	-2.65573	5.32282	-0.498933	0.617827	0.996576
piR-hsa-105456	0.465378	4.05887	6.04023	0.671973	0.501601	0.996576
piR-hsa-1144092	0.262512	0.706168	5.87708	0.120156	0.904359	0.996576
piR-hsa-2496940	0.262512	0.706168	5.87708	0.120156	0.904359	0.996576
piR-hsa-3574661	1.22309	1.22629	4.56092	0.26887	0.78803	0.996576
piR-hsa-130535	2.5386	-1.21776	3.95794	-0.307676	0.758329	0.996576
piR-hsa-193686	0.90388	0.0332183	4.8336	0.00687238	0.994517	0.996576
piR-hsa-389745	0.262512	0.706168	5.87708	0.120156	0.904359	0.996576
piR-hsa-1243867	3.54998	2.64283	3.9012	0.677441	0.498126	0.996576
piR-hsa-103564	0.232689	3.55428	6.04564	0.587908	0.556594	0.996576
piR-hsa-1259890	0.581723	4.23967	6.03869	0.702083	0.482627	0.996576
piR-hsa-206959	0.262512	0.706168	5.87708	0.120156	0.904359	0.996576
piR-hsa-1296839	0.349034	3.83843	6.04237	0.635252	0.525264	0.996576
piR-hsa-733274	0.814412	4.53111	5.72539	0.791406	0.428707	0.996576
piR-hsa-1465077	0.232689	3.55428	6.04564	0.587908	0.556594	0.996576
piR-hsa-2531388	0.378857	1.11174	5.87101	0.189361	0.84981	0.996576
piR-hsa-7294857	0.292335	-1.04796	5.80476	-0.180534	0.856733	0.996576
piR-hsa-362446	0.465378	4.05887	6.04023	0.671973	0.501601	0.996576
piR-hsa-1245009	3.20646	-0.112691	4.109	-0.0274254	0.97812	0.996576
piR-hsa-2546779	0.465378	4.05887	6.04023	0.671973	0.501601	0.996576
piR-hsa-394203	0.349034	3.83843	6.04237	0.635252	0.525264	0.996576
piR-hsa-1920561	0.525024	0.109904	5.62227	0.0195479	0.984404	0.996576
piR-hsa-2213434	0.378857	1.11174	5.87101	0.189361	0.84981	0.996576
piR-hsa-1610976	0.641368	0.393928	5.31034	0.0741813	0.940866	0.996576
piR-hsa-1265805	0.232689	3.55428	6.04564	0.587908	0.556594	0.996576
piR-hsa-1270276	0.990402	0.962435	4.76787	0.201858	0.840027	0.996576
piR-hsa-2479556	13.4297	-2.33244	3.47134	-0.671912	0.50164	0.996576
piR-hsa-141518	0.262512	0.706168	5.87708	0.120156	0.904359	0.996576
piR-hsa-991575	0.262512	0.706168	5.87708	0.120156	0.904359	0.996576
piR-hsa-2505385	0.262512	0.706168	5.87708	0.120156	0.904359	0.996576
piR-hsa-2496684	0.349034	3.83843	6.04237	0.635252	0.525264	0.996576
piR-hsa-138170	74.1919	-2.06518	3.47241	-0.594739	0.552018	0.996576
piR-hsa-166970	69.5657	-1.3037	3.49535	-0.37298	0.709163	0.996576
piR-hsa-152365	17.7945	0.605853	3.50356	0.172925	0.862711	0.996576
piR-hsa-186583	0.58467	-2.04789	5.75978	-0.355551	0.722177	0.996576
piR-hsa-153689	14.1698	-0.757913	3.48966	-0.217188	0.828062	0.996576
piR-hsa-2508022	0.292335	-1.04796	5.80476	-0.180534	0.856733	0.996576
piR-hsa-272907	0.378857	1.11174	5.87101	0.189361	0.84981	0.996576
piR-hsa-1283338	5.29515	3.22004	3.78302	0.851184	0.394667	0.996576
piR-hsa-3746424	0.378857	1.11174	5.87101	0.189361	0.84981	0.996576
piR-hsa-363828	1.07692	2.22313	4.79378	0.463752	0.642826	0.996576
piR-hsa-8095390	0.349034	3.83843	6.04237	0.635252	0.525264	0.996576
piR-hsa-1870207	0.817359	-0.899269	4.93995	-0.18204	0.855551	0.996576
piR-hsa-1257496	0.438502	-1.63288	5.77481	-0.282759	0.777361	0.996576
piR-hsa-1976459	1.37221	-1.41857	4.38408	-0.323573	0.746262	0.996576
piR-hsa-2503671	1.31551	-3.27173	4.84602	-0.675137	0.499589	0.996576
piR-hsa-1261010	0.730837	-2.37812	5.58812	-0.425568	0.670423	0.996576
piR-hsa-2558347	0.349034	3.83843	6.04237	0.635252	0.525264	0.996576
piR-hsa-371461	3.80035	-4.86369	4.13374	-1.17659	0.239361	0.996576
piR-hsa-1315976	0.438502	-1.63288	5.77481	-0.282759	0.777361	0.996576
piR-hsa-139501	0.262512	0.706168	5.87708	0.120156	0.904359	0.996576
piR-hsa-1726844	0.465378	4.05887	6.04023	0.671973	0.501601	0.996576
piR-hsa-3751127	0.232689	3.55428	6.04564	0.587908	0.556594	0.996576
piR-hsa-143880	1.22604	-1.19545	4.4878	-0.266378	0.789948	0.996576
piR-hsa-157378	11.9835	7.85263	4.31794	1.81861	0.0689716	0.996576
piR-hsa-165197	3.26649	-0.86507	3.83807	-0.225392	0.821675	0.996576
piR-hsa-1544336	0.465378	4.05887	6.04023	0.671973	0.501601	0.996576
piR-hsa-1305163	0.262512	0.706168	5.87708	0.120156	0.904359	0.996576
piR-hsa-1067641	0.232689	3.55428	6.04564	0.587908	0.556594	0.996576
piR-hsa-2539762	1.25291	0.519495	4.5012	0.115413	0.908118	0.996576
piR-hsa-370588	0.438502	-1.63288	5.77481	-0.282759	0.777361	0.996576
piR-hsa-739393	0.408679	-0.29377	5.78789	-0.0507561	0.95952	0.996576
piR-hsa-161208	1.86741	-1.02817	4.146	-0.247991	0.804142	0.996576
piR-hsa-1329318	0.349034	3.83843	6.04237	0.635252	0.525264	0.996576
piR-hsa-2488676	0.72789	1.80136	5.23606	0.344029	0.730824	0.996576
piR-hsa-148083	0.232689	3.55428	6.04564	0.587908	0.556594	0.996576
piR-hsa-1306769	2.4458	5.14906	4.55559	1.13027	0.25836	0.996576
piR-hsa-166366	0.701014	-1.31	5.14756	-0.254489	0.799118	0.996576
piR-hsa-12485	0.465378	4.05887	6.04023	0.671973	0.501601	0.996576
piR-hsa-393709	0.960579	2.09895	4.90983	0.427499	0.669016	0.996576
piR-hsa-188365	2.67592	5.79773	4.68427	1.2377	0.215827	0.996576
piR-hsa-187763	0.232689	3.55428	6.04564	0.587908	0.556594	0.996576
piR-hsa-117950	0.554847	-0.884939	5.50923	-0.160628	0.872386	0.996576
piR-hsa-2477156	0.232689	3.55428	6.04564	0.587908	0.556594	0.996576
piR-hsa-174336	0.232689	3.55428	6.04564	0.587908	0.556594	0.996576
piR-hsa-1393010	12.69	-1.38201	3.487	-0.396332	0.69186	0.996576
piR-hsa-1236119	0.262512	0.706168	5.87708	0.120156	0.904359	0.996576
piR-hsa-336939	0.378857	1.11174	5.87101	0.189361	0.84981	0.996576
piR-hsa-2008513	0.232689	3.55428	6.04564	0.587908	0.556594	0.996576
piR-hsa-181911	7.67874	7.23483	4.36414	1.65779	0.09736	0.996576
piR-hsa-1334028	0.262512	0.706168	5.87708	0.120156	0.904359	0.996576
piR-hsa-206728	0.465378	4.05887	6.04023	0.671973	0.501601	0.996576
piR-hsa-194834	1.07987	-0.931576	4.61652	-0.201792	0.84008	0.996576
piR-hsa-1886528	0.438502	-1.63288	5.77481	-0.282759	0.777361	0.996576
piR-hsa-2553266	7.79508	7.25559	4.36195	1.66338	0.0962358	0.996576
piR-hsa-131349	2.82799	-0.453631	3.9082	-0.116072	0.907596	0.996576
piR-hsa-372831	9.4298	1.9047	3.57818	0.532309	0.594512	0.996576
piR-hsa-1876211	0.757713	0.617664	5.08194	0.121541	0.903263	0.996576
piR-hsa-2483968	3.12032	-0.740648	3.85919	-0.191918	0.847806	0.996576
piR-hsa-308216	0.963526	-1.22459	4.73921	-0.258396	0.796101	0.996576
piR-hsa-161272	1.19622	-0.702962	4.5158	-0.155667	0.876295	0.996576
piR-hsa-409513	0.438502	-1.63288	5.77481	-0.282759	0.777361	0.996576
piR-hsa-783578	0.232689	3.55428	6.04564	0.587908	0.556594	0.996576
piR-hsa-393103	0.262512	0.706168	5.87708	0.120156	0.904359	0.996576
piR-hsa-1257740	0.465378	4.05887	6.04023	0.671973	0.501601	0.996576
piR-hsa-149604	0.262512	0.706168	5.87708	0.120156	0.904359	0.996576
piR-hsa-142770	0.525024	0.109904	5.62227	0.0195479	0.984404	0.996576
piR-hsa-1057189	0.232689	3.55428	6.04564	0.587908	0.556594	0.996576
piR-hsa-1891034	0.465378	4.05887	6.04023	0.671973	0.501601	0.996576
piR-hsa-2504537	1.45578	1.44087	4.41372	0.326452	0.744082	0.996576
piR-hsa-1899640	0.930756	4.6535	5.55539	0.837655	0.402224	0.996576
piR-hsa-188671	4.16447	0.791861	3.7465	0.21136	0.832606	0.996576
piR-hsa-3681464	15.6101	-6.11732	3.50827	-1.74368	0.081214	0.996576
piR-hsa-146897	0.641368	0.393928	5.31034	0.0741813	0.940866	0.996576
piR-hsa-2512418	3.15014	-0.945812	3.85355	-0.245439	0.806116	0.996576
piR-hsa-93564	2.63101	-4.31573	4.31258	-1.00073	0.316956	0.996576
piR-hsa-157922	7.01604	-5.76884	3.94025	-1.46408	0.143172	0.996576
piR-hsa-157828	0.525024	0.109904	5.62227	0.0195479	0.984404	0.996576
piR-hsa-162407	0.90388	0.0332183	4.8336	0.00687238	0.994517	0.996576
piR-hsa-1235643	0.465378	4.05887	6.04023	0.671973	0.501601	0.996576
piR-hsa-341299	0.262512	0.706168	5.87708	0.120156	0.904359	0.996576
piR-hsa-1768424	0.262512	0.706168	5.87708	0.120156	0.904359	0.996576
piR-hsa-353544	1.0471	4.76418	5.41931	0.879112	0.37934	0.996576
piR-hsa-14677	1.10969	-1.49049	4.58586	-0.325018	0.745168	0.996576
piR-hsa-337502	2.59824	-1.72455	3.94459	-0.437195	0.66197	0.996576
piR-hsa-1033192	0.438502	-1.63288	5.77481	-0.282759	0.777361	0.996576
piR-hsa-2517226	0.292335	-1.04796	5.80476	-0.180534	0.856733	0.996576
piR-hsa-3788755	0.58467	-2.04789	5.75978	-0.355551	0.722177	0.996576
piR-hsa-194729	0.554847	-0.884939	5.50923	-0.160628	0.872386	0.996576
piR-hsa-1251280	0.262512	0.706168	5.87708	0.120156	0.904359	0.996576
piR-hsa-1143309	2.91745	-1.12677	3.88803	-0.289805	0.771965	0.996576
piR-hsa-157514	3.83937	6.28646	4.5305	1.38758	0.165264	0.996576
piR-hsa-2561662	0.930756	4.6535	5.55539	0.837655	0.402224	0.996576
piR-hsa-1928329	0.262512	0.706168	5.87708	0.120156	0.904359	0.996576
piR-hsa-4483708	1.25291	0.519495	4.5012	0.115413	0.908118	0.996576
piR-hsa-166243	0.292335	-1.04796	5.80476	-0.180534	0.856733	0.996576
piR-hsa-1263092	1.0471	4.76418	5.41931	0.879112	0.37934	0.996576
piR-hsa-346283	0.701014	-1.31	5.14756	-0.254489	0.799118	0.996576
piR-hsa-1933690	1.05005	-0.381393	4.65385	-0.0819522	0.934685	0.996576
piR-hsa-1931147	11.115	-1.39293	3.50072	-0.397898	0.690705	0.996576
piR-hsa-1274259	0.438502	-1.63288	5.77481	-0.282759	0.777361	0.996576
piR-hsa-174620	0.232689	3.55428	6.04564	0.587908	0.556594	0.996576
piR-hsa-1388138	0.232689	3.55428	6.04564	0.587908	0.556594	0.996576
piR-hsa-2564284	0.232689	3.55428	6.04564	0.587908	0.556594	0.996576
piR-hsa-1930544	0.877005	-2.65573	5.32282	-0.498933	0.617827	0.996576
piR-hsa-1372238	15.9565	-1.34447	3.47152	-0.387284	0.698546	0.996576
piR-hsa-1480927	0.232689	3.55428	6.04564	0.587908	0.556594	0.996576
piR-hsa-106849	1.07692	2.22313	4.79378	0.463752	0.642826	0.996576
piR-hsa-1248334	0.232689	3.55428	6.04564	0.587908	0.556594	0.996576
piR-hsa-1884787	0.262512	0.706168	5.87708	0.120156	0.904359	0.996576
piR-hsa-124207	0.525024	0.109904	5.62227	0.0195479	0.984404	0.996576
piR-hsa-1910950	0.292335	-1.04796	5.80476	-0.180534	0.856733	0.996576
piR-hsa-1924104	0.232689	3.55428	6.04564	0.587908	0.556594	0.996576
piR-hsa-1270399	0.232689	3.55428	6.04564	0.587908	0.556594	0.996576
piR-hsa-3943393	0.408679	-0.29377	5.78789	-0.0507561	0.95952	0.996576
piR-hsa-2556805	0.581723	4.23967	6.03869	0.702083	0.482627	0.996576
piR-hsa-1381223	0.438502	-1.63288	5.77481	-0.282759	0.777361	0.996576
piR-hsa-1907558	5.48588	-1.57787	3.65429	-0.431784	0.665898	0.996576
piR-hsa-1256446	0.349034	3.83843	6.04237	0.635252	0.525264	0.996576
piR-hsa-1268014	0.262512	0.706168	5.87708	0.120156	0.904359	0.996576
piR-hsa-1942424	4.96969	-5.26093	4.03564	-1.30362	0.192363	0.996576
piR-hsa-1602200	0.292335	-1.04796	5.80476	-0.180534	0.856733	0.996576
piR-hsa-1613827	1.05005	-0.381393	4.65385	-0.0819522	0.934685	0.996576
piR-hsa-1325253	0.292335	-1.04796	5.80476	-0.180534	0.856733	0.996576
piR-hsa-160972	0.262512	0.706168	5.87708	0.120156	0.904359	0.996576
piR-hsa-159459	0.698067	4.39417	5.94338	0.73934	0.459701	0.996576
piR-hsa-3076579	0.262512	0.706168	5.87708	0.120156	0.904359	0.996576
piR-hsa-3668885	0.408679	-0.29377	5.78789	-0.0507561	0.95952	0.996576
piR-hsa-1911732	0.232689	3.55428	6.04564	0.587908	0.556594	0.996576
piR-hsa-187377	0.292335	-1.04796	5.80476	-0.180534	0.856733	0.996576
piR-hsa-1266094	0.671191	-0.480125	5.21556	-0.0920564	0.926653	0.996576
piR-hsa-127372	0.349034	3.83843	6.04237	0.635252	0.525264	0.996576
piR-hsa-1289967	0.349034	3.83843	6.04237	0.635252	0.525264	0.996576
piR-hsa-390166	4.66852	-1.44922	3.70281	-0.391383	0.695514	0.996576
piR-hsa-3624952	1.25586	-1.71532	4.4646	-0.384204	0.700827	0.996576
piR-hsa-1287201	0.232689	3.55428	6.04564	0.587908	0.556594	0.996576
piR-hsa-1259233	0.698067	4.39417	5.94338	0.73934	0.459701	0.996576
piR-hsa-351415	2.04045	-0.134967	4.09757	-0.0329384	0.973724	0.996576
piR-hsa-723033	3.09639	-2.5488	3.86123	-0.6601	0.50919	0.996576
piR-hsa-170436	13.7489	-2.14673	3.47015	-0.618628	0.536162	0.996576
piR-hsa-132187	0.525024	0.109904	5.62227	0.0195479	0.984404	0.996576
piR-hsa-1254652	0.262512	0.706168	5.87708	0.120156	0.904359	0.996576
piR-hsa-131816	0.438502	-1.63288	5.77481	-0.282759	0.777361	0.996576
piR-hsa-1876597	2.27314	0.045911	4.03395	0.0113811	0.990919	0.996576
piR-hsa-2575474	0.349034	3.83843	6.04237	0.635252	0.525264	0.996576
piR-hsa-1876775	0.262512	0.706168	5.87708	0.120156	0.904359	0.996576
piR-hsa-173070	0.292335	-1.04796	5.80476	-0.180534	0.856733	0.996576
piR-hsa-151229	2.95022	-2.46642	3.88322	-0.635148	0.525332	0.996576
piR-hsa-160617	8.35877	0.599823	3.56736	0.168142	0.866472	0.996576
piR-hsa-137924	0.232689	3.55428	6.04564	0.587908	0.556594	0.996576
piR-hsa-1934519	0.262512	0.706168	5.87708	0.120156	0.904359	0.996576
piR-hsa-147698	494.182	-0.0549268	3.67193	-0.0149586	0.988065	0.996576
piR-hsa-362194	0.698067	4.39417	5.94338	0.73934	0.459701	0.996576
piR-hsa-140586	0.349034	3.83843	6.04237	0.635252	0.525264	0.996576
piR-hsa-2487103	4.83861	-0.358358	3.68036	-0.0973706	0.922432	0.996576
piR-hsa-1783985	0.408679	-0.29377	5.78789	-0.0507561	0.95952	0.996576
piR-hsa-50056	1.02317	-2.89022	5.1243	-0.564023	0.572738	0.996576
piR-hsa-2482463	0.581723	4.23967	6.03869	0.702083	0.482627	0.996576
piR-hsa-3925970	0.378857	1.11174	5.87101	0.189361	0.84981	0.996576
piR-hsa-194553	0.378857	1.11174	5.87101	0.189361	0.84981	0.996576
piR-hsa-3750181	0.349034	3.83843	6.04237	0.635252	0.525264	0.996576
piR-hsa-2523213	0.262512	0.706168	5.87708	0.120156	0.904359	0.996576
piR-hsa-150118	0.408679	-0.29377	5.78789	-0.0507561	0.95952	0.996576
piR-hsa-2848038	0.525024	0.109904	5.62227	0.0195479	0.984404	0.996576
piR-hsa-156250	10.0561	-0.428157	3.52584	-0.121434	0.903347	0.996576
piR-hsa-1173939	0.232689	3.55428	6.04564	0.587908	0.556594	0.996576
piR-hsa-126630	315.523	-0.83047	3.28147	-0.253079	0.800208	0.996576
piR-hsa-770748	1.28568	-2.33537	4.45045	-0.524749	0.599758	0.996576
piR-hsa-139417	21.2723	-1.72999	3.45192	-0.501167	0.616253	0.996576
piR-hsa-2524019	1.77794	0.0238098	4.19492	0.00567588	0.995471	0.996576
piR-hsa-1651525	9.33409	-1.21602	3.52584	-0.344888	0.730178	0.996576
piR-hsa-1978896	0.262512	0.706168	5.87708	0.120156	0.904359	0.996576
piR-hsa-356446	0.787536	-0.192451	5.00008	-0.0384896	0.969297	0.996576
piR-hsa-1277663	0.698067	4.39417	5.94338	0.73934	0.459701	0.996576
piR-hsa-1871245	0.262512	0.706168	5.87708	0.120156	0.904359	0.996576
piR-hsa-180883	0.349034	3.83843	6.04237	0.635252	0.525264	0.996576
piR-hsa-1263113	0.438502	-1.63288	5.77481	-0.282759	0.777361	0.996576
piR-hsa-2493103	0.611546	1.61701	5.47689	0.295242	0.767809	0.996576
piR-hsa-1307226	0.844235	1.9598	5.05343	0.387815	0.698153	0.996576
piR-hsa-1899060	2.59824	-1.72455	3.94459	-0.437195	0.66197	0.996576
piR-hsa-362447	0.408679	-0.29377	5.78789	-0.0507561	0.95952	0.996576
piR-hsa-295917	12.8303	-0.899551	3.49451	-0.257419	0.796856	0.996576
piR-hsa-132480	3.12327	-1.66174	3.85497	-0.431064	0.666421	0.996576
piR-hsa-1307770	0.495201	1.39566	5.81069	0.240189	0.810184	0.996576
piR-hsa-1605766	45.4283	-7.6704	3.44367	-2.22739	0.0259213	0.996576
piR-hsa-211539	0.438502	-1.63288	5.77481	-0.282759	0.777361	0.996576
piR-hsa-1890790	0.232689	3.55428	6.04564	0.587908	0.556594	0.996576
piR-hsa-1952563	0.378857	1.11174	5.87101	0.189361	0.84981	0.996576
piR-hsa-350251	0.232689	3.55428	6.04564	0.587908	0.556594	0.996576
piR-hsa-1881119	0.990402	0.962435	4.76787	0.201858	0.840027	0.996576
piR-hsa-2218481	0.262512	0.706168	5.87708	0.120156	0.904359	0.996576
piR-hsa-3781051	2.32689	5.60906	4.76055	1.17824	0.238702	0.996576
piR-hsa-3774310	0.495201	1.39566	5.81069	0.240189	0.810184	0.996576
piR-hsa-403982	0.378857	1.11174	5.87101	0.189361	0.84981	0.996576
piR-hsa-138085	11.9323	-1.44882	3.49215	-0.41488	0.67823	0.996576
piR-hsa-162589	3.94652	-4.9197	4.11846	-1.19455	0.232263	0.996576
piR-hsa-140235	0.933703	-0.608662	4.78106	-0.127307	0.898698	0.996576
piR-hsa-1921887	0.262512	0.706168	5.87708	0.120156	0.904359	0.996576
piR-hsa-3732738	0.641368	0.393928	5.31034	0.0741813	0.940866	0.996576
piR-hsa-150468	4.86844	-0.513012	3.67767	-0.139494	0.88906	0.996576
piR-hsa-3771126	0.349034	3.83843	6.04237	0.635252	0.525264	0.996576
piR-hsa-384627	0.232689	3.55428	6.04564	0.587908	0.556594	0.996576
piR-hsa-100658	0.408679	-0.29377	5.78789	-0.0507561	0.95952	0.996576
piR-hsa-3637760	10.1544	-1.62259	3.51018	-0.462253	0.6439	0.996576
piR-hsa-1233555	0.438502	-1.63288	5.77481	-0.282759	0.777361	0.996576
piR-hsa-1267065	0.349034	3.83843	6.04237	0.635252	0.525264	0.996576
piR-hsa-1824947	5.70053	-5.46336	3.99401	-1.36789	0.171347	0.996576
piR-hsa-1944262	0.465378	4.05887	6.04023	0.671973	0.501601	0.996576
piR-hsa-3732283	0.232689	3.55428	6.04564	0.587908	0.556594	0.996576
piR-hsa-342789	0.757713	0.617664	5.08194	0.121541	0.903263	0.996576
piR-hsa-765309	0.292335	-1.04796	5.80476	-0.180534	0.856733	0.996576
piR-hsa-1699138	0.232689	3.55428	6.04564	0.587908	0.556594	0.996576
piR-hsa-2482858	0.232689	3.55428	6.04564	0.587908	0.556594	0.996576
piR-hsa-2410053	0.495201	1.39566	5.81069	0.240189	0.810184	0.996576
piR-hsa-374737	0.525024	0.109904	5.62227	0.0195479	0.984404	0.996576
piR-hsa-355966	0.581723	4.23967	6.03869	0.702083	0.482627	0.996576
piR-hsa-1236632	1.07987	-0.931576	4.61652	-0.201792	0.84008	0.996576
piR-hsa-2485703	0.438502	-1.63288	5.77481	-0.282759	0.777361	0.996576
piR-hsa-1134126	0.262512	0.706168	5.87708	0.120156	0.904359	0.996576
piR-hsa-2826787	0.730837	-2.37812	5.58812	-0.425568	0.670423	0.996576
piR-hsa-131760	9.78768	0.331028	3.54178	0.0934637	0.925535	0.996576
piR-hsa-136692	4.14349	-1.44476	3.74261	-0.386029	0.699475	0.996576
piR-hsa-1897090	0.292335	-1.04796	5.80476	-0.180534	0.856733	0.996576
piR-hsa-1263809	4.89826	-0.663551	3.67534	-0.180542	0.856727	0.996576
piR-hsa-2500067	0.525024	0.109904	5.62227	0.0195479	0.984404	0.996576
piR-hsa-2486885	0.378857	1.11174	5.87101	0.189361	0.84981	0.996576
piR-hsa-3695794	0.292335	-1.04796	5.80476	-0.180534	0.856733	0.996576
piR-hsa-4403266	0.495201	1.39566	5.81069	0.240189	0.810184	0.996576
piR-hsa-1241053	0.438502	-1.63288	5.77481	-0.282759	0.777361	0.996576
piR-hsa-130813	0.292335	-1.04796	5.80476	-0.180534	0.856733	0.996576
piR-hsa-91950	47.0401	-1.82312	3.4584	-0.527157	0.598085	0.996576
piR-hsa-352115	7.87241	-0.748544	3.55814	-0.210375	0.833375	0.996576
piR-hsa-1741829	0.378857	1.11174	5.87101	0.189361	0.84981	0.996576
piR-hsa-222442	0.877005	-2.65573	5.32282	-0.498933	0.617827	0.996576
piR-hsa-86356	133.717	-1.663	3.52658	-0.47156	0.637241	0.996576
piR-hsa-334710	1.39613	5.04441	5.13573	0.982218	0.325992	0.996576
piR-hsa-2503095	1.16639	-0.193773	4.54934	-0.0425936	0.966025	0.996576
piR-hsa-1322182	0.58467	-2.04789	5.75978	-0.355551	0.722177	0.996576
piR-hsa-1977541	0.232689	3.55428	6.04564	0.587908	0.556594	0.996576
piR-hsa-2329325	0.232689	3.55428	6.04564	0.587908	0.556594	0.996576
piR-hsa-159124	1.62882	5.19977	5.00851	1.03819	0.299183	0.996576
piR-hsa-349412	0.262512	0.706168	5.87708	0.120156	0.904359	0.996576
piR-hsa-2512456	0.292335	-1.04796	5.80476	-0.180534	0.856733	0.996576
piR-hsa-147989	0.378857	1.11174	5.87101	0.189361	0.84981	0.996576
piR-hsa-2522259	0.438502	-1.63288	5.77481	-0.282759	0.777361	0.996576
piR-hsa-1271343	0.349034	3.83843	6.04237	0.635252	0.525264	0.996576
piR-hsa-154709	12.8333	-1.15335	3.48957	-0.330512	0.741013	0.996576
piR-hsa-1283730	1.72419	-2.80584	4.21289	-0.666014	0.505402	0.996576
piR-hsa-745080	0.581723	4.23967	6.03869	0.702083	0.482627	0.996576
piR-hsa-123405	1.16345	4.86525	5.30768	0.916644	0.359329	0.996576
piR-hsa-1294929	0.349034	3.83843	6.04237	0.635252	0.525264	0.996576
piR-hsa-1917710	0.960579	2.09895	4.90983	0.427499	0.669016	0.996576
piR-hsa-3082840	0.378857	1.11174	5.87101	0.189361	0.84981	0.996576
piR-hsa-46741	1.63472	-1.38023	4.24084	-0.325461	0.744832	0.996576
piR-hsa-151795	23.9751	-1.21286	3.46285	-0.35025	0.726151	0.996576
piR-hsa-754692	0.641368	0.393928	5.31034	0.0741813	0.940866	0.996576
piR-hsa-359356	0.787536	-0.192451	5.00008	-0.0384896	0.969297	0.996576
piR-hsa-349255	0.292335	-1.04796	5.80476	-0.180534	0.856733	0.996576
piR-hsa-4423192	0.525024	0.109904	5.62227	0.0195479	0.984404	0.996576
piR-hsa-149340	2.33278	-0.546755	4.0099	-0.136351	0.891544	0.996576
piR-hsa-1280217	0.232689	3.55428	6.04564	0.587908	0.556594	0.996576
piR-hsa-135378	8.49315	7.37417	4.35034	1.69508	0.0900609	0.996576
piR-hsa-1296011	0.232689	3.55428	6.04564	0.587908	0.556594	0.996576
piR-hsa-141339	0.378857	1.11174	5.87101	0.189361	0.84981	0.996576
piR-hsa-1787022	0.292335	-1.04796	5.80476	-0.180534	0.856733	0.996576
piR-hsa-174586	0.262512	0.706168	5.87708	0.120156	0.904359	0.996576
piR-hsa-132794	0.378857	1.11174	5.87101	0.189361	0.84981	0.996576
piR-hsa-4454042	2.15679	-0.040981	4.06418	-0.0100835	0.991955	0.996576
piR-hsa-1026931	0.787536	-0.192451	5.00008	-0.0384896	0.969297	0.996576
piR-hsa-143081	2.68182	-0.28511	3.93697	-0.0724187	0.942269	0.996576
piR-hsa-1253637	0.817359	-0.899269	4.93995	-0.18204	0.855551	0.996576
piR-hsa-1263868	0.292335	-1.04796	5.80476	-0.180534	0.856733	0.996576
piR-hsa-2541310	1.90018	-3.82731	4.52581	-0.845664	0.39774	0.996576
piR-hsa-1314460	22.1467	-0.175526	3.48578	-0.050355	0.95984	0.996576
piR-hsa-1245452	5.39346	-0.582989	3.64645	-0.159879	0.872977	0.996576
piR-hsa-2831988	2.19251	-4.04248	4.4249	-0.913576	0.36094	0.996576
piR-hsa-3783199	0.378857	1.11174	5.87101	0.189361	0.84981	0.996576
piR-hsa-1918379	0.232689	3.55428	6.04564	0.587908	0.556594	0.996576
piR-hsa-163277	0.378857	1.11174	5.87101	0.189361	0.84981	0.996576
piR-hsa-1329755	0.262512	0.706168	5.87708	0.120156	0.904359	0.996576
piR-hsa-598166	0.408679	-0.29377	5.78789	-0.0507561	0.95952	0.996576
piR-hsa-1889603	1.31551	-3.27173	4.84602	-0.675137	0.499589	0.996576
piR-hsa-360053	0.72789	1.80136	5.23606	0.344029	0.730824	0.996576
piR-hsa-1274710	1.13657	0.379658	4.59194	0.0826792	0.934107	0.996576
piR-hsa-1424114	0.262512	0.706168	5.87708	0.120156	0.904359	0.996576
piR-hsa-375879	0.847182	-1.64005	4.89558	-0.335007	0.73762	0.996576
piR-hsa-1757390	0.378857	1.11174	5.87101	0.189361	0.84981	0.996576
piR-hsa-120268	0.232689	3.55428	6.04564	0.587908	0.556594	0.996576
piR-hsa-1726249	0.408679	-0.29377	5.78789	-0.0507561	0.95952	0.996576
piR-hsa-150619	26.1624	2.10679	3.52425	0.5978	0.549973	0.996576
piR-hsa-1041515	0.232689	3.55428	6.04564	0.587908	0.556594	0.996576
piR-hsa-147388	22.5009	-4.2586	3.44444	-1.23637	0.216322	0.996576
piR-hsa-1304713	0.292335	-1.04796	5.80476	-0.180534	0.856733	0.996576
piR-hsa-2512066	0.930756	4.6535	5.55539	0.837655	0.402224	0.996576
piR-hsa-4484019	0.232689	3.55428	6.04564	0.587908	0.556594	0.996576
piR-hsa-353590	0.262512	0.706168	5.87708	0.120156	0.904359	0.996576
piR-hsa-132296	0.963526	-1.22459	4.73921	-0.258396	0.796101	0.996576
piR-hsa-4477386	0.262512	0.706168	5.87708	0.120156	0.904359	0.996576
piR-hsa-1973286	1.40203	-1.91007	4.36616	-0.437471	0.66177	0.996576
piR-hsa-2517866	0.378857	1.11174	5.87101	0.189361	0.84981	0.996576
piR-hsa-791770	0.438502	-1.63288	5.77481	-0.282759	0.777361	0.996576
piR-hsa-1939241	0.232689	3.55428	6.04564	0.587908	0.556594	0.996576
piR-hsa-3625757	0.232689	3.55428	6.04564	0.587908	0.556594	0.996576
piR-hsa-1897012	0.232689	3.55428	6.04564	0.587908	0.556594	0.996576
piR-hsa-156317	0.641368	0.393928	5.31034	0.0741813	0.940866	0.996576
piR-hsa-1939101	0.232689	3.55428	6.04564	0.587908	0.556594	0.996576
piR-hsa-132168	0.262512	0.706168	5.87708	0.120156	0.904359	0.996576
piR-hsa-343035	0.349034	3.83843	6.04237	0.635252	0.525264	0.996576
piR-hsa-1871987	1.95098	1.12062	4.166	0.268992	0.787936	0.996576
piR-hsa-2574321	0.787536	-0.192451	5.00008	-0.0384896	0.969297	0.996576
piR-hsa-1281376	1.16934	-3.09308	4.96982	-0.622372	0.533697	0.996576
piR-hsa-3739361	9.65954	3.03351	3.6158	0.83896	0.401492	0.996576
piR-hsa-117903	0.262512	0.706168	5.87708	0.120156	0.904359	0.996576
piR-hsa-169511	31.4838	-0.641211	3.47972	-0.184271	0.853801	0.996576
piR-hsa-3672081	0.349034	3.83843	6.04237	0.635252	0.525264	0.996576
piR-hsa-325550	1.5423	2.61894	4.48915	0.583393	0.559629	0.996576
piR-hsa-1232741	0.292335	-1.04796	5.80476	-0.180534	0.856733	0.996576
piR-hsa-781724	0.349034	3.83843	6.04237	0.635252	0.525264	0.996576
piR-hsa-5710527	0.349034	3.83843	6.04237	0.635252	0.525264	0.996576
piR-hsa-1871673	0.465378	4.05887	6.04023	0.671973	0.501601	0.996576
piR-hsa-134940	0.990402	0.962435	4.76787	0.201858	0.840027	0.996576
piR-hsa-1884490	0.232689	3.55428	6.04564	0.587908	0.556594	0.996576
piR-hsa-387296	0.757713	0.617664	5.08194	0.121541	0.903263	0.996576
piR-hsa-1232346	0.232689	3.55428	6.04564	0.587908	0.556594	0.996576
piR-hsa-1191781	0.292335	-1.04796	5.80476	-0.180534	0.856733	0.996576
piR-hsa-3753845	0.438502	-1.63288	5.77481	-0.282759	0.777361	0.996576
piR-hsa-3356971	0.292335	-1.04796	5.80476	-0.180534	0.856733	0.996576
piR-hsa-178361	0.262512	0.706168	5.87708	0.120156	0.904359	0.996576
piR-hsa-4491831	0.581723	4.23967	6.03869	0.702083	0.482627	0.996576
piR-hsa-2539362	0.232689	3.55428	6.04564	0.587908	0.556594	0.996576
piR-hsa-2538508	0.349034	3.83843	6.04237	0.635252	0.525264	0.996576
piR-hsa-2558630	0.349034	3.83843	6.04237	0.635252	0.525264	0.996576
piR-hsa-1891884	8.03921	-5.96861	3.91027	-1.52639	0.126912	0.996576
piR-hsa-1026943	1.33944	1.33853	4.48162	0.298672	0.76519	0.996576
piR-hsa-4399543	1.77794	0.0238098	4.19492	0.00567588	0.995471	0.996576
piR-hsa-2525743	1.19622	-0.702962	4.5158	-0.155667	0.876295	0.996576
piR-hsa-1245164	0.292335	-1.04796	5.80476	-0.180534	0.856733	0.996576
piR-hsa-1048996	0.438502	-1.63288	5.77481	-0.282759	0.777361	0.996576
piR-hsa-150201	0.349034	3.83843	6.04237	0.635252	0.525264	0.996576
piR-hsa-142865	0.641368	0.393928	5.31034	0.0741813	0.940866	0.996576
piR-hsa-144252	0.262512	0.706168	5.87708	0.120156	0.904359	0.996576
piR-hsa-3718138	0.292335	-1.04796	5.80476	-0.180534	0.856733	0.996576
piR-hsa-131356	1585.14	-9.39797	3.35541	-2.80084	0.00509701	0.996576
piR-hsa-1650228	1.0471	4.76418	5.41931	0.879112	0.37934	0.996576
piR-hsa-194077	0.438502	-1.63288	5.77481	-0.282759	0.777361	0.996576
piR-hsa-781772	3.23667	-0.665208	3.8435	-0.173073	0.862594	0.996576
piR-hsa-1928134	1.0471	4.76418	5.41931	0.879112	0.37934	0.996576
piR-hsa-106170	0.525024	0.109904	5.62227	0.0195479	0.984404	0.996576
piR-hsa-1883655	0.525024	0.109904	5.62227	0.0195479	0.984404	0.996576
piR-hsa-3726089	3.76169	-0.766609	3.78087	-0.20276	0.839323	0.996576
piR-hsa-727231	0.495201	1.39566	5.81069	0.240189	0.810184	0.996576
piR-hsa-3653421	0.877005	-2.65573	5.32282	-0.498933	0.617827	0.996576
piR-hsa-3743827	0.378857	1.11174	5.87101	0.189361	0.84981	0.996576
piR-hsa-1321445	1.31551	-3.27173	4.84602	-0.675137	0.499589	0.996576
piR-hsa-4024956	0.349034	3.83843	6.04237	0.635252	0.525264	0.996576
piR-hsa-135097	0.232689	3.55428	6.04564	0.587908	0.556594	0.996576
piR-hsa-336895	13.5372	-1.48712	3.47973	-0.427365	0.669113	0.996576
piR-hsa-1907697	0.232689	3.55428	6.04564	0.587908	0.556594	0.996576
piR-hsa-1262509	0.232689	3.55428	6.04564	0.587908	0.556594	0.996576
piR-hsa-102662	8.73728	-3.79604	3.55791	-1.06693	0.286004	0.996576
piR-hsa-1253840	0.465378	4.05887	6.04023	0.671973	0.501601	0.996576
piR-hsa-3686774	1.0471	4.76418	5.41931	0.879112	0.37934	0.996576
piR-hsa-149915	0.232689	3.55428	6.04564	0.587908	0.556594	0.996576
piR-hsa-1036096	0.262512	0.706168	5.87708	0.120156	0.904359	0.996576
piR-hsa-1233889	0.292335	-1.04796	5.80476	-0.180534	0.856733	0.996576
piR-hsa-148914	0.292335	-1.04796	5.80476	-0.180534	0.856733	0.996576
piR-hsa-356268	0.349034	3.83843	6.04237	0.635252	0.525264	0.996576
piR-hsa-769138	0.698067	4.39417	5.94338	0.73934	0.459701	0.996576
piR-hsa-1932868	0.349034	3.83843	6.04237	0.635252	0.525264	0.996576
piR-hsa-1326008	0.72789	1.80136	5.23606	0.344029	0.730824	0.996576
piR-hsa-2536287	0.993349	-1.90982	4.70911	-0.405559	0.685067	0.996576
piR-hsa-2546582	0.232689	3.55428	6.04564	0.587908	0.556594	0.996576
piR-hsa-165135	2.12992	-1.05583	4.05992	-0.260063	0.794815	0.996576
piR-hsa-1447780	0.292335	-1.04796	5.80476	-0.180534	0.856733	0.996576
piR-hsa-1352893	0.757713	0.617664	5.08194	0.121541	0.903263	0.996576
piR-hsa-152800	148.161	-1.44776	3.54168	-0.408778	0.682703	0.996576
piR-hsa-1260591	0.232689	3.55428	6.04564	0.587908	0.556594	0.996576
piR-hsa-1274420	6.98621	-4.93552	3.62623	-1.36106	0.173494	0.996576
piR-hsa-352104	1.19622	-0.702962	4.5158	-0.155667	0.876295	0.996576
piR-hsa-154658	2.04045	-0.134967	4.09757	-0.0329384	0.973724	0.996576
piR-hsa-353500	0.641368	0.393928	5.31034	0.0741813	0.940866	0.996576
piR-hsa-1253743	0.262512	0.706168	5.87708	0.120156	0.904359	0.996576
piR-hsa-137492	0.408679	-0.29377	5.78789	-0.0507561	0.95952	0.996576
piR-hsa-1314440	0.262512	0.706168	5.87708	0.120156	0.904359	0.996576
piR-hsa-182053	0.525024	0.109904	5.62227	0.0195479	0.984404	0.996576
piR-hsa-2921084	0.438502	-1.63288	5.77481	-0.282759	0.777361	0.996576
piR-hsa-182750	4.91005	-3.92792	3.70057	-1.06144	0.288491	0.996576
piR-hsa-1317621	0.262512	0.706168	5.87708	0.120156	0.904359	0.996576
piR-hsa-4281101	1.98375	-0.887084	4.10642	-0.216024	0.828969	0.996576
piR-hsa-1072522	0.262512	0.706168	5.87708	0.120156	0.904359	0.996576
piR-hsa-1233132	0.349034	3.83843	6.04237	0.635252	0.525264	0.996576
piR-hsa-1273771	2.0942	5.46655	4.83137	1.13147	0.257858	0.996576
piR-hsa-200965	0.292335	-1.04796	5.80476	-0.180534	0.856733	0.996576
piR-hsa-3766696	0.408679	-0.29377	5.78789	-0.0507561	0.95952	0.996576
piR-hsa-1317492	1.10969	-1.49049	4.58586	-0.325018	0.745168	0.996576
piR-hsa-3677816	0.292335	-1.04796	5.80476	-0.180534	0.856733	0.996576
piR-hsa-1223227	0.292335	-1.04796	5.80476	-0.180534	0.856733	0.996576
piR-hsa-160223	0.232689	3.55428	6.04564	0.587908	0.556594	0.996576
piR-hsa-150163	0.378857	1.11174	5.87101	0.189361	0.84981	0.996576
piR-hsa-1893884	0.292335	-1.04796	5.80476	-0.180534	0.856733	0.996576
piR-hsa-169142	0.581723	4.23967	6.03869	0.702083	0.482627	0.996576
piR-hsa-1527107	0.877005	-2.65573	5.32282	-0.498933	0.617827	0.996576
piR-hsa-1295514	0.408679	-0.29377	5.78789	-0.0507561	0.95952	0.996576
piR-hsa-4458891	1.80776	-0.349867	4.17606	-0.0837792	0.933232	0.996576
piR-hsa-1576302	0.438502	-1.63288	5.77481	-0.282759	0.777361	0.996576
piR-hsa-2570813	2.04634	-3.93882	4.47205	-0.880763	0.378446	0.996576
piR-hsa-1917927	0.232689	3.55428	6.04564	0.587908	0.556594	0.996576
piR-hsa-1840027	0.262512	0.706168	5.87708	0.120156	0.904359	0.996576
piR-hsa-161214	1.86151	5.33696	4.91067	1.08681	0.277121	0.996576
piR-hsa-181093	1.31551	-3.27173	4.84602	-0.675137	0.499589	0.996576
piR-hsa-170477	0.292335	-1.04796	5.80476	-0.180534	0.856733	0.996576
piR-hsa-147794	0.232689	3.55428	6.04564	0.587908	0.556594	0.996576
piR-hsa-364663	0.378857	1.11174	5.87101	0.189361	0.84981	0.996576
piR-hsa-1263445	0.495201	1.39566	5.81069	0.240189	0.810184	0.996576
piR-hsa-172563	1.60489	-0.998126	4.25699	-0.234468	0.814622	0.996576
piR-hsa-150881	1.22309	1.22629	4.56092	0.26887	0.78803	0.996576
piR-hsa-343809	2.33868	-4.13934	4.38301	-0.944406	0.344962	0.996576
piR-hsa-151182	13.3822	-0.7261	3.4942	-0.207801	0.835384	0.996576
piR-hsa-389147	0.232689	3.55428	6.04564	0.587908	0.556594	0.996576
piR-hsa-2483863	0.671191	-0.480125	5.21556	-0.0920564	0.926653	0.996576
piR-hsa-1235227	0.525024	0.109904	5.62227	0.0195479	0.984404	0.996576
piR-hsa-3627684	3.95571	6.32699	4.52023	1.39971	0.161601	0.996576
piR-hsa-2544475	0.292335	-1.04796	5.80476	-0.180534	0.856733	0.996576
piR-hsa-148749	0.349034	3.83843	6.04237	0.635252	0.525264	0.996576
piR-hsa-1260665	0.698067	4.39417	5.94338	0.73934	0.459701	0.996576
piR-hsa-138584	0.641368	0.393928	5.31034	0.0741813	0.940866	0.996576
piR-hsa-136184	255.818	-1.3875	3.58544	-0.386982	0.698769	0.996576
piR-hsa-3371640	0.262512	0.706168	5.87708	0.120156	0.904359	0.996576
piR-hsa-2847007	0.349034	3.83843	6.04237	0.635252	0.525264	0.996576
piR-hsa-138779	0.262512	0.706168	5.87708	0.120156	0.904359	0.996576
piR-hsa-154559	2.04634	-3.93882	4.47205	-0.880763	0.378446	0.996576
piR-hsa-2455149	0.963526	-1.22459	4.73921	-0.258396	0.796101	0.996576
piR-hsa-46175	1.80481	1.70304	4.25779	0.399983	0.689169	0.996576
piR-hsa-4461184	0.292335	-1.04796	5.80476	-0.180534	0.856733	0.996576
piR-hsa-1245679	0.232689	3.55428	6.04564	0.587908	0.556594	0.996576
piR-hsa-110121	3.93768	-1.03791	3.7622	-0.275879	0.782641	0.996576
piR-hsa-1947125	0.232689	3.55428	6.04564	0.587908	0.556594	0.996576
piR-hsa-2511547	0.611546	1.61701	5.47689	0.295242	0.767809	0.996576
piR-hsa-4458694	0.495201	1.39566	5.81069	0.240189	0.810184	0.996576
piR-hsa-1273944	0.438502	-1.63288	5.77481	-0.282759	0.777361	0.996576
piR-hsa-1446872	0.292335	-1.04796	5.80476	-0.180534	0.856733	0.996576
piR-hsa-767171	0.581723	4.23967	6.03869	0.702083	0.482627	0.996576
piR-hsa-1882460	0.930756	4.6535	5.55539	0.837655	0.402224	0.996576
piR-hsa-1882548	0.232689	3.55428	6.04564	0.587908	0.556594	0.996576
piR-hsa-1945395	0.232689	3.55428	6.04564	0.587908	0.556594	0.996576
piR-hsa-3712796	0.232689	3.55428	6.04564	0.587908	0.556594	0.996576
piR-hsa-1938877	0.90388	0.0332183	4.8336	0.00687238	0.994517	0.996576
piR-hsa-1066471	0.730837	-2.37812	5.58812	-0.425568	0.670423	0.996576
piR-hsa-2428583	0.349034	3.83843	6.04237	0.635252	0.525264	0.996576
piR-hsa-112481	0.730837	-2.37812	5.58812	-0.425568	0.670423	0.996576
piR-hsa-1256520	0.58467	-2.04789	5.75978	-0.355551	0.722177	0.996576
piR-hsa-3750994	0.438502	-1.63288	5.77481	-0.282759	0.777361	0.996576
piR-hsa-1237596	0.292335	-1.04796	5.80476	-0.180534	0.856733	0.996576
piR-hsa-2496297	7.09702	7.12622	4.37644	1.62831	0.103458	0.996576
piR-hsa-1692046	0.262512	0.706168	5.87708	0.120156	0.904359	0.996576
piR-hsa-130868	1.16345	4.86525	5.30768	0.916644	0.359329	0.996576
piR-hsa-149642	1.69142	-0.474818	4.22265	-0.112446	0.91047	0.996576
piR-hsa-3702051	1.69142	-0.474818	4.22265	-0.112446	0.91047	0.996576
piR-hsa-4385426	0.495201	1.39566	5.81069	0.240189	0.810184	0.996576
piR-hsa-2477264	0.232689	3.55428	6.04564	0.587908	0.556594	0.996576
piR-hsa-165621	0.292335	-1.04796	5.80476	-0.180534	0.856733	0.996576
piR-hsa-1237798	0.581723	4.23967	6.03869	0.702083	0.482627	0.996576
piR-hsa-791090	0.817359	-0.899269	4.93995	-0.18204	0.855551	0.996576
piR-hsa-358259	1.83758	-0.695747	4.16004	-0.167245	0.867177	0.996576
piR-hsa-779182	0.292335	-1.04796	5.80476	-0.180534	0.856733	0.996576
piR-hsa-170468	0.262512	0.706168	5.87708	0.120156	0.904359	0.996576
piR-hsa-145063	2.32689	5.60906	4.76055	1.17824	0.238702	0.996576
piR-hsa-338766	0.641368	0.393928	5.31034	0.0741813	0.940866	0.996576
piR-hsa-4116581	0.292335	-1.04796	5.80476	-0.180534	0.856733	0.996576
piR-hsa-149294	1.02317	-2.89022	5.1243	-0.564023	0.572738	0.996576
piR-hsa-3558751	1.13657	0.379658	4.59194	0.0826792	0.934107	0.996576
piR-hsa-156782	0.58467	-2.04789	5.75978	-0.355551	0.722177	0.996576
piR-hsa-1246984	0.232689	3.55428	6.04564	0.587908	0.556594	0.996576
piR-hsa-2573912	0.525024	0.109904	5.62227	0.0195479	0.984404	0.996576
piR-hsa-371063	2.39538	-2.42176	3.99092	-0.606818	0.543972	0.996576
piR-hsa-89426	0.232689	3.55428	6.04564	0.587908	0.556594	0.996576
piR-hsa-370263	0.262512	0.706168	5.87708	0.120156	0.904359	0.996576
piR-hsa-1936465	8.84218	7.42989	4.3454	1.70983	0.0872977	0.996576
piR-hsa-2493225	0.933703	-0.608662	4.78106	-0.127307	0.898698	0.996576
piR-hsa-1967490	0.262512	0.706168	5.87708	0.120156	0.904359	0.996576
piR-hsa-3959504	0.292335	-1.04796	5.80476	-0.180534	0.856733	0.996576
piR-hsa-158846	0.232689	3.55428	6.04564	0.587908	0.556594	0.996576
piR-hsa-154922	0.232689	3.55428	6.04564	0.587908	0.556594	0.996576
piR-hsa-3764632	0.817359	-0.899269	4.93995	-0.18204	0.855551	0.996576
piR-hsa-1349137	1.81071	-1.93482	4.16577	-0.464457	0.64232	0.996576
piR-hsa-1233603	1.0471	4.76418	5.41931	0.879112	0.37934	0.996576
piR-hsa-104260	0.232689	3.55428	6.04564	0.587908	0.556594	0.996576
piR-hsa-194575	0.408679	-0.29377	5.78789	-0.0507561	0.95952	0.996576
piR-hsa-3698755	0.262512	0.706168	5.87708	0.120156	0.904359	0.996576
piR-hsa-1906627	0.993349	-1.90982	4.70911	-0.405559	0.685067	0.996576
piR-hsa-1880034	2.79483	5.53662	4.38862	1.26159	0.207098	0.996576
piR-hsa-1288763	0.730837	-2.37812	5.58812	-0.425568	0.670423	0.996576
piR-hsa-1252689	0.349034	3.83843	6.04237	0.635252	0.525264	0.996576
piR-hsa-1913680	0.232689	3.55428	6.04564	0.587908	0.556594	0.996576
piR-hsa-60182	11.7537	3.32045	3.60024	0.922285	0.35638	0.996576
piR-hsa-4473173	0.262512	0.706168	5.87708	0.120156	0.904359	0.996576
piR-hsa-1878458	0.292335	-1.04796	5.80476	-0.180534	0.856733	0.996576
piR-hsa-751711	3.09345	-1.44992	3.85958	-0.375668	0.707164	0.996576
piR-hsa-335482	0.292335	-1.04796	5.80476	-0.180534	0.856733	0.996576
piR-hsa-2514640	0.292335	-1.04796	5.80476	-0.180534	0.856733	0.996576
piR-hsa-1240821	0.292335	-1.04796	5.80476	-0.180534	0.856733	0.996576
piR-hsa-145431	1.07987	-0.931576	4.61652	-0.201792	0.84008	0.996576
piR-hsa-795167	0.58467	-2.04789	5.75978	-0.355551	0.722177	0.996576
piR-hsa-4436502	0.262512	0.706168	5.87708	0.120156	0.904359	0.996576
piR-hsa-379115	0.262512	0.706168	5.87708	0.120156	0.904359	0.996576
piR-hsa-115417	0.698067	4.39417	5.94338	0.73934	0.459701	0.996576
piR-hsa-158963	0.292335	-1.04796	5.80476	-0.180534	0.856733	0.996576
piR-hsa-1903726	0.292335	-1.04796	5.80476	-0.180534	0.856733	0.996576
piR-hsa-164226	0.349034	3.83843	6.04237	0.635252	0.525264	0.996576
piR-hsa-2482392	0.262512	0.706168	5.87708	0.120156	0.904359	0.996576
piR-hsa-6008597	0.262512	0.706168	5.87708	0.120156	0.904359	0.996576
piR-hsa-1960964	1.77499	2.77598	4.39188	0.632072	0.52734	0.996576
piR-hsa-1179591	0.262512	0.706168	5.87708	0.120156	0.904359	0.996576
piR-hsa-183202	0.232689	3.55428	6.04564	0.587908	0.556594	0.996576
piR-hsa-189559	1.16934	-3.09308	4.96982	-0.622372	0.533697	0.996576
piR-hsa-176731	0.262512	0.706168	5.87708	0.120156	0.904359	0.996576
piR-hsa-159609	0.933703	-0.608662	4.78106	-0.127307	0.898698	0.996576
piR-hsa-159930	0.554847	-0.884939	5.50923	-0.160628	0.872386	0.996576
piR-hsa-2551331	0.641368	0.393928	5.31034	0.0741813	0.940866	0.996576
piR-hsa-130214	55.1051	-8.76694	3.72997	-2.3504	0.018753	0.996576
piR-hsa-2539935	1.81071	-1.93482	4.16577	-0.464457	0.64232	0.996576
piR-hsa-734036	0.611546	1.61701	5.47689	0.295242	0.767809	0.996576
piR-hsa-1265618	3.94063	-1.78403	3.76034	-0.474434	0.635191	0.996576
piR-hsa-4406131	0.232689	3.55428	6.04564	0.587908	0.556594	0.996576
piR-hsa-1376916	0.378857	1.11174	5.87101	0.189361	0.84981	0.996576
piR-hsa-141793	7.56239	7.2138	4.36642	1.65211	0.0985121	0.996576
piR-hsa-721673	0.262512	0.706168	5.87708	0.120156	0.904359	0.996576
piR-hsa-1235038	0.262512	0.706168	5.87708	0.120156	0.904359	0.996576
piR-hsa-4454785	7.24873	-4.5161	3.60441	-1.25294	0.210228	0.996576
piR-hsa-2830073	1.28568	-2.33537	4.45045	-0.524749	0.599758	0.996576
piR-hsa-370004	0.847182	-1.64005	4.89558	-0.335007	0.73762	0.996576
piR-hsa-1745578	2.77718	-4.39656	4.28255	-1.02662	0.304598	0.996576
piR-hsa-1323950	0.525024	0.109904	5.62227	0.0195479	0.984404	0.996576
piR-hsa-1517356	0.232689	3.55428	6.04564	0.587908	0.556594	0.996576
piR-hsa-2853870	0.232689	3.55428	6.04564	0.587908	0.556594	0.996576
piR-hsa-155461	0.292335	-1.04796	5.80476	-0.180534	0.856733	0.996576
piR-hsa-1258674	0.292335	-1.04796	5.80476	-0.180534	0.856733	0.996576
piR-hsa-349277	0.292335	-1.04796	5.80476	-0.180534	0.856733	0.996576
piR-hsa-1291682	0.232689	3.55428	6.04564	0.587908	0.556594	0.996576
piR-hsa-156854	5.4082	-5.38575	4.00936	-1.34329	0.179177	0.996576
piR-hsa-1258831	0.292335	-1.04796	5.80476	-0.180534	0.856733	0.996576
piR-hsa-191811	0.292335	-1.04796	5.80476	-0.180534	0.856733	0.996576
piR-hsa-2480337	1.98375	-0.887084	4.10642	-0.216024	0.828969	0.996576
piR-hsa-1965859	0.232689	3.55428	6.04564	0.587908	0.556594	0.996576
piR-hsa-1267050	0.349034	3.83843	6.04237	0.635252	0.525264	0.996576
piR-hsa-1302240	1.45873	-0.776601	4.33591	-0.179109	0.857852	0.996576
piR-hsa-3756210	0.292335	-1.04796	5.80476	-0.180534	0.856733	0.996576
piR-hsa-365316	0.262512	0.706168	5.87708	0.120156	0.904359	0.996576
piR-hsa-133656	1.16345	4.86525	5.30768	0.916644	0.359329	0.996576
piR-hsa-383693	2.50288	2.1254	4.05984	0.523519	0.600613	0.996576
piR-hsa-1276748	0.232689	3.55428	6.04564	0.587908	0.556594	0.996576
piR-hsa-3722574	0.72789	1.80136	5.23606	0.344029	0.730824	0.996576
piR-hsa-1966816	0.438502	-1.63288	5.77481	-0.282759	0.777361	0.996576
piR-hsa-3707958	0.378857	1.11174	5.87101	0.189361	0.84981	0.996576
piR-hsa-47765	0.408679	-0.29377	5.78789	-0.0507561	0.95952	0.996576
piR-hsa-361269	0.262512	0.706168	5.87708	0.120156	0.904359	0.996576
piR-hsa-1238847	0.262512	0.706168	5.87708	0.120156	0.904359	0.996576
piR-hsa-131193	0.262512	0.706168	5.87708	0.120156	0.904359	0.996576
piR-hsa-3751876	0.292335	-1.04796	5.80476	-0.180534	0.856733	0.996576
piR-hsa-161019	0.292335	-1.04796	5.80476	-0.180534	0.856733	0.996576
piR-hsa-142660	0.525024	0.109904	5.62227	0.0195479	0.984404	0.996576
piR-hsa-147973	0.378857	1.11174	5.87101	0.189361	0.84981	0.996576
piR-hsa-134200	0.701014	-1.31	5.14756	-0.254489	0.799118	0.996576
piR-hsa-4400251	0.232689	3.55428	6.04564	0.587908	0.556594	0.996576
piR-hsa-1896387	0.993349	-1.90982	4.70911	-0.405559	0.685067	0.996576
piR-hsa-1894628	0.730837	-2.37812	5.58812	-0.425568	0.670423	0.996576
piR-hsa-1955946	3.00692	-1.78766	3.87228	-0.461657	0.644327	0.996576
piR-hsa-131569	2.67592	5.79773	4.68427	1.2377	0.215827	0.996576
piR-hsa-2933979	1.57802	-2.66513	4.27885	-0.622861	0.533376	0.996576
piR-hsa-1883512	0.349034	3.83843	6.04237	0.635252	0.525264	0.996576
piR-hsa-1808722	1.74812	0.44598	4.21834	0.105724	0.915801	0.996576
piR-hsa-169220	0.262512	0.706168	5.87708	0.120156	0.904359	0.996576
piR-hsa-1879105	0.525024	0.109904	5.62227	0.0195479	0.984404	0.996576
piR-hsa-2307293	0.730837	-2.37812	5.58812	-0.425568	0.670423	0.996576
piR-hsa-155603	3.55293	0.800651	3.8103	0.210128	0.833568	0.996576
piR-hsa-3623926	15.2345	-1.89827	3.46419	-0.54797	0.583713	0.996576
piR-hsa-120440	0.292335	-1.04796	5.80476	-0.180534	0.856733	0.996576
piR-hsa-1907752	0.701014	-1.31	5.14756	-0.254489	0.799118	0.996576
piR-hsa-384072	0.438502	-1.63288	5.77481	-0.282759	0.777361	0.996576
piR-hsa-146700	0.525024	0.109904	5.62227	0.0195479	0.984404	0.996576
piR-hsa-134160	0.262512	0.706168	5.87708	0.120156	0.904359	0.996576
piR-hsa-1237414	0.641368	0.393928	5.31034	0.0741813	0.940866	0.996576
piR-hsa-3722382	1.22309	1.22629	4.56092	0.26887	0.78803	0.996576
piR-hsa-164207	0.847182	-1.64005	4.89558	-0.335007	0.73762	0.996576
piR-hsa-1888442	0.262512	0.706168	5.87708	0.120156	0.904359	0.996576
piR-hsa-132935	3.0846	2.43669	3.9571	0.615778	0.538041	0.996576
piR-hsa-58951	1.69142	-0.474818	4.22265	-0.112446	0.91047	0.996576
piR-hsa-1270687	0.465378	4.05887	6.04023	0.671973	0.501601	0.996576
piR-hsa-113162	2.45502	-3.35803	3.99271	-0.841041	0.400325	0.996576
piR-hsa-3761488	0.378857	1.11174	5.87101	0.189361	0.84981	0.996576
piR-hsa-1887296	0.292335	-1.04796	5.80476	-0.180534	0.856733	0.996576
piR-hsa-361905	0.349034	3.83843	6.04237	0.635252	0.525264	0.996576
piR-hsa-210018	1.07987	-0.931576	4.61652	-0.201792	0.84008	0.996576
piR-hsa-371991	2.38948	0.126727	4.00645	0.0316308	0.974767	0.996576
piR-hsa-1945086	12.6573	-1.06545	3.49292	-0.30503	0.760343	0.996576
piR-hsa-1320163	2.15679	-0.040981	4.06418	-0.0100835	0.991955	0.996576
piR-hsa-1060503	3.84488	1.37234	3.52411	0.389414	0.69697	0.996576
piR-hsa-3012447	0.554847	-0.884939	5.50923	-0.160628	0.872386	0.996576
piR-hsa-171441	0.262512	0.706168	5.87708	0.120156	0.904359	0.996576
piR-hsa-205683	1.60784	-3.57536	4.65965	-0.767302	0.442902	0.996576
piR-hsa-3627510	0.993349	-1.90982	4.70911	-0.405559	0.685067	0.996576
piR-hsa-1280652	0.292335	-1.04796	5.80476	-0.180534	0.856733	0.996576
piR-hsa-2494785	0.232689	3.55428	6.04564	0.587908	0.556594	0.996576
piR-hsa-1323944	0.408679	-0.29377	5.78789	-0.0507561	0.95952	0.996576
piR-hsa-2522257	0.611546	1.61701	5.47689	0.295242	0.767809	0.996576
piR-hsa-742931	0.378857	1.11174	5.87101	0.189361	0.84981	0.996576
piR-hsa-2514735	5.39935	-1.7683	3.65941	-0.483219	0.62894	0.996576
piR-hsa-1263249	0.292335	-1.04796	5.80476	-0.180534	0.856733	0.996576
piR-hsa-165898	0.495201	1.39566	5.81069	0.240189	0.810184	0.996576
piR-hsa-2508880	1.10675	1.10195	4.65482	0.236733	0.812864	0.996576
piR-hsa-1943118	0.262512	0.706168	5.87708	0.120156	0.904359	0.996576
piR-hsa-1239471	0.292335	-1.04796	5.80476	-0.180534	0.856733	0.996576
piR-hsa-2521069	4.39716	0.886825	3.72913	0.23781	0.812028	0.996576
piR-hsa-174635	0.554847	-0.884939	5.50923	-0.160628	0.872386	0.996576
piR-hsa-3709677	7.53847	1.77269	3.61154	0.490841	0.623539	0.996576
piR-hsa-1346066	0.262512	0.706168	5.87708	0.120156	0.904359	0.996576
piR-hsa-1942434	0.262512	0.706168	5.87708	0.120156	0.904359	0.996576
piR-hsa-1327818	0.262512	0.706168	5.87708	0.120156	0.904359	0.996576
piR-hsa-130564	1.75401	-3.70669	4.58767	-0.807968	0.419109	0.996576
piR-hsa-748471	3.44248	-1.1662	3.81415	-0.305758	0.759789	0.996576
piR-hsa-1469104	0.232689	3.55428	6.04564	0.587908	0.556594	0.996576
piR-hsa-754684	0.262512	0.706168	5.87708	0.120156	0.904359	0.996576
piR-hsa-1305297	0.292335	-1.04796	5.80476	-0.180534	0.856733	0.996576
piR-hsa-352059	0.262512	0.706168	5.87708	0.120156	0.904359	0.996576
piR-hsa-134399	0.292335	-1.04796	5.80476	-0.180534	0.856733	0.996576
piR-hsa-44207	0.438502	-1.63288	5.77481	-0.282759	0.777361	0.996576
piR-hsa-3830341	0.292335	-1.04796	5.80476	-0.180534	0.856733	0.996576
piR-hsa-1232100	0.232689	3.55428	6.04564	0.587908	0.556594	0.996576
piR-hsa-1234872	0.292335	-1.04796	5.80476	-0.180534	0.856733	0.996576
piR-hsa-111035	0.292335	-1.04796	5.80476	-0.180534	0.856733	0.996576
piR-hsa-130524	0.465378	4.05887	6.04023	0.671973	0.501601	0.996576
piR-hsa-142830	4.84156	-1.02296	3.68284	-0.277764	0.781194	0.996576
piR-hsa-1927577	0.292335	-1.04796	5.80476	-0.180534	0.856733	0.996576
piR-hsa-3643950	0.292335	-1.04796	5.80476	-0.180534	0.856733	0.996576
piR-hsa-131381	0.495201	1.39566	5.81069	0.240189	0.810184	0.996576
piR-hsa-1757292	0.262512	0.706168	5.87708	0.120156	0.904359	0.996576
piR-hsa-145656	1.16639	-0.193773	4.54934	-0.0425936	0.966025	0.996576
piR-hsa-2494580	0.495201	1.39566	5.81069	0.240189	0.810184	0.996576
piR-hsa-1438728	0.757713	0.617664	5.08194	0.121541	0.903263	0.996576
piR-hsa-1120819	0.232689	3.55428	6.04564	0.587908	0.556594	0.996576
piR-hsa-106301	2.47562	2.50171	4.42945	0.564791	0.572216	0.996576
piR-hsa-1280508	0.262512	0.706168	5.87708	0.120156	0.904359	0.996576
piR-hsa-1428717	0.232689	3.55428	6.04564	0.587908	0.556594	0.996576
piR-hsa-146039	0.698067	4.39417	5.94338	0.73934	0.459701	0.996576
piR-hsa-1233811	0.408679	-0.29377	5.78789	-0.0507561	0.95952	0.996576
piR-hsa-2842679	0.525024	0.109904	5.62227	0.0195479	0.984404	0.996576
piR-hsa-1290426	0.72789	1.80136	5.23606	0.344029	0.730824	0.996576
piR-hsa-1255983	0.292335	-1.04796	5.80476	-0.180534	0.856733	0.996576
piR-hsa-101480	1.16639	-0.193773	4.54934	-0.0425936	0.966025	0.996576
piR-hsa-148241	0.408679	-0.29377	5.78789	-0.0507561	0.95952	0.996576
piR-hsa-149089	41.0413	-0.461534	3.14735	-0.146642	0.883414	0.996576
piR-hsa-2540986	3.53195	-1.72773	3.80254	-0.454361	0.649569	0.996576
piR-hsa-5798321	0.232689	3.55428	6.04564	0.587908	0.556594	0.996576
piR-hsa-55132	0.58467	-2.04789	5.75978	-0.355551	0.722177	0.996576
piR-hsa-1908976	0.292335	-1.04796	5.80476	-0.180534	0.856733	0.996576
piR-hsa-1358313	0.232689	3.55428	6.04564	0.587908	0.556594	0.996576
piR-hsa-156084	5.83196	-0.815883	3.62406	-0.22513	0.821878	0.996576
piR-hsa-398941	0.232689	3.55428	6.04564	0.587908	0.556594	0.996576
piR-hsa-4493077	0.232689	3.55428	6.04564	0.587908	0.556594	0.996576
piR-hsa-1240416	5.45605	-1.44311	3.65119	-0.395244	0.692663	0.996576
piR-hsa-1234376	0.262512	0.706168	5.87708	0.120156	0.904359	0.996576
piR-hsa-158760	0.963526	-1.22459	4.73921	-0.258396	0.796101	0.996576
piR-hsa-362114	3.15014	-0.945812	3.85355	-0.245439	0.806116	0.996576
piR-hsa-175010	0.292335	-1.04796	5.80476	-0.180534	0.856733	0.996576
piR-hsa-1940441	0.378857	1.11174	5.87101	0.189361	0.84981	0.996576
piR-hsa-1878889	0.292335	-1.04796	5.80476	-0.180534	0.856733	0.996576
piR-hsa-1887295	0.262512	0.706168	5.87708	0.120156	0.904359	0.996576
piR-hsa-1249652	0.814412	4.53111	5.72539	0.791406	0.428707	0.996576
piR-hsa-156973	0.378857	1.11174	5.87101	0.189361	0.84981	0.996576
piR-hsa-172109	0.814412	4.53111	5.72539	0.791406	0.428707	0.996576
piR-hsa-1285168	3.02496	5.96346	4.62552	1.28925	0.197311	0.996576
piR-hsa-168112	104.51	-9.69215	3.71496	-2.60895	0.00908207	0.996576
piR-hsa-1502227	1.90018	-3.82731	4.52581	-0.845664	0.39774	0.996576
piR-hsa-392955	40.1843	-4.77897	3.39675	-1.40692	0.15945	0.996576
piR-hsa-1885863	0.408679	-0.29377	5.78789	-0.0507561	0.95952	0.996576
piR-hsa-1882492	2.27019	1.98077	4.11918	0.480866	0.630612	0.996576
piR-hsa-1255975	0.292335	-1.04796	5.80476	-0.180534	0.856733	0.996576
piR-hsa-1256897	0.232689	3.55428	6.04564	0.587908	0.556594	0.996576
piR-hsa-1046643	0.262512	0.706168	5.87708	0.120156	0.904359	0.996576
piR-hsa-753581	0.232689	3.55428	6.04564	0.587908	0.556594	0.996576
piR-hsa-2529031	2.1001	-0.76187	4.07094	-0.187148	0.851544	0.996576
piR-hsa-1361547	0.933703	-0.608662	4.78106	-0.127307	0.898698	0.996576
piR-hsa-154304	7.1622	-5.79912	3.93546	-1.47356	0.140601	0.996576
piR-hsa-3775893	0.232689	3.55428	6.04564	0.587908	0.556594	0.996576
piR-hsa-152575	5.23221	-4.50546	3.6962	-1.21894	0.222865	0.996576
piR-hsa-802429	1.02023	0.219927	4.7007	0.0467861	0.962684	0.996576
piR-hsa-1629840	0.232689	3.55428	6.04564	0.587908	0.556594	0.996576
piR-hsa-146982	0.349034	3.83843	6.04237	0.635252	0.525264	0.996576
piR-hsa-3640592	1.4289	-0.353838	4.35923	-0.0811698	0.935307	0.996576
piR-hsa-3676546	0.232689	3.55428	6.04564	0.587908	0.556594	0.996576
piR-hsa-143496	0.378857	1.11174	5.87101	0.189361	0.84981	0.996576
piR-hsa-3308404	0.232689	3.55428	6.04564	0.587908	0.556594	0.996576
piR-hsa-159829	5.71856	-1.43401	3.63411	-0.394597	0.69314	0.996576
piR-hsa-180634	0.757713	0.617664	5.08194	0.121541	0.903263	0.996576
piR-hsa-171715	0.495201	1.39566	5.81069	0.240189	0.810184	0.996576
piR-hsa-90834	0.877005	-2.65573	5.32282	-0.498933	0.617827	0.996576
piR-hsa-1748738	1.13657	0.379658	4.59194	0.0826792	0.934107	0.996576
piR-hsa-1232397	0.232689	3.55428	6.04564	0.587908	0.556594	0.996576
piR-hsa-3715144	0.990402	0.962435	4.76787	0.201858	0.840027	0.996576
piR-hsa-140522	8.96112	-2.02109	3.53023	-0.572509	0.566977	0.996576
piR-hsa-1540329	0.349034	3.83843	6.04237	0.635252	0.525264	0.996576
piR-hsa-133716	6.47628	-1.30059	3.59704	-0.361571	0.717672	0.996576
piR-hsa-1191782	0.465378	4.05887	6.04023	0.671973	0.501601	0.996576
piR-hsa-1630140	0.525024	0.109904	5.62227	0.0195479	0.984404	0.996576
piR-hsa-3711350	0.292335	-1.04796	5.80476	-0.180534	0.856733	0.996576
piR-hsa-154546	0.438502	-1.63288	5.77481	-0.282759	0.777361	0.996576
piR-hsa-149968	0.292335	-1.04796	5.80476	-0.180534	0.856733	0.996576
piR-hsa-1305200	0.232689	3.55428	6.04564	0.587908	0.556594	0.996576
piR-hsa-401873	0.72789	1.80136	5.23606	0.344029	0.730824	0.996576
piR-hsa-179997	34.7738	-1.46235	3.45901	-0.422766	0.672466	0.996576
piR-hsa-1878686	0.262512	0.706168	5.87708	0.120156	0.904359	0.996576
piR-hsa-168949	8.11984	-2.86837	3.56669	-0.804212	0.421274	0.996576
piR-hsa-119954	1.95688	-2.07276	4.11307	-0.503945	0.6143	0.996576
piR-hsa-132018	0.581723	4.23967	6.03869	0.702083	0.482627	0.996576
piR-hsa-4061557	0.292335	-1.04796	5.80476	-0.180534	0.856733	0.996576
piR-hsa-1255046	1.0471	4.76418	5.41931	0.879112	0.37934	0.996576
piR-hsa-130653	1.39908	0.106615	4.38739	0.0243002	0.980613	0.996576
piR-hsa-108563	0.292335	-1.04796	5.80476	-0.180534	0.856733	0.996576
piR-hsa-195812	0.72789	1.80136	5.23606	0.344029	0.730824	0.996576
piR-hsa-1458400	5.56945	-0.795869	3.63666	-0.218846	0.82677	0.996576
piR-hsa-396608	0.232689	3.55428	6.04564	0.587908	0.556594	0.996576
piR-hsa-2453497	0.292335	-1.04796	5.80476	-0.180534	0.856733	0.996576
piR-hsa-341624	0.701014	-1.31	5.14756	-0.254489	0.799118	0.996576
piR-hsa-655827	0.525024	0.109904	5.62227	0.0195479	0.984404	0.996576
piR-hsa-4493391	0.495201	1.39566	5.81069	0.240189	0.810184	0.996576
piR-hsa-173875	0.349034	3.83843	6.04237	0.635252	0.525264	0.996576
piR-hsa-3741438	0.877005	-2.65573	5.32282	-0.498933	0.617827	0.996576
piR-hsa-1517095	1.51248	5.12466	5.06767	1.01125	0.311899	0.996576
piR-hsa-1935328	0.262512	0.706168	5.87708	0.120156	0.904359	0.996576
piR-hsa-55506	105.265	-0.655997	3.54109	-0.185253	0.853031	0.996576
piR-hsa-4244510	0.292335	-1.04796	5.80476	-0.180534	0.856733	0.996576
piR-hsa-2519629	3.23372	0.327634	3.84752	0.0851547	0.932138	0.996576
piR-hsa-2511670	0.495201	1.39566	5.81069	0.240189	0.810184	0.996576
piR-hsa-149653	0.232689	3.55428	6.04564	0.587908	0.556594	0.996576
piR-hsa-136868	0.933703	-0.608662	4.78106	-0.127307	0.898698	0.996576
piR-hsa-1026988	0.378857	1.11174	5.87101	0.189361	0.84981	0.996576
piR-hsa-365308	0.525024	0.109904	5.62227	0.0195479	0.984404	0.996576
piR-hsa-1922842	0.787536	-0.192451	5.00008	-0.0384896	0.969297	0.996576
piR-hsa-131075	0.757713	0.617664	5.08194	0.121541	0.903263	0.996576
piR-hsa-1155795	0.641368	0.393928	5.31034	0.0741813	0.940866	0.996576
piR-hsa-1296917	0.671191	-0.480125	5.21556	-0.0920564	0.926653	0.996576
piR-hsa-1295512	1.46167	-3.43127	4.74449	-0.723212	0.469549	0.996576
piR-hsa-1946136	12.126	-3.7519	3.50571	-1.07022	0.284518	0.996576
piR-hsa-164249	0.611546	1.61701	5.47689	0.295242	0.767809	0.996576
piR-hsa-139044	1.0471	4.76418	5.41931	0.879112	0.37934	0.996576
piR-hsa-1957083	1.46167	-3.43127	4.74449	-0.723212	0.469549	0.996576
piR-hsa-1235890	0.262512	0.706168	5.87708	0.120156	0.904359	0.996576
piR-hsa-136852	3.21568	-4.61527	4.20788	-1.09682	0.272721	0.996576
piR-hsa-4469775	0.581723	4.23967	6.03869	0.702083	0.482627	0.996576
piR-hsa-1265208	0.232689	3.55428	6.04564	0.587908	0.556594	0.996576
piR-hsa-1236506	0.292335	-1.04796	5.80476	-0.180534	0.856733	0.996576
piR-hsa-2533398	0.930756	4.6535	5.55539	0.837655	0.402224	0.996576
piR-hsa-1233964	0.262512	0.706168	5.87708	0.120156	0.904359	0.996576
piR-hsa-1296905	2.47895	-0.715276	3.97405	-0.179987	0.857163	0.996576
piR-hsa-1287247	1.46167	-3.43127	4.74449	-0.723212	0.469549	0.996576
piR-hsa-3123120	2.95022	-2.46642	3.88322	-0.635148	0.525332	0.996576
piR-hsa-1019871	1.86446	0.53998	4.17484	0.129341	0.897087	0.996576
piR-hsa-146767	1.19622	-0.702962	4.5158	-0.155667	0.876295	0.996576
piR-hsa-3667272	0.292335	-1.04796	5.80476	-0.180534	0.856733	0.996576
piR-hsa-164269	2.80111	-1.22939	3.90733	-0.314636	0.753038	0.996576
piR-hsa-1333170	0.262512	0.706168	5.87708	0.120156	0.904359	0.996576
piR-hsa-1246922	0.465378	4.05887	6.04023	0.671973	0.501601	0.996576
piR-hsa-1271109	0.262512	0.706168	5.87708	0.120156	0.904359	0.996576
piR-hsa-4431930	0.438502	-1.63288	5.77481	-0.282759	0.777361	0.996576
piR-hsa-157003	8.18538	-5.99502	3.90658	-1.5346	0.124883	0.996576
piR-hsa-154309	0.817359	-0.899269	4.93995	-0.18204	0.855551	0.996576
piR-hsa-140197	6.10037	-1.91395	3.62737	-0.527641	0.597748	0.996576
piR-hsa-174631	19.9303	-0.0616488	3.48929	-0.017668	0.985904	0.996576
piR-hsa-195155	1.13952	-2.13788	4.56515	-0.468306	0.639566	0.996576
piR-hsa-160553	0.844235	1.9598	5.05343	0.387815	0.698153	0.996576
piR-hsa-121293	0.554847	-0.884939	5.50923	-0.160628	0.872386	0.996576
piR-hsa-2497557	0.349034	3.83843	6.04237	0.635252	0.525264	0.996576
piR-hsa-1869519	0.933703	-0.608662	4.78106	-0.127307	0.898698	0.996576
piR-hsa-3016212	1.0471	4.76418	5.41931	0.879112	0.37934	0.996576
piR-hsa-2575811	0.292335	-1.04796	5.80476	-0.180534	0.856733	0.996576
piR-hsa-2505579	0.262512	0.706168	5.87708	0.120156	0.904359	0.996576
piR-hsa-162827	0.581723	4.23967	6.03869	0.702083	0.482627	0.996576
piR-hsa-88202	0.262512	0.706168	5.87708	0.120156	0.904359	0.996576
piR-hsa-2406564	0.232689	3.55428	6.04564	0.587908	0.556594	0.996576
piR-hsa-1271187	0.232689	3.55428	6.04564	0.587908	0.556594	0.996576
piR-hsa-1253695	0.232689	3.55428	6.04564	0.587908	0.556594	0.996576
piR-hsa-741492	14.7758	8.14574	4.30675	1.89139	0.0585721	0.996576
piR-hsa-1877754	0.349034	3.83843	6.04237	0.635252	0.525264	0.996576
piR-hsa-1913040	0.292335	-1.04796	5.80476	-0.180534	0.856733	0.996576
piR-hsa-2521636	0.232689	3.55428	6.04564	0.587908	0.556594	0.996576
piR-hsa-109245	0.292335	-1.04796	5.80476	-0.180534	0.856733	0.996576
piR-hsa-1322278	0.378857	1.11174	5.87101	0.189361	0.84981	0.996576
piR-hsa-391536	0.408679	-0.29377	5.78789	-0.0507561	0.95952	0.996576
piR-hsa-394836	0.262512	0.706168	5.87708	0.120156	0.904359	0.996576
piR-hsa-130807	1.16934	-3.09308	4.96982	-0.622372	0.533697	0.996576
piR-hsa-2856058	4.53119	-5.12437	4.06676	-1.26006	0.207647	0.996576
piR-hsa-1354022	0.292335	-1.04796	5.80476	-0.180534	0.856733	0.996576
piR-hsa-2481231	0.438502	-1.63288	5.77481	-0.282759	0.777361	0.996576
piR-hsa-2576782	0.58467	-2.04789	5.75978	-0.355551	0.722177	0.996576
piR-hsa-3786762	0.292335	-1.04796	5.80476	-0.180534	0.856733	0.996576
piR-hsa-1459568	0.581723	4.23967	6.03869	0.702083	0.482627	0.996576
piR-hsa-157453	4.60003	1.23981	3.72271	0.33304	0.739104	0.996576
piR-hsa-380315	1.86151	5.33696	4.91067	1.08681	0.277121	0.996576
piR-hsa-159835	0.292335	-1.04796	5.80476	-0.180534	0.856733	0.996576
piR-hsa-139476	68.8941	-1.78979	3.4783	-0.514558	0.606862	0.996576
piR-hsa-800089	0.262512	0.706168	5.87708	0.120156	0.904359	0.996576
piR-hsa-173370	3.38578	-1.64098	3.81997	-0.429579	0.667502	0.996576
piR-hsa-2853757	0.292335	-1.04796	5.80476	-0.180534	0.856733	0.996576
piR-hsa-1298402	4.6836	4.08736	3.95143	1.0344	0.30095	0.996576
piR-hsa-201000	1.0471	4.76418	5.41931	0.879112	0.37934	0.996576
piR-hsa-121420	0.292335	-1.04796	5.80476	-0.180534	0.856733	0.996576
piR-hsa-171002	0.611546	1.61701	5.47689	0.295242	0.767809	0.996576
piR-hsa-3780339	0.58467	-2.04789	5.75978	-0.355551	0.722177	0.996576
piR-hsa-1824411	0.408679	-0.29377	5.78789	-0.0507561	0.95952	0.996576
piR-hsa-151398	4.11367	-1.28762	3.74552	-0.343775	0.731015	0.996576
piR-hsa-1316260	0.262512	0.706168	5.87708	0.120156	0.904359	0.996576
piR-hsa-1874937	0.349034	3.83843	6.04237	0.635252	0.525264	0.996576
piR-hsa-169040	1.46167	-3.43127	4.74449	-0.723212	0.469549	0.996576
piR-hsa-90980	20.0853	-0.608361	3.47881	-0.174876	0.861177	0.996576
piR-hsa-2492523	0.232689	3.55428	6.04564	0.587908	0.556594	0.996576
piR-hsa-178427	0.465378	4.05887	6.04023	0.671973	0.501601	0.996576
piR-hsa-1928604	1.07692	2.22313	4.79378	0.463752	0.642826	0.996576
piR-hsa-279578	0.58467	-2.04789	5.75978	-0.355551	0.722177	0.996576
piR-hsa-3685667	0.730837	-2.37812	5.58812	-0.425568	0.670423	0.996576
piR-hsa-1978869	1.57507	-0.615468	4.27548	-0.143953	0.885538	0.996576
piR-hsa-1891322	2.47895	-0.715276	3.97405	-0.179987	0.857163	0.996576
piR-hsa-2301920	0.292335	-1.04796	5.80476	-0.180534	0.856733	0.996576
piR-hsa-1254521	0.990402	0.962435	4.76787	0.201858	0.840027	0.996576
piR-hsa-156601	0.232689	3.55428	6.04564	0.587908	0.556594	0.996576
piR-hsa-155340	0.730837	-2.37812	5.58812	-0.425568	0.670423	0.996576
piR-hsa-3660247	0.292335	-1.04796	5.80476	-0.180534	0.856733	0.996576
piR-hsa-2507800	0.554847	-0.884939	5.50923	-0.160628	0.872386	0.996576
piR-hsa-152725	130.814	-7.30906	3.38898	-2.15671	0.0310283	0.996576
piR-hsa-770744	31.5294	9.21671	4.3034	2.14173	0.0322156	0.996576
piR-hsa-1945854	0.232689	3.55428	6.04564	0.587908	0.556594	0.996576
piR-hsa-7618417	0.292335	-1.04796	5.80476	-0.180534	0.856733	0.996576
piR-hsa-304759	0.232689	3.55428	6.04564	0.587908	0.556594	0.996576
piR-hsa-1952486	0.262512	0.706168	5.87708	0.120156	0.904359	0.996576
piR-hsa-2551446	0.232689	3.55428	6.04564	0.587908	0.556594	0.996576
piR-hsa-164460	0.232689	3.55428	6.04564	0.587908	0.556594	0.996576
piR-hsa-8235474	0.232689	3.55428	6.04564	0.587908	0.556594	0.996576
piR-hsa-798244	0.262512	0.706168	5.87708	0.120156	0.904359	0.996576
piR-hsa-1276782	0.262512	0.706168	5.87708	0.120156	0.904359	0.996576
piR-hsa-1256817	0.877005	-2.65573	5.32282	-0.498933	0.617827	0.996576
piR-hsa-153269	1.07987	-0.931576	4.61652	-0.201792	0.84008	0.996576
piR-hsa-1269797	0.262512	0.706168	5.87708	0.120156	0.904359	0.996576
piR-hsa-193021	14.4408	-6.00352	3.51615	-1.70742	0.0877447	0.996576
piR-hsa-799557	0.292335	-1.04796	5.80476	-0.180534	0.856733	0.996576
piR-hsa-184449	0.877005	-2.65573	5.32282	-0.498933	0.617827	0.996576
piR-hsa-140590	0.72789	1.80136	5.23606	0.344029	0.730824	0.996576
piR-hsa-172624	0.525024	0.109904	5.62227	0.0195479	0.984404	0.996576
piR-hsa-2479975	0.262512	0.706168	5.87708	0.120156	0.904359	0.996576
piR-hsa-133126	0.232689	3.55428	6.04564	0.587908	0.556594	0.996576
piR-hsa-1902178	0.408679	-0.29377	5.78789	-0.0507561	0.95952	0.996576
piR-hsa-138943	0.349034	3.83843	6.04237	0.635252	0.525264	0.996576
piR-hsa-103030	1.05005	-0.381393	4.65385	-0.0819522	0.934685	0.996576
piR-hsa-346090	105.421	0.245983	3.56112	0.0690746	0.94493	0.996576
piR-hsa-102243	0.232689	3.55428	6.04564	0.587908	0.556594	0.996576
piR-hsa-4439038	0.262512	0.706168	5.87708	0.120156	0.904359	0.996576
piR-hsa-115120	1.31256	-0.514557	4.43128	-0.116119	0.907558	0.996576
piR-hsa-1716646	0.262512	0.706168	5.87708	0.120156	0.904359	0.996576
piR-hsa-366997	24.6702	-0.992765	3.46766	-0.286292	0.774654	0.996576
piR-hsa-167033	0.465378	4.05887	6.04023	0.671973	0.501601	0.996576
piR-hsa-1246214	1.51837	-1.61185	4.2986	-0.37497	0.707683	0.996576
piR-hsa-1967861	0.232689	3.55428	6.04564	0.587908	0.556594	0.996576
piR-hsa-1180341	0.292335	-1.04796	5.80476	-0.180534	0.856733	0.996576
piR-hsa-1957102	4.45681	0.430892	3.71579	0.115962	0.907682	0.996576
piR-hsa-2485891	0.378857	1.11174	5.87101	0.189361	0.84981	0.996576
piR-hsa-1033381	0.232689	3.55428	6.04564	0.587908	0.556594	0.996576
piR-hsa-114046	0.232689	3.55428	6.04564	0.587908	0.556594	0.996576
piR-hsa-2488587	0.349034	3.83843	6.04237	0.635252	0.525264	0.996576
piR-hsa-1898319	14.9481	-2.36717	3.46043	-0.684069	0.493932	0.996576
piR-hsa-2860013	0.232689	3.55428	6.04564	0.587908	0.556594	0.996576
piR-hsa-2536224	0.232689	3.55428	6.04564	0.587908	0.556594	0.996576
piR-hsa-1880606	0.262512	0.706168	5.87708	0.120156	0.904359	0.996576
piR-hsa-1239927	0.495201	1.39566	5.81069	0.240189	0.810184	0.996576
piR-hsa-179559	0.671191	-0.480125	5.21556	-0.0920564	0.926653	0.996576
piR-hsa-352543	6.39895	6.98384	4.3948	1.58912	0.112034	0.996576
piR-hsa-104032	0.671191	-0.480125	5.21556	-0.0920564	0.926653	0.996576
piR-hsa-2855946	0.378857	1.11174	5.87101	0.189361	0.84981	0.996576
piR-hsa-1270702	1.77794	0.0238098	4.19492	0.00567588	0.995471	0.996576
piR-hsa-1325443	0.349034	3.83843	6.04237	0.635252	0.525264	0.996576
piR-hsa-1263612	0.817359	-0.899269	4.93995	-0.18204	0.855551	0.996576
piR-hsa-142157	24.3363	-0.377255	3.48138	-0.108364	0.913707	0.996576
piR-hsa-1283716	0.730837	-2.37812	5.58812	-0.425568	0.670423	0.996576
piR-hsa-3676332	2.65789	-2.28605	3.93398	-0.581103	0.561171	0.996576
piR-hsa-1231839	0.438502	-1.63288	5.77481	-0.282759	0.777361	0.996576
piR-hsa-1931627	1.77794	0.0238098	4.19492	0.00567588	0.995471	0.996576
piR-hsa-191897	0.292335	-1.04796	5.80476	-0.180534	0.856733	0.996576
piR-hsa-357485	16.9024	-0.226552	3.49081	-0.0648995	0.948254	0.996576
piR-hsa-1931058	0.262512	0.706168	5.87708	0.120156	0.904359	0.996576
piR-hsa-250597	0.874058	0.803301	4.90679	0.163712	0.869958	0.996576
piR-hsa-103835	1.69142	-0.474818	4.22265	-0.112446	0.91047	0.996576
piR-hsa-1539027	0.465378	4.05887	6.04023	0.671973	0.501601	0.996576
piR-hsa-109994	0.581723	4.23967	6.03869	0.702083	0.482627	0.996576
piR-hsa-133119	0.262512	0.706168	5.87708	0.120156	0.904359	0.996576
piR-hsa-192030	0.90388	0.0332183	4.8336	0.00687238	0.994517	0.996576
piR-hsa-1253571	0.262512	0.706168	5.87708	0.120156	0.904359	0.996576
piR-hsa-4432189	3.17702	-0.240537	3.85584	-0.0623826	0.950258	0.996576
piR-hsa-2842265	0.232689	3.55428	6.04564	0.587908	0.556594	0.996576
piR-hsa-174456	0.232689	3.55428	6.04564	0.587908	0.556594	0.996576
piR-hsa-105926	0.262512	0.706168	5.87708	0.120156	0.904359	0.996576
piR-hsa-1868009	0.581723	4.23967	6.03869	0.702083	0.482627	0.996576
piR-hsa-1873516	0.465378	4.05887	6.04023	0.671973	0.501601	0.996576
piR-hsa-2865721	0.262512	0.706168	5.87708	0.120156	0.904359	0.996576
piR-hsa-139816	0.438502	-1.63288	5.77481	-0.282759	0.777361	0.996576
piR-hsa-125469	0.232689	3.55428	6.04564	0.587908	0.556594	0.996576
piR-hsa-1305453	0.877005	-2.65573	5.32282	-0.498933	0.617827	0.996576
piR-hsa-371800	2.45208	-1.60974	3.97578	-0.404887	0.685561	0.996576
piR-hsa-173481	2.33278	-0.546755	4.0099	-0.136351	0.891544	0.996576
piR-hsa-1234235	0.232689	3.55428	6.04564	0.587908	0.556594	0.996576
piR-hsa-1916150	0.292335	-1.04796	5.80476	-0.180534	0.856733	0.996576
piR-hsa-139523	0.581723	4.23967	6.03869	0.702083	0.482627	0.996576
piR-hsa-2477122	0.349034	3.83843	6.04237	0.635252	0.525264	0.996576
piR-hsa-1411283	0.232689	3.55428	6.04564	0.587908	0.556594	0.996576
piR-hsa-2524962	0.232689	3.55428	6.04564	0.587908	0.556594	0.996576
piR-hsa-964734	0.262512	0.706168	5.87708	0.120156	0.904359	0.996576
piR-hsa-1248066	0.438502	-1.63288	5.77481	-0.282759	0.777361	0.996576
piR-hsa-1900574	0.757713	0.617664	5.08194	0.121541	0.903263	0.996576
piR-hsa-442982	1.27979	4.95825	5.21489	0.950787	0.341712	0.996576
piR-hsa-2837252	0.438502	-1.63288	5.77481	-0.282759	0.777361	0.996576
piR-hsa-2849472	0.465378	4.05887	6.04023	0.671973	0.501601	0.996576
piR-hsa-368277	44.0538	-2.39394	3.43617	-0.69669	0.485997	0.996576
piR-hsa-156681	1.60489	-0.998126	4.25699	-0.234468	0.814622	0.996576
piR-hsa-3703857	0.378857	1.11174	5.87101	0.189361	0.84981	0.996576
piR-hsa-2539546	0.378857	1.11174	5.87101	0.189361	0.84981	0.996576
piR-hsa-136167	3.12622	-2.86358	3.85915	-0.742023	0.458073	0.996576
piR-hsa-144537	0.292335	-1.04796	5.80476	-0.180534	0.856733	0.996576
piR-hsa-145167	1.27979	4.95825	5.21489	0.950787	0.341712	0.996576
piR-hsa-1314295	0.262512	0.706168	5.87708	0.120156	0.904359	0.996576
piR-hsa-5624687	0.930756	4.6535	5.55539	0.837655	0.402224	0.996576
piR-hsa-355777	0.611546	1.61701	5.47689	0.295242	0.767809	0.996576
piR-hsa-3756045	0.292335	-1.04796	5.80476	-0.180534	0.856733	0.996576
piR-hsa-163576	1.57507	-0.615468	4.27548	-0.143953	0.885538	0.996576
piR-hsa-95504	0.262512	0.706168	5.87708	0.120156	0.904359	0.996576
piR-hsa-4383238	2.32689	5.60906	4.76055	1.17824	0.238702	0.996576
piR-hsa-2833811	0.554847	-0.884939	5.50923	-0.160628	0.872386	0.996576
piR-hsa-53208	1.98375	-0.887084	4.10642	-0.216024	0.828969	0.996576
piR-hsa-171339	0.495201	1.39566	5.81069	0.240189	0.810184	0.996576
piR-hsa-130565	0.378857	1.11174	5.87101	0.189361	0.84981	0.996576
piR-hsa-69783	0.349034	3.83843	6.04237	0.635252	0.525264	0.996576
piR-hsa-155977	0.554847	-0.884939	5.50923	-0.160628	0.872386	0.996576
piR-hsa-1404973	0.292335	-1.04796	5.80476	-0.180534	0.856733	0.996576
piR-hsa-100438	1.0471	4.76418	5.41931	0.879112	0.37934	0.996576
piR-hsa-1235462	6.98836	6.93447	4.61044	1.50408	0.132561	0.996576
piR-hsa-133471	1.0471	4.76418	5.41931	0.879112	0.37934	0.996576
piR-hsa-1320605	0.262512	0.706168	5.87708	0.120156	0.904359	0.996576
piR-hsa-1241325	0.262512	0.706168	5.87708	0.120156	0.904359	0.996576
piR-hsa-151497	0.963526	-1.22459	4.73921	-0.258396	0.796101	0.996576
piR-hsa-3146053	0.262512	0.706168	5.87708	0.120156	0.904359	0.996576
piR-hsa-3697383	0.349034	3.83843	6.04237	0.635252	0.525264	0.996576
piR-hsa-1003041	27.9534	8.99961	4.52567	1.98857	0.0467488	0.996576
piR-hsa-3672036	33.5721	-0.275517	3.4898	-0.078949	0.937073	0.996576
piR-hsa-139530	0.292335	-1.04796	5.80476	-0.180534	0.856733	0.996576
piR-hsa-149390	0.847182	-1.64005	4.89558	-0.335007	0.73762	0.996576
piR-hsa-2500743	3.36185	-4.68146	4.18706	-1.11808	0.263535	0.996576
piR-hsa-175805	0.525024	0.109904	5.62227	0.0195479	0.984404	0.996576
piR-hsa-1221669	7.28069	3.47743	3.97572	0.874666	0.381756	0.996576
piR-hsa-1269145	0.787536	-0.192451	5.00008	-0.0384896	0.969297	0.996576
piR-hsa-1257746	0.292335	-1.04796	5.80476	-0.180534	0.856733	0.996576
piR-hsa-177300	0.349034	3.83843	6.04237	0.635252	0.525264	0.996576
piR-hsa-169821	0.611546	1.61701	5.47689	0.295242	0.767809	0.996576
piR-hsa-1282337	7.21336	7.14861	4.37379	1.63442	0.10217	0.996576
piR-hsa-7853390	0.292335	-1.04796	5.80476	-0.180534	0.856733	0.996576
piR-hsa-1269142	0.232689	3.55428	6.04564	0.587908	0.556594	0.996576
piR-hsa-1288640	1.31551	-3.27173	4.84602	-0.675137	0.499589	0.996576
piR-hsa-1236350	0.262512	0.706168	5.87708	0.120156	0.904359	0.996576
piR-hsa-147071	0.378857	1.11174	5.87101	0.189361	0.84981	0.996576
piR-hsa-152470	7.4965	-1.19988	3.5643	-0.336638	0.73639	0.996576
piR-hsa-1305599	0.554847	-0.884939	5.50923	-0.160628	0.872386	0.996576
piR-hsa-2540651	0.58467	-2.04789	5.75978	-0.355551	0.722177	0.996576
piR-hsa-1980108	0.232689	3.55428	6.04564	0.587908	0.556594	0.996576
piR-hsa-1146564	0.817359	-0.899269	4.93995	-0.18204	0.855551	0.996576
piR-hsa-161101	0.408679	-0.29377	5.78789	-0.0507561	0.95952	0.996576
piR-hsa-1287938	0.349034	3.83843	6.04237	0.635252	0.525264	0.996576
piR-hsa-71243	4.17332	-1.60283	3.73988	-0.428579	0.66823	0.996576
piR-hsa-371849	0.378857	1.11174	5.87101	0.189361	0.84981	0.996576
piR-hsa-3658184	1.28274	-0.0335175	4.46182	-0.00751207	0.994006	0.996576
piR-hsa-1286132	0.349034	3.83843	6.04237	0.635252	0.525264	0.996576
piR-hsa-134562	0.525024	0.109904	5.62227	0.0195479	0.984404	0.996576
piR-hsa-4393656	8.89853	-1.45877	3.53152	-0.413073	0.679553	0.996576
piR-hsa-1233091	0.990402	0.962435	4.76787	0.201858	0.840027	0.996576
piR-hsa-2089694	0.349034	3.83843	6.04237	0.635252	0.525264	0.996576
piR-hsa-10631	0.438502	-1.63288	5.77481	-0.282759	0.777361	0.996576
piR-hsa-3671939	0.292335	-1.04796	5.80476	-0.180534	0.856733	0.996576
piR-hsa-52786	0.874058	0.803301	4.90679	0.163712	0.869958	0.996576
piR-hsa-1495633	0.495201	1.39566	5.81069	0.240189	0.810184	0.996576
piR-hsa-102687	0.232689	3.55428	6.04564	0.587908	0.556594	0.996576
piR-hsa-367656	0.292335	-1.04796	5.80476	-0.180534	0.856733	0.996576
piR-hsa-155929	152.006	8.02439	3.75815	2.1352	0.032745	0.996576
piR-hsa-165421	6.181	-0.666864	3.60992	-0.184731	0.85344	0.996576
piR-hsa-192834	0.292335	-1.04796	5.80476	-0.180534	0.856733	0.996576
piR-hsa-320500	0.292335	-1.04796	5.80476	-0.180534	0.856733	0.996576
piR-hsa-149024	0.262512	0.706168	5.87708	0.120156	0.904359	0.996576
piR-hsa-390421	0.378857	1.11174	5.87101	0.189361	0.84981	0.996576
piR-hsa-6361344	0.495201	1.39566	5.81069	0.240189	0.810184	0.996576
piR-hsa-363376	0.611546	1.61701	5.47689	0.295242	0.767809	0.996576
piR-hsa-3082095	0.963526	-1.22459	4.73921	-0.258396	0.796101	0.996576
piR-hsa-4439534	1.72124	-0.836623	4.2055	-0.198936	0.842313	0.996576
piR-hsa-136218	0.232689	3.55428	6.04564	0.587908	0.556594	0.996576
piR-hsa-2545902	1.74812	0.44598	4.21834	0.105724	0.915801	0.996576
piR-hsa-1248346	1.07987	-0.931576	4.61652	-0.201792	0.84008	0.996576
piR-hsa-653048	0.292335	-1.04796	5.80476	-0.180534	0.856733	0.996576
piR-hsa-1235158	0.701014	-1.31	5.14756	-0.254489	0.799118	0.996576
piR-hsa-2492182	0.495201	1.39566	5.81069	0.240189	0.810184	0.996576
piR-hsa-1970192	5.26203	-5.34532	4.01765	-1.33046	0.183367	0.996576
piR-hsa-2856363	0.292335	-1.04796	5.80476	-0.180534	0.856733	0.996576
piR-hsa-153517	0.262512	0.706168	5.87708	0.120156	0.904359	0.996576
piR-hsa-139840	0.262512	0.706168	5.87708	0.120156	0.904359	0.996576
piR-hsa-146679	1.5482	-2.08183	4.28457	-0.48589	0.627045	0.996576
piR-hsa-356793	0.408679	-0.29377	5.78789	-0.0507561	0.95952	0.996576
piR-hsa-402066	0.378857	1.11174	5.87101	0.189361	0.84981	0.996576
piR-hsa-1537493	0.90388	0.0332183	4.8336	0.00687238	0.994517	0.996576
piR-hsa-2489566	0.378857	1.11174	5.87101	0.189361	0.84981	0.996576
piR-hsa-1247699	1.25291	0.519495	4.5012	0.115413	0.908118	0.996576
piR-hsa-135526	2.45208	-1.60974	3.97578	-0.404887	0.685561	0.996576
piR-hsa-1650256	0.58467	-2.04789	5.75978	-0.355551	0.722177	0.996576
piR-hsa-2517008	0.232689	3.55428	6.04564	0.587908	0.556594	0.996576
piR-hsa-181904	0.847182	-1.64005	4.89558	-0.335007	0.73762	0.996576
piR-hsa-2510376	0.408679	-0.29377	5.78789	-0.0507561	0.95952	0.996576
piR-hsa-1885202	1.62882	5.19977	5.00851	1.03819	0.299183	0.996576
piR-hsa-375385	0.292335	-1.04796	5.80476	-0.180534	0.856733	0.996576
piR-hsa-144876	134.485	-2.31507	3.50154	-0.661157	0.508511	0.996576
piR-hsa-397055	2.67592	5.79773	4.68427	1.2377	0.215827	0.996576
piR-hsa-3527815	0.262512	0.706168	5.87708	0.120156	0.904359	0.996576
piR-hsa-1319154	657.154	-8.6002	3.35548	-2.56303	0.0103764	0.996576
piR-hsa-2559036	0.641368	0.393928	5.31034	0.0741813	0.940866	0.996576
piR-hsa-1916892	0.292335	-1.04796	5.80476	-0.180534	0.856733	0.996576
piR-hsa-2484459	0.262512	0.706168	5.87708	0.120156	0.904359	0.996576
piR-hsa-3778866	0.262512	0.706168	5.87708	0.120156	0.904359	0.996576
piR-hsa-3632832	0.262512	0.706168	5.87708	0.120156	0.904359	0.996576
piR-hsa-145230	1.19622	-0.702962	4.5158	-0.155667	0.876295	0.996576
piR-hsa-2485212	1.51248	5.12466	5.06767	1.01125	0.311899	0.996576
piR-hsa-134440	0.349034	3.83843	6.04237	0.635252	0.525264	0.996576
piR-hsa-148203	33.6236	9.30818	4.30499	2.16218	0.030604	0.996576
piR-hsa-1920237	0.262512	0.706168	5.87708	0.120156	0.904359	0.996576
piR-hsa-2501552	0.72789	1.80136	5.23606	0.344029	0.730824	0.996576
piR-hsa-1253929	0.292335	-1.04796	5.80476	-0.180534	0.856733	0.996576
piR-hsa-1287985	0.349034	3.83843	6.04237	0.635252	0.525264	0.996576
piR-hsa-1245063	0.232689	3.55428	6.04564	0.587908	0.556594	0.996576
piR-hsa-1267543	0.262512	0.706168	5.87708	0.120156	0.904359	0.996576
piR-hsa-1882856	0.438502	-1.63288	5.77481	-0.282759	0.777361	0.996576
piR-hsa-176302	0.465378	4.05887	6.04023	0.671973	0.501601	0.996576
piR-hsa-158461	0.495201	1.39566	5.81069	0.240189	0.810184	0.996576
piR-hsa-172889	0.349034	3.83843	6.04237	0.635252	0.525264	0.996576
piR-hsa-132570	0.232689	3.55428	6.04564	0.587908	0.556594	0.996576
piR-hsa-1315229	0.232689	3.55428	6.04564	0.587908	0.556594	0.996576
piR-hsa-4470751	0.292335	-1.04796	5.80476	-0.180534	0.856733	0.996576
piR-hsa-140722	9.29837	-0.437633	3.53579	-0.123772	0.901496	0.996576
piR-hsa-1914473	1.92411	-0.237357	4.13464	-0.057407	0.954221	0.996576
piR-hsa-23588	0.72789	1.80136	5.23606	0.344029	0.730824	0.996576
piR-hsa-1932805	1.40203	-1.91007	4.36616	-0.437471	0.66177	0.996576
piR-hsa-1938227	2.44913	-0.452753	3.98344	-0.113659	0.909508	0.996576
piR-hsa-3262679	0.292335	-1.04796	5.80476	-0.180534	0.856733	0.996576
piR-hsa-135328	0.960579	2.09895	4.90983	0.427499	0.669016	0.996576
piR-hsa-1888264	16.0287	4.19984	3.61305	1.16241	0.245069	0.996576
piR-hsa-1269011	0.701014	-1.31	5.14756	-0.254489	0.799118	0.996576
piR-hsa-33364	0.847182	-1.64005	4.89558	-0.335007	0.73762	0.996576
piR-hsa-1264241	12.168	-1.66268	3.48749	-0.476755	0.633537	0.996576
piR-hsa-405331	0.757713	0.617664	5.08194	0.121541	0.903263	0.996576
piR-hsa-1522245	0.698067	4.39417	5.94338	0.73934	0.459701	0.996576
piR-hsa-1236779	1.54525	-0.213435	4.29702	-0.0496706	0.960385	0.996576
piR-hsa-1279089	1.39613	5.04441	5.13573	0.982218	0.325992	0.996576
piR-hsa-169208	2.97415	-0.604341	3.88244	-0.15566	0.876301	0.996576
piR-hsa-2446300	0.730837	-2.37812	5.58812	-0.425568	0.670423	0.996576
piR-hsa-350050	1.25586	-1.71532	4.4646	-0.384204	0.700827	0.996576
piR-hsa-1332920	32.5574	-1.48313	3.45718	-0.429001	0.667923	0.996576
piR-hsa-1317830	0.698067	4.39417	5.94338	0.73934	0.459701	0.996576
piR-hsa-207609	0.292335	-1.04796	5.80476	-0.180534	0.856733	0.996576
piR-hsa-2527936	2.0942	5.46655	4.83137	1.13147	0.257858	0.996576
piR-hsa-986925	0.378857	1.11174	5.87101	0.189361	0.84981	0.996576
piR-hsa-1939667	0.438502	-1.63288	5.77481	-0.282759	0.777361	0.996576
piR-hsa-177891	0.232689	3.55428	6.04564	0.587908	0.556594	0.996576
piR-hsa-157651	0.262512	0.706168	5.87708	0.120156	0.904359	0.996576
piR-hsa-1262302	0.232689	3.55428	6.04564	0.587908	0.556594	0.996576
piR-hsa-3627458	0.408679	-0.29377	5.78789	-0.0507561	0.95952	0.996576
piR-hsa-171812	1.69142	-0.474818	4.22265	-0.112446	0.91047	0.996576
piR-hsa-1966025	0.232689	3.55428	6.04564	0.587908	0.556594	0.996576
piR-hsa-150257	28.2854	-2.18861	3.43571	-0.63702	0.524112	0.996576
piR-hsa-162880	7.43686	-1.00664	3.56687	-0.282219	0.777775	0.996576
piR-hsa-92045	0.232689	3.55428	6.04564	0.587908	0.556594	0.996576
piR-hsa-1971431	0.292335	-1.04796	5.80476	-0.180534	0.856733	0.996576
piR-hsa-144065	4.40306	-0.762436	3.71468	-0.205249	0.837377	0.996576
piR-hsa-158740	1.05005	-0.381393	4.65385	-0.0819522	0.934685	0.996576
piR-hsa-769809	2.24626	-0.9305	4.02852	-0.230978	0.817332	0.996576
piR-hsa-3622136	1.90018	-3.82731	4.52581	-0.845664	0.39774	0.996576
piR-hsa-4411784	4.0242	-0.808713	3.75516	-0.215361	0.829486	0.996576
piR-hsa-1047621	0.232689	3.55428	6.04564	0.587908	0.556594	0.996576
piR-hsa-580553	1.39613	5.04441	5.13573	0.982218	0.325992	0.996576
piR-hsa-366257	1.90018	-3.82731	4.52581	-0.845664	0.39774	0.996576
piR-hsa-138592	1.40203	-1.91007	4.36616	-0.437471	0.66177	0.996576
piR-hsa-156866	0.349034	3.83843	6.04237	0.635252	0.525264	0.996576
piR-hsa-1328960	0.817359	-0.899269	4.93995	-0.18204	0.855551	0.996576
piR-hsa-3712859	0.232689	3.55428	6.04564	0.587908	0.556594	0.996576
piR-hsa-1240308	41.0111	-1.24431	3.12798	-0.397799	0.690779	0.996576
piR-hsa-3283847	0.465378	4.05887	6.04023	0.671973	0.501601	0.996576
piR-hsa-395932	0.581723	4.23967	6.03869	0.702083	0.482627	0.996576
piR-hsa-149954	1.31256	-0.514557	4.43128	-0.116119	0.907558	0.996576
piR-hsa-2540908	0.262512	0.706168	5.87708	0.120156	0.904359	0.996576
piR-hsa-352746	2.04634	-3.93882	4.47205	-0.880763	0.378446	0.996576
piR-hsa-146026	0.232689	3.55428	6.04564	0.587908	0.556594	0.996576
piR-hsa-1243533	0.292335	-1.04796	5.80476	-0.180534	0.856733	0.996576
piR-hsa-3725378	2.04634	-3.93882	4.47205	-0.880763	0.378446	0.996576
piR-hsa-2862316	0.292335	-1.04796	5.80476	-0.180534	0.856733	0.996576
piR-hsa-1944000	4.08679	-1.85742	3.7472	-0.495681	0.620119	0.996576
piR-hsa-150464	0.378857	1.11174	5.87101	0.189361	0.84981	0.996576
piR-hsa-141162	0.232689	3.55428	6.04564	0.587908	0.556594	0.996576
piR-hsa-173489	0.408679	-0.29377	5.78789	-0.0507561	0.95952	0.996576
piR-hsa-1872216	0.874058	0.803301	4.90679	0.163712	0.869958	0.996576
piR-hsa-1943672	0.232689	3.55428	6.04564	0.587908	0.556594	0.996576
piR-hsa-1282383	0.292335	-1.04796	5.80476	-0.180534	0.856733	0.996576
piR-hsa-1969102	0.262512	0.706168	5.87708	0.120156	0.904359	0.996576
piR-hsa-1875390	0.877005	-2.65573	5.32282	-0.498933	0.617827	0.996576
piR-hsa-2512175	0.58467	-2.04789	5.75978	-0.355551	0.722177	0.996576
piR-hsa-148757	0.408679	-0.29377	5.78789	-0.0507561	0.95952	0.996576
piR-hsa-4408294	0.438502	-1.63288	5.77481	-0.282759	0.777361	0.996576
piR-hsa-8099905	0.757713	0.617664	5.08194	0.121541	0.903263	0.996576
piR-hsa-1820412	0.292335	-1.04796	5.80476	-0.180534	0.856733	0.996576
piR-hsa-360355	0.292335	-1.04796	5.80476	-0.180534	0.856733	0.996576
piR-hsa-149412	1.02023	0.219927	4.7007	0.0467861	0.962684	0.996576
piR-hsa-373680	1.25586	-1.71532	4.4646	-0.384204	0.700827	0.996576
piR-hsa-801847	0.292335	-1.04796	5.80476	-0.180534	0.856733	0.996576
piR-hsa-1369874	0.757713	0.617664	5.08194	0.121541	0.903263	0.996576
piR-hsa-1265193	0.378857	1.11174	5.87101	0.189361	0.84981	0.996576
piR-hsa-173019	0.292335	-1.04796	5.80476	-0.180534	0.856733	0.996576
piR-hsa-629252	2.47562	2.50171	4.42945	0.564791	0.572216	0.996576
piR-hsa-342346	2.4819	-1.88766	3.96921	-0.475576	0.634376	0.996576
piR-hsa-161215	1.27979	4.95825	5.21489	0.950787	0.341712	0.996576
piR-hsa-1588583	0.611546	1.61701	5.47689	0.295242	0.767809	0.996576
piR-hsa-1316718	2.9771	-1.56297	3.87703	-0.403136	0.686848	0.996576
piR-hsa-107682	0.933703	-0.608662	4.78106	-0.127307	0.898698	0.996576
piR-hsa-776119	0.814412	4.53111	5.72539	0.791406	0.428707	0.996576
piR-hsa-137952	0.232689	3.55428	6.04564	0.587908	0.556594	0.996576
piR-hsa-382557	0.378857	1.11174	5.87101	0.189361	0.84981	0.996576
piR-hsa-178285	0.378857	1.11174	5.87101	0.189361	0.84981	0.996576
piR-hsa-149661	1.95393	-0.57066	4.11958	-0.138524	0.889826	0.996576
piR-hsa-1899714	6.86987	-5.73791	3.94524	-1.45439	0.145838	0.996576
piR-hsa-1304456	0.292335	-1.04796	5.80476	-0.180534	0.856733	0.996576
piR-hsa-169786	0.232689	3.55428	6.04564	0.587908	0.556594	0.996576
piR-hsa-1091242	0.262512	0.706168	5.87708	0.120156	0.904359	0.996576
piR-hsa-353566	0.525024	0.109904	5.62227	0.0195479	0.984404	0.996576
piR-hsa-1054442	0.262512	0.706168	5.87708	0.120156	0.904359	0.996576
piR-hsa-2510119	1.95393	-0.57066	4.11958	-0.138524	0.889826	0.996576
piR-hsa-1920145	2.85191	2.32068	3.99206	0.581325	0.561022	0.996576
piR-hsa-191574	1.05005	-0.381393	4.65385	-0.0819522	0.934685	0.996576
piR-hsa-1923915	6.87906	-0.410154	3.58781	-0.114319	0.908985	0.996576
piR-hsa-1913461	0.465378	4.05887	6.04023	0.671973	0.501601	0.996576
piR-hsa-3766893	0.292335	-1.04796	5.80476	-0.180534	0.856733	0.996576
piR-hsa-3409433	0.262512	0.706168	5.87708	0.120156	0.904359	0.996576
piR-hsa-1232176	0.292335	-1.04796	5.80476	-0.180534	0.856733	0.996576
piR-hsa-178422	2.5327	1.47099	4.01458	0.366411	0.714059	0.996576
piR-hsa-132411	0.611546	1.61701	5.47689	0.295242	0.767809	0.996576
piR-hsa-118344	2.12992	-1.05583	4.05992	-0.260063	0.794815	0.996576
piR-hsa-4412561	0.378857	1.11174	5.87101	0.189361	0.84981	0.996576
piR-hsa-1885552	0.232689	3.55428	6.04564	0.587908	0.556594	0.996576
piR-hsa-1443177	0.292335	-1.04796	5.80476	-0.180534	0.856733	0.996576
piR-hsa-144738	74.5662	-0.145551	3.53061	-0.0412254	0.967116	0.996576
piR-hsa-1920302	1.10969	-1.49049	4.58586	-0.325018	0.745168	0.996576
piR-hsa-179458	0.611546	1.61701	5.47689	0.295242	0.767809	0.996576
piR-hsa-155899	0.232689	3.55428	6.04564	0.587908	0.556594	0.996576
piR-hsa-3728063	0.438502	-1.63288	5.77481	-0.282759	0.777361	0.996576
piR-hsa-4395632	0.641368	0.393928	5.31034	0.0741813	0.940866	0.996576
piR-hsa-1244785	0.262512	0.706168	5.87708	0.120156	0.904359	0.996576
piR-hsa-1302524	0.465378	4.05887	6.04023	0.671973	0.501601	0.996576
piR-hsa-251826	0.232689	3.55428	6.04564	0.587908	0.556594	0.996576
piR-hsa-1919823	1.77794	0.0238098	4.19492	0.00567588	0.995471	0.996576
piR-hsa-145322	1.07987	-0.931576	4.61652	-0.201792	0.84008	0.996576
piR-hsa-731655	220.756	-2.20057	3.54357	-0.621003	0.534598	0.996576
piR-hsa-434378	0.349034	3.83843	6.04237	0.635252	0.525264	0.996576
piR-hsa-2550410	0.262512	0.706168	5.87708	0.120156	0.904359	0.996576
piR-hsa-72457	3679.56	-1.67506	3.11676	-0.537436	0.590966	0.996576
piR-hsa-3694415	1.31256	-0.514557	4.43128	-0.116119	0.907558	0.996576
piR-hsa-150122	0.408679	-0.29377	5.78789	-0.0507561	0.95952	0.996576
piR-hsa-1327227	0.262512	0.706168	5.87708	0.120156	0.904359	0.996576
piR-hsa-4001583	0.814412	4.53111	5.72539	0.791406	0.428707	0.996576
piR-hsa-1438223	0.292335	-1.04796	5.80476	-0.180534	0.856733	0.996576
piR-hsa-1239406	0.438502	-1.63288	5.77481	-0.282759	0.777361	0.996576
piR-hsa-163965	5.39051	0.0424616	3.65185	0.0116274	0.990723	0.996576
piR-hsa-1876895	0.581723	4.23967	6.03869	0.702083	0.482627	0.996576
piR-hsa-1244977	0.438502	-1.63288	5.77481	-0.282759	0.777361	0.996576
piR-hsa-101746	0.292335	-1.04796	5.80476	-0.180534	0.856733	0.996576
piR-hsa-152690	0.378857	1.11174	5.87101	0.189361	0.84981	0.996576
piR-hsa-3757707	0.262512	0.706168	5.87708	0.120156	0.904359	0.996576
piR-hsa-3939705	0.232689	3.55428	6.04564	0.587908	0.556594	0.996576
piR-hsa-4160644	0.262512	0.706168	5.87708	0.120156	0.904359	0.996576
piR-hsa-1829762	0.349034	3.83843	6.04237	0.635252	0.525264	0.996576
piR-hsa-2831464	24.8226	0.0692015	3.49149	0.0198201	0.984187	0.996576
piR-hsa-175927	0.232689	3.55428	6.04564	0.587908	0.556594	0.996576
piR-hsa-130962	0.72789	1.80136	5.23606	0.344029	0.730824	0.996576
piR-hsa-1233515	0.292335	-1.04796	5.80476	-0.180534	0.856733	0.996576
piR-hsa-2468694	0.292335	-1.04796	5.80476	-0.180534	0.856733	0.996576
piR-hsa-114750	0.292335	-1.04796	5.80476	-0.180534	0.856733	0.996576
piR-hsa-1557092	0.495201	1.39566	5.81069	0.240189	0.810184	0.996576
piR-hsa-346577	5.6232	0.128149	3.6415	0.0351912	0.971927	0.996576
piR-hsa-1044697	0.232689	3.55428	6.04564	0.587908	0.556594	0.996576
piR-hsa-1279478	0.292335	-1.04796	5.80476	-0.180534	0.856733	0.996576
piR-hsa-3750097	0.581723	4.23967	6.03869	0.702083	0.482627	0.996576
piR-hsa-1914092	0.292335	-1.04796	5.80476	-0.180534	0.856733	0.996576
piR-hsa-2548926	7.74687	-5.91429	3.91805	-1.5095	0.131171	0.996576
piR-hsa-2843782	0.58467	-2.04789	5.75978	-0.355551	0.722177	0.996576
piR-hsa-1248325	5.08014	-2.13851	3.67708	-0.581578	0.560851	0.996576
piR-hsa-140872	0.232689	3.55428	6.04564	0.587908	0.556594	0.996576
piR-hsa-76242	8231.17	-1.08	3.86043	-0.279761	0.779661	0.996576
piR-hsa-409448	0.232689	3.55428	6.04564	0.587908	0.556594	0.996576
piR-hsa-171720	0.495201	1.39566	5.81069	0.240189	0.810184	0.996576
piR-hsa-4447404	0.232689	3.55428	6.04564	0.587908	0.556594	0.996576
piR-hsa-2553512	0.611546	1.61701	5.47689	0.295242	0.767809	0.996576
piR-hsa-152182	11.619	-2.24167	3.48932	-0.642436	0.52059	0.996576
piR-hsa-1876852	0.465378	4.05887	6.04023	0.671973	0.501601	0.996576
piR-hsa-1251009	1.22604	-1.19545	4.4878	-0.266378	0.789948	0.996576
piR-hsa-1885067	1.46167	-3.43127	4.74449	-0.723212	0.469549	0.996576
piR-hsa-167089	23.2406	-7.51615	3.77314	-1.99202	0.0463692	0.996576
piR-hsa-3733560	0.292335	-1.04796	5.80476	-0.180534	0.856733	0.996576
piR-hsa-1567620	0.292335	-1.04796	5.80476	-0.180534	0.856733	0.996576
piR-hsa-358450	0.292335	-1.04796	5.80476	-0.180534	0.856733	0.996576
piR-hsa-1272730	0.262512	0.706168	5.87708	0.120156	0.904359	0.996576
piR-hsa-1558081	4.1884	6.40467	4.50148	1.42279	0.154796	0.996576
piR-hsa-1947866	0.262512	0.706168	5.87708	0.120156	0.904359	0.996576
piR-hsa-752345	0.963526	-1.22459	4.73921	-0.258396	0.796101	0.996576
piR-hsa-1255326	1.72419	-2.80584	4.21289	-0.666014	0.505402	0.996576
piR-hsa-2523888	0.525024	0.109904	5.62227	0.0195479	0.984404	0.996576
piR-hsa-1400542	0.581723	4.23967	6.03869	0.702083	0.482627	0.996576
piR-hsa-1904001	0.349034	3.83843	6.04237	0.635252	0.525264	0.996576
piR-hsa-1254067	1.28568	-2.33537	4.45045	-0.524749	0.599758	0.996576
piR-hsa-170378	2.50878	-0.968532	3.96561	-0.244233	0.807051	0.996576
piR-hsa-3659008	0.495201	1.39566	5.81069	0.240189	0.810184	0.996576
piR-hsa-4449563	3.35596	-1.4459	3.82396	-0.378117	0.705344	0.996576
piR-hsa-3659439	0.438502	-1.63288	5.77481	-0.282759	0.777361	0.996576
piR-hsa-4086725	2.65494	-1.1049	3.93491	-0.280794	0.778868	0.996576
piR-hsa-3696480	0.292335	-1.04796	5.80476	-0.180534	0.856733	0.996576
piR-hsa-1944433	0.611546	1.61701	5.47689	0.295242	0.767809	0.996576
piR-hsa-144468	0.58467	-2.04789	5.75978	-0.355551	0.722177	0.996576
piR-hsa-1293966	1.16934	-3.09308	4.96982	-0.622372	0.533697	0.996576
piR-hsa-4415330	0.525024	0.109904	5.62227	0.0195479	0.984404	0.996576
piR-hsa-7899303	0.378857	1.11174	5.87101	0.189361	0.84981	0.996576
piR-hsa-1941462	0.641368	0.393928	5.31034	0.0741813	0.940866	0.996576
piR-hsa-1242706	0.408679	-0.29377	5.78789	-0.0507561	0.95952	0.996576
piR-hsa-1235514	0.698067	4.39417	5.94338	0.73934	0.459701	0.996576
piR-hsa-1948921	0.378857	1.11174	5.87101	0.189361	0.84981	0.996576
piR-hsa-1268743	0.292335	-1.04796	5.80476	-0.180534	0.856733	0.996576
piR-hsa-1294454	2.15679	-0.040981	4.06418	-0.0100835	0.991955	0.996576
piR-hsa-3656794	0.262512	0.706168	5.87708	0.120156	0.904359	0.996576
piR-hsa-1238628	0.465378	4.05887	6.04023	0.671973	0.501601	0.996576
piR-hsa-4325687	0.581723	4.23967	6.03869	0.702083	0.482627	0.996576
piR-hsa-2481204	1.34238	-0.965689	4.40582	-0.219185	0.826506	0.996576
piR-hsa-4376355	10.4887	0.0912738	3.52988	0.0258575	0.979371	0.996576
piR-hsa-148489	0.698067	4.39417	5.94338	0.73934	0.459701	0.996576
piR-hsa-1938369	0.292335	-1.04796	5.80476	-0.180534	0.856733	0.996576
piR-hsa-139966	8.47771	-6.04644	3.89957	-1.55054	0.121012	0.996576
piR-hsa-132519	0.232689	3.55428	6.04564	0.587908	0.556594	0.996576
piR-hsa-2514175	0.262512	0.706168	5.87708	0.120156	0.904359	0.996576
piR-hsa-2522698	0.262512	0.706168	5.87708	0.120156	0.904359	0.996576
piR-hsa-100798	0.581723	4.23967	6.03869	0.702083	0.482627	0.996576
piR-hsa-3639017	0.701014	-1.31	5.14756	-0.254489	0.799118	0.996576
piR-hsa-1444871	0.232689	3.55428	6.04564	0.587908	0.556594	0.996576
piR-hsa-770705	0.232689	3.55428	6.04564	0.587908	0.556594	0.996576
piR-hsa-159917	0.465378	4.05887	6.04023	0.671973	0.501601	0.996576
piR-hsa-2978713	0.232689	3.55428	6.04564	0.587908	0.556594	0.996576
piR-hsa-1933700	0.232689	3.55428	6.04564	0.587908	0.556594	0.996576
piR-hsa-177220	3.06068	-0.307317	3.87218	-0.0793654	0.936742	0.996576
piR-hsa-113216	2.07027	-0.458077	4.08333	-0.112182	0.910679	0.996576
piR-hsa-3367303	0.262512	0.706168	5.87708	0.120156	0.904359	0.996576
piR-hsa-1264539	5.79035	2.72685	3.7155	0.733913	0.463001	0.996576
piR-hsa-4494324	0.262512	0.706168	5.87708	0.120156	0.904359	0.996576
piR-hsa-102880	1.95688	-2.07276	4.11307	-0.503945	0.6143	0.996576
piR-hsa-1236055	0.408679	-0.29377	5.78789	-0.0507561	0.95952	0.996576
piR-hsa-4468953	28.5044	9.07341	4.30138	2.10942	0.0349086	0.996576
piR-hsa-1239972	0.465378	4.05887	6.04023	0.671973	0.501601	0.996576
piR-hsa-160190	1.77794	0.0238098	4.19492	0.00567588	0.995471	0.996576
piR-hsa-1253678	0.292335	-1.04796	5.80476	-0.180534	0.856733	0.996576
piR-hsa-2293893	0.232689	3.55428	6.04564	0.587908	0.556594	0.996576
piR-hsa-159018	1.60489	-0.998126	4.25699	-0.234468	0.814622	0.996576
piR-hsa-2540607	6.41958	-1.58785	3.60083	-0.440969	0.659236	0.996576
piR-hsa-3724754	0.58467	-2.04789	5.75978	-0.355551	0.722177	0.996576
piR-hsa-1284981	0.232689	3.55428	6.04564	0.587908	0.556594	0.996576
piR-hsa-2525663	0.408679	-0.29377	5.78789	-0.0507561	0.95952	0.996576
piR-hsa-1725670	0.730837	-2.37812	5.58812	-0.425568	0.670423	0.996576
piR-hsa-4484546	0.292335	-1.04796	5.80476	-0.180534	0.856733	0.996576
piR-hsa-2524024	0.671191	-0.480125	5.21556	-0.0920564	0.926653	0.996576
piR-hsa-4419462	0.232689	3.55428	6.04564	0.587908	0.556594	0.996576
piR-hsa-144194	0.641368	0.393928	5.31034	0.0741813	0.940866	0.996576
piR-hsa-141847	52.1088	-0.981941	3.48942	-0.281406	0.778399	0.996576
piR-hsa-749238	0.292335	-1.04796	5.80476	-0.180534	0.856733	0.996576
piR-hsa-132322	0.232689	3.55428	6.04564	0.587908	0.556594	0.996576
piR-hsa-158388	1462.87	-1.80845	3.70926	-0.487549	0.625869	0.996576
piR-hsa-2052044	15.6373	-1.46365	3.47047	-0.421745	0.673211	0.996576
piR-hsa-3717494	0.262512	0.706168	5.87708	0.120156	0.904359	0.996576
piR-hsa-2538651	0.611546	1.61701	5.47689	0.295242	0.767809	0.996576
piR-hsa-3621757	14.4588	-3.14377	3.46657	-0.906882	0.364469	0.996576
piR-hsa-74744	0.465378	4.05887	6.04023	0.671973	0.501601	0.996576
piR-hsa-135631	0.465378	4.05887	6.04023	0.671973	0.501601	0.996576
piR-hsa-1254971	0.698067	4.39417	5.94338	0.73934	0.459701	0.996576
piR-hsa-1249176	3.4723	-1.35176	3.80999	-0.354794	0.722744	0.996576
piR-hsa-209069	0.874058	0.803301	4.90679	0.163712	0.869958	0.996576
piR-hsa-170426	0.378857	1.11174	5.87101	0.189361	0.84981	0.996576
piR-hsa-2569303	2.59235	0.601458	3.97223	0.151416	0.879648	0.996576
piR-hsa-2859611	17.7315	-1.073	3.47207	-0.309037	0.757294	0.996576
piR-hsa-131411	0.378857	1.11174	5.87101	0.189361	0.84981	0.996576
piR-hsa-1055497	0.232689	3.55428	6.04564	0.587908	0.556594	0.996576
piR-hsa-382748	0.262512	0.706168	5.87708	0.120156	0.904359	0.996576
piR-hsa-1310879	2.33278	-0.546755	4.0099	-0.136351	0.891544	0.996576
piR-hsa-4370255	0.292335	-1.04796	5.80476	-0.180534	0.856733	0.996576
piR-hsa-3624535	0.292335	-1.04796	5.80476	-0.180534	0.856733	0.996576
piR-hsa-172713	0.349034	3.83843	6.04237	0.635252	0.525264	0.996576
piR-hsa-133826	2.76796	0.903121	4.21354	0.214338	0.830284	0.996576
piR-hsa-115070	1.05005	-0.381393	4.65385	-0.0819522	0.934685	0.996576
piR-hsa-147480	0.292335	-1.04796	5.80476	-0.180534	0.856733	0.996576
piR-hsa-1657359	12.5678	-0.891196	3.49639	-0.254891	0.798808	0.996576
piR-hsa-1696646	0.349034	3.83843	6.04237	0.635252	0.525264	0.996576
piR-hsa-136250	5.08604	-4.46312	3.70407	-1.20492	0.228232	0.996576
piR-hsa-106192	0.292335	-1.04796	5.80476	-0.180534	0.856733	0.996576
piR-hsa-162020	0.465378	4.05887	6.04023	0.671973	0.501601	0.996576
piR-hsa-2522495	0.292335	-1.04796	5.80476	-0.180534	0.856733	0.996576
piR-hsa-1967803	14.3104	8.10083	4.30809	1.88038	0.0600568	0.996576
piR-hsa-1376684	0.232689	3.55428	6.04564	0.587908	0.556594	0.996576
piR-hsa-3191753	0.232689	3.55428	6.04564	0.587908	0.556594	0.996576
piR-hsa-1240139	0.58467	-2.04789	5.75978	-0.355551	0.722177	0.996576
piR-hsa-1881717	35.2631	-1.24834	3.46652	-0.360113	0.718763	0.996576
piR-hsa-388150	0.408679	-0.29377	5.78789	-0.0507561	0.95952	0.996576
piR-hsa-137512	0.262512	0.706168	5.87708	0.120156	0.904359	0.996576
piR-hsa-3746462	0.262512	0.706168	5.87708	0.120156	0.904359	0.996576
piR-hsa-138171	0.90388	0.0332183	4.8336	0.00687238	0.994517	0.996576
piR-hsa-1870956	0.262512	0.706168	5.87708	0.120156	0.904359	0.996576
piR-hsa-398385	0.465378	4.05887	6.04023	0.671973	0.501601	0.996576
piR-hsa-8005902	0.262512	0.706168	5.87708	0.120156	0.904359	0.996576
piR-hsa-347161	0.525024	0.109904	5.62227	0.0195479	0.984404	0.996576
piR-hsa-405239	0.262512	0.706168	5.87708	0.120156	0.904359	0.996576
piR-hsa-2847853	3.53195	-1.72773	3.80254	-0.454361	0.649569	0.996576
piR-hsa-153068	0.814412	4.53111	5.72539	0.791406	0.428707	0.996576
piR-hsa-134724	1.10675	1.10195	4.65482	0.236733	0.812864	0.996576
piR-hsa-137069	0.671191	-0.480125	5.21556	-0.0920564	0.926653	0.996576
piR-hsa-1322852	2.89058	-1.92984	3.89119	-0.495951	0.619929	0.996576
piR-hsa-1242664	0.262512	0.706168	5.87708	0.120156	0.904359	0.996576
piR-hsa-387700	0.292335	-1.04796	5.80476	-0.180534	0.856733	0.996576
piR-hsa-1903062	0.232689	3.55428	6.04564	0.587908	0.556594	0.996576
piR-hsa-1282407	0.232689	3.55428	6.04564	0.587908	0.556594	0.996576
piR-hsa-156675	70.9135	6.92716	3.70737	1.86849	0.0616945	0.996576
piR-hsa-160231	0.933703	-0.608662	4.78106	-0.127307	0.898698	0.996576
piR-hsa-1869130	0.232689	3.55428	6.04564	0.587908	0.556594	0.996576
piR-hsa-1279010	0.787536	-0.192451	5.00008	-0.0384896	0.969297	0.996576
piR-hsa-367541	1.10675	1.10195	4.65482	0.236733	0.812864	0.996576
piR-hsa-137840	0.262512	0.706168	5.87708	0.120156	0.904359	0.996576
piR-hsa-534067	0.232689	3.55428	6.04564	0.587908	0.556594	0.996576
piR-hsa-2527574	1.10969	-1.49049	4.58586	-0.325018	0.745168	0.996576
piR-hsa-355756	0.877005	-2.65573	5.32282	-0.498933	0.617827	0.996576
piR-hsa-1233174	0.438502	-1.63288	5.77481	-0.282759	0.777361	0.996576
piR-hsa-452282	0.292335	-1.04796	5.80476	-0.180534	0.856733	0.996576
piR-hsa-161059	0.581723	4.23967	6.03869	0.702083	0.482627	0.996576
piR-hsa-367319	0.990402	0.962435	4.76787	0.201858	0.840027	0.996576
piR-hsa-257818	0.292335	-1.04796	5.80476	-0.180534	0.856733	0.996576
piR-hsa-189161	0.378857	1.11174	5.87101	0.189361	0.84981	0.996576
piR-hsa-373349	0.292335	-1.04796	5.80476	-0.180534	0.856733	0.996576
piR-hsa-133103	1.60195	0.858629	4.30079	0.199645	0.841759	0.996576
piR-hsa-163642	0.349034	3.83843	6.04237	0.635252	0.525264	0.996576
piR-hsa-1254861	5.00282	6.64675	4.45046	1.4935	0.135306	0.996576
piR-hsa-151833	0.408679	-0.29377	5.78789	-0.0507561	0.95952	0.996576
piR-hsa-3739232	0.232689	3.55428	6.04564	0.587908	0.556594	0.996576
piR-hsa-142891	0.701014	-1.31	5.14756	-0.254489	0.799118	0.996576
piR-hsa-3770098	0.58467	-2.04789	5.75978	-0.355551	0.722177	0.996576
piR-hsa-1274776	1.45873	-0.776601	4.33591	-0.179109	0.857852	0.996576
piR-hsa-150854	0.292335	-1.04796	5.80476	-0.180534	0.856733	0.996576
piR-hsa-143885	0.554847	-0.884939	5.50923	-0.160628	0.872386	0.996576
piR-hsa-1289082	1.62882	5.19977	5.00851	1.03819	0.299183	0.996576
piR-hsa-1239763	0.58467	-2.04789	5.75978	-0.355551	0.722177	0.996576
piR-hsa-4387944	0.641368	0.393928	5.31034	0.0741813	0.940866	0.996576
piR-hsa-406398	0.611546	1.61701	5.47689	0.295242	0.767809	0.996576
piR-hsa-1282600	0.408679	-0.29377	5.78789	-0.0507561	0.95952	0.996576
piR-hsa-1158901	0.292335	-1.04796	5.80476	-0.180534	0.856733	0.996576
piR-hsa-1235728	1.02023	0.219927	4.7007	0.0467861	0.962684	0.996576
piR-hsa-341151	0.408679	-0.29377	5.78789	-0.0507561	0.95952	0.996576
piR-hsa-191376	0.292335	-1.04796	5.80476	-0.180534	0.856733	0.996576
piR-hsa-2480239	0.930756	4.6535	5.55539	0.837655	0.402224	0.996576
piR-hsa-3774884	1.75106	-1.19001	4.19046	-0.28398	0.776426	0.996576
piR-hsa-1274872	0.495201	1.39566	5.81069	0.240189	0.810184	0.996576
piR-hsa-1524446	0.232689	3.55428	6.04564	0.587908	0.556594	0.996576
piR-hsa-3759967	2.35966	0.463522	4.0215	0.115261	0.908238	0.996576
piR-hsa-1300556	0.581723	4.23967	6.03869	0.702083	0.482627	0.996576
piR-hsa-366746	0.72789	1.80136	5.23606	0.344029	0.730824	0.996576
piR-hsa-349194	0.349034	3.83843	6.04237	0.635252	0.525264	0.996576
piR-hsa-3980604	1.34238	-0.965689	4.40582	-0.219185	0.826506	0.996576
piR-hsa-1925687	0.730837	-2.37812	5.58812	-0.425568	0.670423	0.996576
piR-hsa-145862	0.465378	4.05887	6.04023	0.671973	0.501601	0.996576
piR-hsa-2841804	1.07692	2.22313	4.79378	0.463752	0.642826	0.996576
piR-hsa-1242534	0.438502	-1.63288	5.77481	-0.282759	0.777361	0.996576
piR-hsa-136622	1.13952	-2.13788	4.56515	-0.468306	0.639566	0.996576
piR-hsa-145353	0.877005	-2.65573	5.32282	-0.498933	0.617827	0.996576
piR-hsa-1244607	4.4627	-1.08578	3.71787	-0.292043	0.770254	0.996576
piR-hsa-172722	1.75401	-3.70669	4.58767	-0.807968	0.419109	0.996576
piR-hsa-1901085	15.1248	8.1785	4.30584	1.8994	0.0575122	0.996576
piR-hsa-188253	0.408679	-0.29377	5.78789	-0.0507561	0.95952	0.996576
piR-hsa-3679943	0.262512	0.706168	5.87708	0.120156	0.904359	0.996576
piR-hsa-1234739	1.43185	-2.50948	4.35681	-0.57599	0.564622	0.996576
piR-hsa-3776072	1.13952	-2.13788	4.56515	-0.468306	0.639566	0.996576
piR-hsa-384791	0.58467	-2.04789	5.75978	-0.355551	0.722177	0.996576
piR-hsa-3455492	0.292335	-1.04796	5.80476	-0.180534	0.856733	0.996576
piR-hsa-1253372	0.292335	-1.04796	5.80476	-0.180534	0.856733	0.996576
piR-hsa-1979070	0.292335	-1.04796	5.80476	-0.180534	0.856733	0.996576
piR-hsa-138719	0.641368	0.393928	5.31034	0.0741813	0.940866	0.996576
piR-hsa-1960679	0.72789	1.80136	5.23606	0.344029	0.730824	0.996576
piR-hsa-1794308	0.58467	-2.04789	5.75978	-0.355551	0.722177	0.996576
piR-hsa-1943941	0.292335	-1.04796	5.80476	-0.180534	0.856733	0.996576
piR-hsa-133782	5.0772	-1.51886	3.67714	-0.413054	0.679567	0.996576
piR-hsa-1236626	0.292335	-1.04796	5.80476	-0.180534	0.856733	0.996576
piR-hsa-140142	0.554847	-0.884939	5.50923	-0.160628	0.872386	0.996576
piR-hsa-3655140	32.8092	9.27329	4.30436	2.15439	0.0312092	0.996576
piR-hsa-165082	0.90388	0.0332183	4.8336	0.00687238	0.994517	0.996576
piR-hsa-73176	0.877005	-2.65573	5.32282	-0.498933	0.617827	0.996576
piR-hsa-1961492	0.232689	3.55428	6.04564	0.587908	0.556594	0.996576
piR-hsa-1236936	10.2486	7.5065	4.02984	1.86273	0.0625002	0.996576
piR-hsa-120467	0.349034	3.83843	6.04237	0.635252	0.525264	0.996576
piR-hsa-114849	0.58467	-2.04789	5.75978	-0.355551	0.722177	0.996576
piR-hsa-142250	60.8773	1.11071	3.53991	0.313768	0.753697	0.996576
piR-hsa-189519	3.36185	-4.68146	4.18706	-1.11808	0.263535	0.996576
piR-hsa-169131	0.232689	3.55428	6.04564	0.587908	0.556594	0.996576
piR-hsa-1627520	0.232689	3.55428	6.04564	0.587908	0.556594	0.996576
piR-hsa-2505889	0.262512	0.706168	5.87708	0.120156	0.904359	0.996576
piR-hsa-151884	0.292335	-1.04796	5.80476	-0.180534	0.856733	0.996576
piR-hsa-1971051	1.39908	0.106615	4.38739	0.0243002	0.980613	0.996576
piR-hsa-1290767	0.58467	-2.04789	5.75978	-0.355551	0.722177	0.996576
piR-hsa-160302	0.378857	1.11174	5.87101	0.189361	0.84981	0.996576
piR-hsa-1250909	0.232689	3.55428	6.04564	0.587908	0.556594	0.996576
piR-hsa-1371392	0.378857	1.11174	5.87101	0.189361	0.84981	0.996576
piR-hsa-88667	0.814412	4.53111	5.72539	0.791406	0.428707	0.996576
piR-hsa-741933	0.378857	1.11174	5.87101	0.189361	0.84981	0.996576
piR-hsa-3711074	0.262512	0.706168	5.87708	0.120156	0.904359	0.996576
piR-hsa-1940805	0.408679	-0.29377	5.78789	-0.0507561	0.95952	0.996576
piR-hsa-1871463	1.22604	-1.19545	4.4878	-0.266378	0.789948	0.996576
piR-hsa-2523880	0.292335	-1.04796	5.80476	-0.180534	0.856733	0.996576
piR-hsa-1506934	2.19251	-4.04248	4.4249	-0.913576	0.36094	0.996576
piR-hsa-1313129	0.730837	-2.37812	5.58812	-0.425568	0.670423	0.996576
piR-hsa-1914209	0.465378	4.05887	6.04023	0.671973	0.501601	0.996576
piR-hsa-1873730	0.232689	3.55428	6.04564	0.587908	0.556594	0.996576
piR-hsa-164822	0.292335	-1.04796	5.80476	-0.180534	0.856733	0.996576
piR-hsa-1910804	0.232689	3.55428	6.04564	0.587908	0.556594	0.996576
piR-hsa-113314	0.378857	1.11174	5.87101	0.189361	0.84981	0.996576
piR-hsa-4366961	2.0434	-1.51064	4.08425	-0.369871	0.711479	0.996576
piR-hsa-3760263	1.02023	0.219927	4.7007	0.0467861	0.962684	0.996576
piR-hsa-337110	1.81071	-1.93482	4.16577	-0.464457	0.64232	0.996576
piR-hsa-378109	2.91745	-1.12677	3.88803	-0.289805	0.771965	0.996576
[truncated: 3,413 more rows]

## Sheet: A siP4 vs A Scr
baseMean	baseMean	log2FoldChange	lfcSE	stat	P-value	P-value adjusted
piR-hsa-138914	892.667	25.9447	4.86437	5.33362	9.62744e-08	0.000384616
piR-hsa-157223	265.667	24.2516	4.78796	5.06512	4.08148e-07	0.000815275
piR-hsa-3665097	139.667	23.3601	4.74761	4.92038	8.63763e-07	0.00115024
piR-hsa-1247936	1.33333	5.05188	5.07818	0.994822	0.319823	0.978516
piR-hsa-1293181	4.03343	-5.3118	4.35273	-1.22034	0.222337	0.978516
piR-hsa-192040	1.5808	5.20643	4.60721	1.13006	0.25845	0.978516
piR-hsa-166027	0.230482	-1.18263	5.85997	-0.201816	0.840061	0.978516
piR-hsa-595198	0.448574	1.09292	5.44342	0.200778	0.840872	0.978516
piR-hsa-1967851	0.345723	-1.76756	5.83031	-0.303168	0.761762	0.978516
piR-hsa-4382443	1.03717	-3.35248	4.94264	-0.678278	0.497596	0.978516
piR-hsa-146596	0.345723	-1.76756	5.83031	-0.303168	0.761762	0.978516
piR-hsa-1289909	0.230482	-1.18263	5.85997	-0.201816	0.840061	0.978516
piR-hsa-105414	1.33333	5.05188	5.07818	0.994822	0.319823	0.978516
piR-hsa-334478	0.666667	4.17944	5.62082	0.743563	0.457141	0.978516
piR-hsa-557912	0.230482	-1.18263	5.85997	-0.201816	0.840061	0.978516
piR-hsa-3637957	0.230482	-1.18263	5.85997	-0.201816	0.840061	0.978516
piR-hsa-4414597	0.230482	-1.18263	5.85997	-0.201816	0.840061	0.978516
piR-hsa-140574	0.345723	-1.76756	5.83031	-0.303168	0.761762	0.978516
piR-hsa-1241328	0.230482	-1.18263	5.85997	-0.201816	0.840061	0.978516
piR-hsa-1425048	0.345723	-1.76756	5.83031	-0.303168	0.761762	0.978516
piR-hsa-1252430	1	4.65114	5.26447	0.883497	0.376968	0.978516
piR-hsa-2805298	0.230482	-1.18263	5.85997	-0.201816	0.840061	0.978516
piR-hsa-362876	1.70384	-1.40966	4.22133	-0.333938	0.738427	0.978516
piR-hsa-1452549	50.0146	-8.94399	4.14614	-2.15718	0.0309914	0.978516
piR-hsa-1950778	5.67906	2.9779	3.96791	0.750497	0.452956	0.978516
piR-hsa-3647987	0.230482	-1.18263	5.85997	-0.201816	0.840061	0.978516
piR-hsa-169148	0.460964	-2.18258	5.79264	-0.376785	0.706333	0.978516
piR-hsa-1902850	3.30482	-2.07788	3.97019	-0.523369	0.600717	0.978516
piR-hsa-760771	0.448574	1.09292	5.44342	0.200778	0.840872	0.978516
piR-hsa-1874690	0.666667	4.17944	5.62082	0.743563	0.457141	0.978516
piR-hsa-1276058	0.230482	-1.18263	5.85997	-0.201816	0.840061	0.978516
piR-hsa-246269	1.03717	-3.35248	4.94264	-0.678278	0.497596	0.978516
piR-hsa-3684020	0.345723	-1.76756	5.83031	-0.303168	0.761762	0.978516
piR-hsa-153811	0.230482	-1.18263	5.85997	-0.201816	0.840061	0.978516
piR-hsa-1293757	7.66667	7.51712	4.65335	1.61542	0.10622	0.978516
piR-hsa-8042726	3.33333	6.33606	4.74835	1.33437	0.182083	0.978516
piR-hsa-1353316	0.448574	1.09292	5.44342	0.200778	0.840872	0.978516
piR-hsa-4378010	0.230482	-1.18263	5.85997	-0.201816	0.840061	0.978516
piR-hsa-135536	4.33333	6.70673	4.70391	1.42578	0.153932	0.978516
piR-hsa-1280016	0.230482	-1.18263	5.85997	-0.201816	0.840061	0.978516
piR-hsa-1275592	0.806687	-2.98992	5.15026	-0.580538	0.561552	0.978516
piR-hsa-343275	0.230482	-1.18263	5.85997	-0.201816	0.840061	0.978516
piR-hsa-149524	0.691446	-2.76753	5.30025	-0.522151	0.601565	0.978516
piR-hsa-386024	0.921928	-3.18256	5.03461	-0.632137	0.527297	0.978516
piR-hsa-189900	0.345723	-1.76756	5.83031	-0.303168	0.761762	0.978516
piR-hsa-116513	1.11524	2.22494	4.6183	0.481767	0.629972	0.978516
piR-hsa-2506615	7.18584	-2.29801	3.81942	-0.601665	0.547397	0.978516
piR-hsa-1289864	0.345723	-1.76756	5.83031	-0.303168	0.761762	0.978516
piR-hsa-69715	7.72948	-1.18477	3.45666	-0.342749	0.731788	0.978516
piR-hsa-145156	0.460964	-2.18258	5.79264	-0.376785	0.706333	0.978516
piR-hsa-1336037	1.82827	5.36159	5.00385	1.07149	0.283948	0.978516
piR-hsa-109279	2.9591	-1.84473	3.99921	-0.461273	0.644603	0.978516
piR-hsa-143290	0.460964	-2.18258	5.79264	-0.376785	0.706333	0.978516
piR-hsa-189226	0.230482	-1.18263	5.85997	-0.201816	0.840061	0.978516
piR-hsa-131528	0.460964	-2.18258	5.79264	-0.376785	0.706333	0.978516
piR-hsa-335113	0.576205	-2.5045	5.50288	-0.455125	0.649019	0.978516
piR-hsa-4421519	0.230482	-1.18263	5.85997	-0.201816	0.840061	0.978516
piR-hsa-4418042	0.806687	-2.98992	5.15026	-0.580538	0.561552	0.978516
piR-hsa-142443	2.15241	-1.08369	4.10372	-0.264075	0.791722	0.978516
piR-hsa-1268850	0.666667	4.17944	5.62082	0.743563	0.457141	0.978516
piR-hsa-152040	0.666667	4.17944	5.62082	0.743563	0.457141	0.978516
piR-hsa-1593695	0.230482	-1.18263	5.85997	-0.201816	0.840061	0.978516
piR-hsa-1900933	0.345723	-1.76756	5.83031	-0.303168	0.761762	0.978516
piR-hsa-3762789	0.448574	1.09292	5.44342	0.200778	0.840872	0.978516
piR-hsa-3649925	8.75831	-6.43043	4.23282	-1.51918	0.128717	0.978516
piR-hsa-1909402	0.460964	-2.18258	5.79264	-0.376785	0.706333	0.978516
piR-hsa-1893079	0.230482	-1.18263	5.85997	-0.201816	0.840061	0.978516
piR-hsa-1296577	0.666667	4.17944	5.62082	0.743563	0.457141	0.978516
piR-hsa-1595994	0.448574	1.09292	5.44342	0.200778	0.840872	0.978516
piR-hsa-256817	9.13395	-1.11191	3.39339	-0.327671	0.743161	0.978516
piR-hsa-4406246	0.345723	-1.76756	5.83031	-0.303168	0.761762	0.978516
piR-hsa-389297	0.345723	-1.76756	5.83031	-0.303168	0.761762	0.978516
piR-hsa-2497154	6.22301	-5.9374	4.27493	-1.38889	0.164867	0.978516
piR-hsa-1297891	0.345723	-1.76756	5.83031	-0.303168	0.761762	0.978516
piR-hsa-132588	0.460964	-2.18258	5.79264	-0.376785	0.706333	0.978516
piR-hsa-1933213	2.88102	-4.82639	4.4394	-1.08717	0.276961	0.978516
piR-hsa-1157882	0.230482	-1.18263	5.85997	-0.201816	0.840061	0.978516
piR-hsa-1967983	0.230482	-1.18263	5.85997	-0.201816	0.840061	0.978516
piR-hsa-785877	0.460964	-2.18258	5.79264	-0.376785	0.706333	0.978516
piR-hsa-3764188	0.230482	-1.18263	5.85997	-0.201816	0.840061	0.978516
piR-hsa-174682	0.666667	4.17944	5.62082	0.743563	0.457141	0.978516
piR-hsa-144589	1.38289	-3.76751	4.75295	-0.792668	0.427971	0.978516
piR-hsa-1247746	0.230482	-1.18263	5.85997	-0.201816	0.840061	0.978516
piR-hsa-139929	0.666667	4.17944	5.62082	0.743563	0.457141	0.978516
piR-hsa-137652	1.49813	-3.88299	4.70801	-0.824762	0.409507	0.978516
piR-hsa-4469938	0.345723	-1.76756	5.83031	-0.303168	0.761762	0.978516
piR-hsa-1237412	1.02938	1.75225	4.76234	0.367939	0.712919	0.978516
piR-hsa-1267098	0.448574	1.09292	5.44342	0.200778	0.840872	0.978516
piR-hsa-1463303	0.345723	-1.76756	5.83031	-0.303168	0.761762	0.978516
piR-hsa-397221	0.666667	4.17944	5.62082	0.743563	0.457141	0.978516
piR-hsa-187334	1.35811	-0.827713	4.33864	-0.190777	0.8487	0.978516
piR-hsa-150062	3.45723	-5.08942	4.38907	-1.15957	0.246225	0.978516
piR-hsa-1941552	0.806687	-2.98992	5.15026	-0.580538	0.561552	0.978516
piR-hsa-138718	2	5.61832	4.89157	1.14857	0.250733	0.978516
piR-hsa-1901001	1.14002	-1.7092	4.46216	-0.383043	0.701688	0.978516
piR-hsa-1888739	0.806687	-2.98992	5.15026	-0.580538	0.561552	0.978516
piR-hsa-1043893	0.460964	-2.18258	5.79264	-0.376785	0.706333	0.978516
piR-hsa-2309534	0.460964	-2.18258	5.79264	-0.376785	0.706333	0.978516
piR-hsa-1261675	0.345723	-1.76756	5.83031	-0.303168	0.761762	0.978516
piR-hsa-387417	0.781908	1.74809	4.87847	0.358327	0.720099	0.978516
piR-hsa-1442674	0.230482	-1.18263	5.85997	-0.201816	0.840061	0.978516
piR-hsa-359169	1.33333	5.05188	5.07818	0.994822	0.319823	0.978516
piR-hsa-143846	0.230482	-1.18263	5.85997	-0.201816	0.840061	0.978516
piR-hsa-142241	0.230482	-1.18263	5.85997	-0.201816	0.840061	0.978516
piR-hsa-2479352	1.03717	-3.35248	4.94264	-0.678278	0.497596	0.978516
piR-hsa-148444	0.230482	-1.18263	5.85997	-0.201816	0.840061	0.978516
piR-hsa-1286566	7.33333	7.45378	4.65559	1.60104	0.109369	0.978516
piR-hsa-1892757	0.230482	-1.18263	5.85997	-0.201816	0.840061	0.978516
piR-hsa-2555143	0.806687	-2.98992	5.15026	-0.580538	0.561552	0.978516
piR-hsa-1328098	2	5.61832	4.89157	1.14857	0.250733	0.978516
piR-hsa-2539984	0.230482	-1.18263	5.85997	-0.201816	0.840061	0.978516
piR-hsa-1944677	0.921928	-3.18256	5.03461	-0.632137	0.527297	0.978516
piR-hsa-1174600	0.230482	-1.18263	5.85997	-0.201816	0.840061	0.978516
piR-hsa-153240	1.02938	1.75225	4.76234	0.367939	0.712919	0.978516
piR-hsa-114822	185.535	-1.02331	3.31807	-0.308405	0.757774	0.978516
piR-hsa-135138	4.72488	-5.54007	4.32056	-1.28226	0.199752	0.978516
piR-hsa-1261254	2.78191	3.58705	4.24769	0.844471	0.398406	0.978516
piR-hsa-1029118	0.230482	-1.18263	5.85997	-0.201816	0.840061	0.978516
piR-hsa-1896038	0.666667	4.17944	5.62082	0.743563	0.457141	0.978516
piR-hsa-1022195	1.02938	1.75225	4.76234	0.367939	0.712919	0.978516
piR-hsa-3693734	1.11524	2.22494	4.6183	0.481767	0.629972	0.978516
piR-hsa-171377	5.09912	-1.17971	3.87195	-0.304681	0.760609	0.978516
piR-hsa-1890803	1.14002	-1.7092	4.46216	-0.383043	0.701688	0.978516
piR-hsa-369403	0.230482	-1.18263	5.85997	-0.201816	0.840061	0.978516
piR-hsa-1325153	1.44857	2.62252	4.47326	0.586264	0.557698	0.978516
piR-hsa-1881355	0.230482	-1.18263	5.85997	-0.201816	0.840061	0.978516
piR-hsa-1869913	0.448574	1.09292	5.44342	0.200778	0.840872	0.978516
piR-hsa-1285581	0.794297	-0.903652	4.73098	-0.191007	0.84852	0.978516
piR-hsa-139738	2.01239	1.34863	4.17183	0.323271	0.74649	0.978516
piR-hsa-1408721	2.11524	3.18546	4.32256	0.736937	0.46116	0.978516
piR-hsa-1234458	0.230482	-1.18263	5.85997	-0.201816	0.840061	0.978516
piR-hsa-135768	0.781908	1.74809	4.87847	0.358327	0.720099	0.978516
piR-hsa-1462236	1.9591	-4.27	4.57854	-0.932612	0.35102	0.978516
piR-hsa-105917	0.448574	1.09292	5.44342	0.200778	0.840872	0.978516
piR-hsa-2071000	0.230482	-1.18263	5.85997	-0.201816	0.840061	0.978516
piR-hsa-175422	2.7424	5.96634	4.86881	1.22542	0.220417	0.978516
piR-hsa-1294052	1.67906	1.0402	4.24511	0.245035	0.806429	0.978516
piR-hsa-1266686	0.666667	4.17944	5.62082	0.743563	0.457141	0.978516
piR-hsa-1981152	6.01005	0.896362	3.44683	0.260054	0.794822	0.978516
piR-hsa-350099	0.576205	-2.5045	5.50288	-0.455125	0.649019	0.978516
piR-hsa-1272272	0.230482	-1.18263	5.85997	-0.201816	0.840061	0.978516
piR-hsa-2493505	2.67906	1.8163	4.08417	0.444716	0.656525	0.978516
piR-hsa-1264777	2.62576	-2.32255	4.0596	-0.572114	0.567245	0.978516
piR-hsa-1045751	0.460964	-2.18258	5.79264	-0.376785	0.706333	0.978516
piR-hsa-1281043	0.230482	-1.18263	5.85997	-0.201816	0.840061	0.978516
piR-hsa-1007316	0.230482	-1.18263	5.85997	-0.201816	0.840061	0.978516
piR-hsa-1255951	0.448574	1.09292	5.44342	0.200778	0.840872	0.978516
piR-hsa-1884027	1.23048	1.22739	4.44548	0.276099	0.782472	0.978516
piR-hsa-3815063	0.345723	-1.76756	5.83031	-0.303168	0.761762	0.978516
piR-hsa-3786274	0.345723	-1.76756	5.83031	-0.303168	0.761762	0.978516
piR-hsa-722618	0.666667	4.17944	5.62082	0.743563	0.457141	0.978516
piR-hsa-1564222	0.576205	-2.5045	5.50288	-0.455125	0.649019	0.978516
piR-hsa-1236020	0.345723	-1.76756	5.83031	-0.303168	0.761762	0.978516
piR-hsa-1250350	0.345723	-1.76756	5.83031	-0.303168	0.761762	0.978516
piR-hsa-2541131	0.448574	1.09292	5.44342	0.200778	0.840872	0.978516
piR-hsa-138855	0.460964	-2.18258	5.79264	-0.376785	0.706333	0.978516
piR-hsa-1007307	0.448574	1.09292	5.44342	0.200778	0.840872	0.978516
piR-hsa-160866	3	6.18762	4.77105	1.29691	0.194663	0.978516
piR-hsa-1797438	262.276	-10.0461	3.7949	-2.64727	0.00811443	0.978516
piR-hsa-1233854	0.666667	4.17944	5.62082	0.743563	0.457141	0.978516
piR-hsa-133362	1.58859	-1.24062	4.25464	-0.291593	0.770598	0.978516
piR-hsa-152021	0.460964	-2.18258	5.79264	-0.376785	0.706333	0.978516
piR-hsa-350500	0.345723	-1.76756	5.83031	-0.303168	0.761762	0.978516
piR-hsa-1937511	1.35811	-0.827713	4.33864	-0.190777	0.8487	0.978516
piR-hsa-2544687	0.230482	-1.18263	5.85997	-0.201816	0.840061	0.978516
piR-hsa-363874	0.345723	-1.76756	5.83031	-0.303168	0.761762	0.978516
piR-hsa-172766	1.33333	5.05188	5.07818	0.994822	0.319823	0.978516
piR-hsa-1641079	13.0507	-3.13094	3.76818	-0.830889	0.406036	0.978516
piR-hsa-760006	0.230482	-1.18263	5.85997	-0.201816	0.840061	0.978516
piR-hsa-358158	1.15241	-3.50448	4.86772	-0.719944	0.47156	0.978516
piR-hsa-2556798	1.94351	2.90615	4.4341	0.65541	0.512204	0.978516
piR-hsa-1202041	32.5786	-1.51632	3.82453	-0.396471	0.691758	0.978516
piR-hsa-1818051	1.15241	-3.50448	4.86772	-0.719944	0.47156	0.978516
piR-hsa-1297139	23.7675	9.12456	4.72719	1.93023	0.0535783	0.978516
piR-hsa-163183	2.07434	-4.35246	4.55474	-0.955589	0.33928	0.978516
piR-hsa-7607777	0.448574	1.09292	5.44342	0.200778	0.840872	0.978516
piR-hsa-1890401	0.806687	-2.98992	5.15026	-0.580538	0.561552	0.978516
piR-hsa-786229	0.230482	-1.18263	5.85997	-0.201816	0.840061	0.978516
piR-hsa-3758907	0.794297	-0.903652	4.73098	-0.191007	0.84852	0.978516
piR-hsa-1980101	0.666667	4.17944	5.62082	0.743563	0.457141	0.978516
piR-hsa-2834750	11.7381	-1.79073	3.42467	-0.52289	0.60105	0.978516
piR-hsa-1310033	1.82827	5.36159	5.00385	1.07149	0.283948	0.978516
piR-hsa-1877087	0.666667	4.17944	5.62082	0.743563	0.457141	0.978516
piR-hsa-1877773	4.4944	-5.46792	4.33021	-1.26274	0.206683	0.978516
piR-hsa-2499722	10.1326	-1.97914	3.79831	-0.521058	0.602326	0.978516
piR-hsa-1233791	0.230482	-1.18263	5.85997	-0.201816	0.840061	0.978516
piR-hsa-789568	0.230482	-1.18263	5.85997	-0.201816	0.840061	0.978516
piR-hsa-1882729	2.5353	-4.64197	4.48033	-1.03608	0.300166	0.978516
piR-hsa-1589813	0.230482	-1.18263	5.85997	-0.201816	0.840061	0.978516
piR-hsa-1234388	1.66667	5.3633	4.96585	1.08004	0.280126	0.978516
piR-hsa-3686422	0.345723	-1.76756	5.83031	-0.303168	0.761762	0.978516
piR-hsa-1919213	0.345723	-1.76756	5.83031	-0.303168	0.761762	0.978516
piR-hsa-1915567	0.448574	1.09292	5.44342	0.200778	0.840872	0.978516
piR-hsa-732066	8.75831	-6.43043	4.23282	-1.51918	0.128717	0.978516
piR-hsa-1232512	1.81908	-1.56087	4.19224	-0.372323	0.709652	0.978516
piR-hsa-125884	1.38289	-3.76751	4.75295	-0.792668	0.427971	0.978516
piR-hsa-349251	0.448574	1.09292	5.44342	0.200778	0.840872	0.978516
piR-hsa-4402205	0.448574	1.09292	5.44342	0.200778	0.840872	0.978516
piR-hsa-1927665	0.230482	-1.18263	5.85997	-0.201816	0.840061	0.978516
piR-hsa-1263229	0.666667	4.17944	5.62082	0.743563	0.457141	0.978516
piR-hsa-1044908	0.666667	4.17944	5.62082	0.743563	0.457141	0.978516
piR-hsa-3765722	0.909538	-1.22487	4.61958	-0.265147	0.790896	0.978516
piR-hsa-4471332	0.345723	-1.76756	5.83031	-0.303168	0.761762	0.978516
piR-hsa-4455121	5.91819	-1.89444	3.84507	-0.492693	0.62223	0.978516
piR-hsa-189684	7.46588	-4.11125	3.86133	-1.06472	0.287001	0.978516
piR-hsa-143554	390.938	-4.43377	3.86973	-1.14576	0.251896	0.978516
piR-hsa-132510	0.666667	4.17944	5.62082	0.743563	0.457141	0.978516
piR-hsa-4420056	0.230482	-1.18263	5.85997	-0.201816	0.840061	0.978516
piR-hsa-935318	1.02938	1.75225	4.76234	0.367939	0.712919	0.978516
piR-hsa-147716	0.345723	-1.76756	5.83031	-0.303168	0.761762	0.978516
piR-hsa-3740661	0.345723	-1.76756	5.83031	-0.303168	0.761762	0.978516
piR-hsa-2543429	0.448574	1.09292	5.44342	0.200778	0.840872	0.978516
piR-hsa-114184	5.66667	7.08707	4.67321	1.51653	0.129385	0.978516
piR-hsa-1907980	1	4.65114	5.26447	0.883497	0.376968	0.978516
piR-hsa-1257798	0.460964	-2.18258	5.79264	-0.376785	0.706333	0.978516
piR-hsa-3629306	0.230482	-1.18263	5.85997	-0.201816	0.840061	0.978516
piR-hsa-157767	0.576205	-2.5045	5.50288	-0.455125	0.649019	0.978516
piR-hsa-1838251	0.345723	-1.76756	5.83031	-0.303168	0.761762	0.978516
piR-hsa-1259268	1.35811	-0.827713	4.33864	-0.190777	0.8487	0.978516
piR-hsa-751152	0.230482	-1.18263	5.85997	-0.201816	0.840061	0.978516
piR-hsa-142930	2.98388	-3.42209	4.05985	-0.842909	0.399279	0.978516
piR-hsa-1918525	0.230482	-1.18263	5.85997	-0.201816	0.840061	0.978516
piR-hsa-1269877	0.460964	-2.18258	5.79264	-0.376785	0.706333	0.978516
piR-hsa-138315	2	5.61832	4.89157	1.14857	0.250733	0.978516
piR-hsa-3756937	1.26765	-3.64198	4.80548	-0.757881	0.448522	0.978516
piR-hsa-133489	1.91413	5.49996	4.51588	1.21792	0.223256	0.978516
piR-hsa-134592	0.230482	-1.18263	5.85997	-0.201816	0.840061	0.978516
piR-hsa-100214	0.781908	1.74809	4.87847	0.358327	0.720099	0.978516
piR-hsa-356340	2.84386	-1.75777	4.01046	-0.438296	0.661171	0.978516
piR-hsa-2511072	0.691446	-2.76753	5.30025	-0.522151	0.601565	0.978516
piR-hsa-1232510	0.230482	-1.18263	5.85997	-0.201816	0.840061	0.978516
piR-hsa-1229866	3.65654	6.39243	4.80701	1.32981	0.183579	0.978516
piR-hsa-1885412	0.230482	-1.18263	5.85997	-0.201816	0.840061	0.978516
piR-hsa-341069	2.11524	3.18546	4.32256	0.736937	0.46116	0.978516
piR-hsa-746616	0.666667	4.17944	5.62082	0.743563	0.457141	0.978516
piR-hsa-134111	0.448574	1.09292	5.44342	0.200778	0.840872	0.978516
piR-hsa-107803	0.576205	-2.5045	5.50288	-0.455125	0.649019	0.978516
piR-hsa-2502192	0.448574	1.09292	5.44342	0.200778	0.840872	0.978516
piR-hsa-145031	0.230482	-1.18263	5.85997	-0.201816	0.840061	0.978516
piR-hsa-1250476	1.02938	1.75225	4.76234	0.367939	0.712919	0.978516
piR-hsa-111114	2.62576	-2.32255	4.0596	-0.572114	0.567245	0.978516
piR-hsa-114765	0.230482	-1.18263	5.85997	-0.201816	0.840061	0.978516
piR-hsa-151598	0.691446	-2.76753	5.30025	-0.522151	0.601565	0.978516
piR-hsa-1920284	0.230482	-1.18263	5.85997	-0.201816	0.840061	0.978516
piR-hsa-170534	1.24747	4.82919	4.76431	1.01362	0.310766	0.978516
piR-hsa-166833	0.691446	-2.76753	5.30025	-0.522151	0.601565	0.978516
piR-hsa-161546	1.15241	-3.50448	4.86772	-0.719944	0.47156	0.978516
piR-hsa-114825	0.230482	-1.18263	5.85997	-0.201816	0.840061	0.978516
piR-hsa-1902229	0.576205	-2.5045	5.50288	-0.455125	0.649019	0.978516
piR-hsa-1961639	0.230482	-1.18263	5.85997	-0.201816	0.840061	0.978516
piR-hsa-111092	2.04956	-1.82254	4.14384	-0.43982	0.660068	0.978516
piR-hsa-343941	0.230482	-1.18263	5.85997	-0.201816	0.840061	0.978516
piR-hsa-1260894	0.448574	1.09292	5.44342	0.200778	0.840872	0.978516
piR-hsa-1982462	0.230482	-1.18263	5.85997	-0.201816	0.840061	0.978516
piR-hsa-1039301	7.39894	7.42855	4.24035	1.75187	0.0797961	0.978516
piR-hsa-152900	0.576205	-2.5045	5.50288	-0.455125	0.649019	0.978516
piR-hsa-191704	0.806687	-2.98992	5.15026	-0.580538	0.561552	0.978516
piR-hsa-2254521	2.06195	-2.80644	4.17437	-0.672304	0.50139	0.978516
piR-hsa-1935122	0.576205	-2.5045	5.50288	-0.455125	0.649019	0.978516
piR-hsa-3637734	0.345723	-1.76756	5.83031	-0.303168	0.761762	0.978516
piR-hsa-1319722	0.691446	-2.76753	5.30025	-0.522151	0.601565	0.978516
piR-hsa-384839	0.794297	-0.903652	4.73098	-0.191007	0.84852	0.978516
piR-hsa-1970395	0.345723	-1.76756	5.83031	-0.303168	0.761762	0.978516
piR-hsa-3683568	0.230482	-1.18263	5.85997	-0.201816	0.840061	0.978516
piR-hsa-162277	0.230482	-1.18263	5.85997	-0.201816	0.840061	0.978516
piR-hsa-3782333	0.230482	-1.18263	5.85997	-0.201816	0.840061	0.978516
piR-hsa-2514407	0.230482	-1.18263	5.85997	-0.201816	0.840061	0.978516
piR-hsa-119023	0.230482	-1.18263	5.85997	-0.201816	0.840061	0.978516
piR-hsa-163995	3.31721	-2.75669	3.99658	-0.689762	0.490344	0.978516
piR-hsa-2855339	0.230482	-1.18263	5.85997	-0.201816	0.840061	0.978516
piR-hsa-2547932	1.02478	-1.48731	4.5324	-0.32815	0.742798	0.978516
piR-hsa-1262589	0.794297	-0.903652	4.73098	-0.191007	0.84852	0.978516
piR-hsa-1875587	11.1784	-6.7824	4.21026	-1.61092	0.107196	0.978516
piR-hsa-1514284	0.230482	-1.18263	5.85997	-0.201816	0.840061	0.978516
piR-hsa-1290138	6.44857	4.80618	4.13652	1.16189	0.24528	0.978516
piR-hsa-1239212	0.448574	1.09292	5.44342	0.200778	0.840872	0.978516
piR-hsa-1916202	1.24747	4.82919	4.76431	1.01362	0.310766	0.978516
piR-hsa-1062159	1.58859	-1.24062	4.25464	-0.291593	0.770598	0.978516
piR-hsa-1292148	1.36271	2.37806	4.20787	0.565147	0.571974	0.978516
piR-hsa-765512	0.230482	-1.18263	5.85997	-0.201816	0.840061	0.978516
piR-hsa-1525568	1.91413	5.49996	4.51588	1.21792	0.223256	0.978516
piR-hsa-3781282	0.230482	-1.18263	5.85997	-0.201816	0.840061	0.978516
piR-hsa-2831083	1.71623	-2.48514	4.24754	-0.585077	0.558496	0.978516
piR-hsa-1894358	0.345723	-1.76756	5.83031	-0.303168	0.761762	0.978516
piR-hsa-1233783	0.230482	-1.18263	5.85997	-0.201816	0.840061	0.978516
piR-hsa-8389979	0.345723	-1.76756	5.83031	-0.303168	0.761762	0.978516
piR-hsa-1917199	0.576205	-2.5045	5.50288	-0.455125	0.649019	0.978516
piR-hsa-1924289	0.230482	-1.18263	5.85997	-0.201816	0.840061	0.978516
piR-hsa-146641	1	4.65114	5.26447	0.883497	0.376968	0.978516
piR-hsa-1873634	0.230482	-1.18263	5.85997	-0.201816	0.840061	0.978516
piR-hsa-1313772	0.230482	-1.18263	5.85997	-0.201816	0.840061	0.978516
piR-hsa-103252	10.0049	-1.74454	3.8044	-0.458559	0.646551	0.978516
piR-hsa-1271323	6.69145	2.14484	3.90854	0.548759	0.583171	0.978516
piR-hsa-1248153	5.48481	6.98927	4.75244	1.47067	0.14138	0.978516
piR-hsa-1295880	0.230482	-1.18263	5.85997	-0.201816	0.840061	0.978516
piR-hsa-1914833	0.448574	1.09292	5.44342	0.200778	0.840872	0.978516
piR-hsa-2848447	1.03717	-3.35248	4.94264	-0.678278	0.497596	0.978516
piR-hsa-3776084	0.230482	-1.18263	5.85997	-0.201816	0.840061	0.978516
piR-hsa-163130	0.691446	-2.76753	5.30025	-0.522151	0.601565	0.978516
piR-hsa-2545386	0.921928	-3.18256	5.03461	-0.632137	0.527297	0.978516
piR-hsa-146243	0.921928	-3.18256	5.03461	-0.632137	0.527297	0.978516
piR-hsa-206580	2.07434	-4.35246	4.55474	-0.955589	0.33928	0.978516
piR-hsa-2451732	0.460964	-2.18258	5.79264	-0.376785	0.706333	0.978516
piR-hsa-133427	13.1288	-2.50544	3.77864	-0.663054	0.507296	0.978516
piR-hsa-3779330	0.666667	4.17944	5.62082	0.743563	0.457141	0.978516
piR-hsa-3749484	0.806687	-2.98992	5.15026	-0.580538	0.561552	0.978516
piR-hsa-165768	15.5288	3.18397	3.36675	0.94571	0.344296	0.978516
piR-hsa-1914447	1.33333	5.05188	5.07818	0.994822	0.319823	0.978516
piR-hsa-380284	0.230482	-1.18263	5.85997	-0.201816	0.840061	0.978516
piR-hsa-1956399	0.230482	-1.18263	5.85997	-0.201816	0.840061	0.978516
piR-hsa-384500	0.781908	1.74809	4.87847	0.358327	0.720099	0.978516
piR-hsa-1249260	4.60964	-5.50445	4.32527	-1.27263	0.203151	0.978516
piR-hsa-3057673	0.230482	-1.18263	5.85997	-0.201816	0.840061	0.978516
piR-hsa-147618	9.74966	-1.28335	3.81498	-0.336397	0.736571	0.978516
piR-hsa-1905713	1	4.65114	5.26447	0.883497	0.376968	0.978516
piR-hsa-1248753	0.448574	1.09292	5.44342	0.200778	0.840872	0.978516
piR-hsa-3739259	1.58859	-1.24062	4.25464	-0.291593	0.770598	0.978516
piR-hsa-3686487	1.23048	1.22739	4.44548	0.276099	0.782472	0.978516
piR-hsa-1960353	0.230482	-1.18263	5.85997	-0.201816	0.840061	0.978516
piR-hsa-1456765	0.230482	-1.18263	5.85997	-0.201816	0.840061	0.978516
piR-hsa-131164	0.666667	4.17944	5.62082	0.743563	0.457141	0.978516
piR-hsa-393903	0.576205	-2.5045	5.50288	-0.455125	0.649019	0.978516
piR-hsa-1316934	1.38289	-3.76751	4.75295	-0.792668	0.427971	0.978516
piR-hsa-315053	0.460964	-2.18258	5.79264	-0.376785	0.706333	0.978516
piR-hsa-112542	0.230482	-1.18263	5.85997	-0.201816	0.840061	0.978516
piR-hsa-188395	6.06281	-2.11141	3.50286	-0.60277	0.546662	0.978516
piR-hsa-150294	0.448574	1.09292	5.44342	0.200778	0.840872	0.978516
piR-hsa-187546	0.230482	-1.18263	5.85997	-0.201816	0.840061	0.978516
piR-hsa-1628414	0.345723	-1.76756	5.83031	-0.303168	0.761762	0.978516
piR-hsa-140136	0.230482	-1.18263	5.85997	-0.201816	0.840061	0.978516
piR-hsa-2502327	0.666667	4.17944	5.62082	0.743563	0.457141	0.978516
piR-hsa-1875752	0.460964	-2.18258	5.79264	-0.376785	0.706333	0.978516
piR-hsa-116633	0.666667	4.17944	5.62082	0.743563	0.457141	0.978516
piR-hsa-1276016	2	5.61832	4.89157	1.14857	0.250733	0.978516
piR-hsa-1918957	0.230482	-1.18263	5.85997	-0.201816	0.840061	0.978516
piR-hsa-3235396	0.576205	-2.5045	5.50288	-0.455125	0.649019	0.978516
piR-hsa-1781667	0.794297	-0.903652	4.73098	-0.191007	0.84852	0.978516
piR-hsa-100587	0.666667	4.17944	5.62082	0.743563	0.457141	0.978516
piR-hsa-2845797	0.230482	-1.18263	5.85997	-0.201816	0.840061	0.978516
piR-hsa-183799	1.23048	1.22739	4.44548	0.276099	0.782472	0.978516
piR-hsa-2564342	1.33333	5.05188	5.07818	0.994822	0.319823	0.978516
piR-hsa-1303129	0.230482	-1.18263	5.85997	-0.201816	0.840061	0.978516
piR-hsa-3638048	0.691446	-2.76753	5.30025	-0.522151	0.601565	0.978516
piR-hsa-1142606	0.230482	-1.18263	5.85997	-0.201816	0.840061	0.978516
piR-hsa-1309054	0.230482	-1.18263	5.85997	-0.201816	0.840061	0.978516
piR-hsa-127719	44.6667	10.0441	4.68177	2.14536	0.031924	0.978516
piR-hsa-1237886	0.230482	-1.18263	5.85997	-0.201816	0.840061	0.978516
piR-hsa-1920629	0.460964	-2.18258	5.79264	-0.376785	0.706333	0.978516
piR-hsa-2476639	0.230482	-1.18263	5.85997	-0.201816	0.840061	0.978516
piR-hsa-2548017	1.61337	-3.9899	4.66911	-0.854531	0.392811	0.978516
piR-hsa-1207801	0.230482	-1.18263	5.85997	-0.201816	0.840061	0.978516
piR-hsa-175507	0.781908	1.74809	4.87847	0.358327	0.720099	0.978516
piR-hsa-1310785	2.33333	5.83437	4.83938	1.2056	0.227971	0.978516
piR-hsa-1713417	0.230482	-1.18263	5.85997	-0.201816	0.840061	0.978516
piR-hsa-1878886	0.448574	1.09292	5.44342	0.200778	0.840872	0.978516
piR-hsa-1313954	1.02938	1.75225	4.76234	0.367939	0.712919	0.978516
piR-hsa-1238836	19.0594	-2.45724	3.77713	-0.650557	0.515332	0.978516
piR-hsa-162801	0.345723	-1.76756	5.83031	-0.303168	0.761762	0.978516
piR-hsa-175567	0.576205	-2.5045	5.50288	-0.455125	0.649019	0.978516
piR-hsa-166175	0.230482	-1.18263	5.85997	-0.201816	0.840061	0.978516
piR-hsa-1895025	0.576205	-2.5045	5.50288	-0.455125	0.649019	0.978516
piR-hsa-1437368	0.230482	-1.18263	5.85997	-0.201816	0.840061	0.978516
piR-hsa-1246923	0.448574	1.09292	5.44342	0.200778	0.840872	0.978516
piR-hsa-3646672	0.230482	-1.18263	5.85997	-0.201816	0.840061	0.978516
piR-hsa-139296	0.230482	-1.18263	5.85997	-0.201816	0.840061	0.978516
piR-hsa-7482067	0.230482	-1.18263	5.85997	-0.201816	0.840061	0.978516
piR-hsa-141970	4.56008	-2.17081	3.8898	-0.558078	0.576791	0.978516
piR-hsa-168342	0.691446	-2.76753	5.30025	-0.522151	0.601565	0.978516
piR-hsa-176929	0.448574	1.09292	5.44342	0.200778	0.840872	0.978516
piR-hsa-1319994	1.47335	-1.04897	4.29325	-0.244331	0.806974	0.978516
piR-hsa-1917119	0.909538	-1.22487	4.61958	-0.265147	0.790896	0.978516
piR-hsa-3686661	0.576205	-2.5045	5.50288	-0.455125	0.649019	0.978516
piR-hsa-1898726	0.691446	-2.76753	5.30025	-0.522151	0.601565	0.978516
piR-hsa-3574661	0.230482	-1.18263	5.85997	-0.201816	0.840061	0.978516
piR-hsa-130535	1.60098	-2.35986	4.27862	-0.551547	0.581259	0.978516
piR-hsa-193686	0.345723	-1.76756	5.83031	-0.303168	0.761762	0.978516
piR-hsa-1243867	2.23048	2.18612	4.1796	0.523045	0.600943	0.978516
piR-hsa-101851	1.66667	5.3633	4.96585	1.08004	0.280126	0.978516
piR-hsa-2531388	4.19098	4.12668	3.7797	1.0918	0.27492	0.978516
piR-hsa-7294857	0.230482	-1.18263	5.85997	-0.201816	0.840061	0.978516
piR-hsa-1873969	41	9.92082	4.67749	2.12097	0.0339241	0.978516
piR-hsa-1245009	3.69145	1.16816	3.9701	0.294239	0.768575	0.978516
piR-hsa-1920561	0.230482	-1.18263	5.85997	-0.201816	0.840061	0.978516
piR-hsa-2213434	0.448574	1.09292	5.44342	0.200778	0.840872	0.978516
piR-hsa-1610976	0.230482	-1.18263	5.85997	-0.201816	0.840061	0.978516
piR-hsa-1270276	0.230482	-1.18263	5.85997	-0.201816	0.840061	0.978516
piR-hsa-2479556	7.83639	-6.26996	4.24503	-1.47701	0.139672	0.978516
piR-hsa-2505385	0.448574	1.09292	5.44342	0.200778	0.840872	0.978516
piR-hsa-138170	74.54	-1.19683	3.88299	-0.308225	0.757911	0.978516
piR-hsa-166970	30.5389	-8.2323	4.15799	-1.97988	0.0477175	0.978516
piR-hsa-186583	0.460964	-2.18258	5.79264	-0.376785	0.706333	0.978516
piR-hsa-153689	7.30109	-2.32966	3.81753	-0.610253	0.541694	0.978516
piR-hsa-2508022	0.230482	-1.18263	5.85997	-0.201816	0.840061	0.978516
piR-hsa-272907	1.11524	2.22494	4.6183	0.481767	0.629972	0.978516
piR-hsa-363828	1.11524	2.22494	4.6183	0.481767	0.629972	0.978516
piR-hsa-1870207	0.794297	-0.903652	4.73098	-0.191007	0.84852	0.978516
piR-hsa-1257496	0.345723	-1.76756	5.83031	-0.303168	0.761762	0.978516
piR-hsa-1976459	1.47335	-1.04897	4.29325	-0.244331	0.806974	0.978516
piR-hsa-2503671	1.03717	-3.35248	4.94264	-0.678278	0.497596	0.978516
piR-hsa-1261010	3.24287	1.26628	4.00387	0.316264	0.751802	0.978516
piR-hsa-2569637	0.448574	1.09292	5.44342	0.200778	0.840872	0.978516
piR-hsa-2514753	0.666667	4.17944	5.62082	0.743563	0.457141	0.978516
piR-hsa-371461	4.66293	-1.75919	3.88307	-0.45304	0.65052	0.978516
piR-hsa-1315976	0.345723	-1.76756	5.83031	-0.303168	0.761762	0.978516
piR-hsa-397817	1	4.65114	5.26447	0.883497	0.376968	0.978516
piR-hsa-143880	1.35811	-0.827713	4.33864	-0.190777	0.8487	0.978516
piR-hsa-3707814	0.448574	1.09292	5.44342	0.200778	0.840872	0.978516
piR-hsa-2539762	0.345723	-1.76756	5.83031	-0.303168	0.761762	0.978516
piR-hsa-370588	0.345723	-1.76756	5.83031	-0.303168	0.761762	0.978516
piR-hsa-739393	0.230482	-1.18263	5.85997	-0.201816	0.840061	0.978516
piR-hsa-161208	1.58859	-1.24062	4.25464	-0.291593	0.770598	0.978516
piR-hsa-148083	1	4.65114	5.26447	0.883497	0.376968	0.978516
piR-hsa-166366	0.460964	-2.18258	5.79264	-0.376785	0.706333	0.978516
piR-hsa-393709	0.448574	1.09292	5.44342	0.200778	0.840872	0.978516
piR-hsa-2509331	0.666667	4.17944	5.62082	0.743563	0.457141	0.978516
piR-hsa-1393010	10.8773	-1.19949	3.81213	-0.314651	0.753027	0.978516
piR-hsa-1886528	0.345723	-1.76756	5.83031	-0.303168	0.761762	0.978516
piR-hsa-2553266	6.66667	7.31808	4.66126	1.56998	0.11642	0.978516
piR-hsa-131791	0.666667	4.17944	5.62082	0.743563	0.457141	0.978516
piR-hsa-372831	0.921928	-3.18256	5.03461	-0.632137	0.527297	0.978516
piR-hsa-1876211	0.230482	-1.18263	5.85997	-0.201816	0.840061	0.978516
piR-hsa-142299	1	4.65114	5.26447	0.883497	0.376968	0.978516
piR-hsa-2483968	1.26765	-3.64198	4.80548	-0.757881	0.448522	0.978516
piR-hsa-308216	0.576205	-2.5045	5.50288	-0.455125	0.649019	0.978516
piR-hsa-161272	0.576205	-2.5045	5.50288	-0.455125	0.649019	0.978516
piR-hsa-409513	0.345723	-1.76756	5.83031	-0.303168	0.761762	0.978516
piR-hsa-1093030	0.448574	1.09292	5.44342	0.200778	0.840872	0.978516
piR-hsa-142770	0.230482	-1.18263	5.85997	-0.201816	0.840061	0.978516
piR-hsa-1879447	0.666667	4.17944	5.62082	0.743563	0.457141	0.978516
piR-hsa-2504537	0.230482	-1.18263	5.85997	-0.201816	0.840061	0.978516
piR-hsa-188671	7.80669	2.14117	3.89538	0.549669	0.582546	0.978516
piR-hsa-3681464	12.2155	-6.91041	4.2033	-1.64404	0.100167	0.978516
piR-hsa-146897	0.230482	-1.18263	5.85997	-0.201816	0.840061	0.978516
piR-hsa-2512418	1.38289	-3.76751	4.75295	-0.792668	0.427971	0.978516
piR-hsa-159249	1	4.65114	5.26447	0.883497	0.376968	0.978516
piR-hsa-93564	2.07434	-4.35246	4.55474	-0.955589	0.33928	0.978516
piR-hsa-4490025	2.7424	5.96634	4.86881	1.22542	0.220417	0.978516
piR-hsa-157922	5.53157	-5.76747	4.29298	-1.34347	0.179121	0.978516
piR-hsa-157828	0.230482	-1.18263	5.85997	-0.201816	0.840061	0.978516
piR-hsa-1235643	1	4.65114	5.26447	0.883497	0.376968	0.978516
piR-hsa-116600	2	5.61832	4.89157	1.14857	0.250733	0.978516
piR-hsa-14677	1.60558	-0.854477	4.3385	-0.196952	0.843865	0.978516
piR-hsa-148232	0.666667	4.17944	5.62082	0.743563	0.457141	0.978516
piR-hsa-337502	2.49813	-1.45996	4.05048	-0.360441	0.718517	0.978516
piR-hsa-1033192	0.345723	-1.76756	5.83031	-0.303168	0.761762	0.978516
piR-hsa-2517226	0.230482	-1.18263	5.85997	-0.201816	0.840061	0.978516
piR-hsa-3788755	0.460964	-2.18258	5.79264	-0.376785	0.706333	0.978516
piR-hsa-157514	1.33333	5.05188	5.07818	0.994822	0.319823	0.978516
piR-hsa-131537	1.66667	5.3633	4.96585	1.08004	0.280126	0.978516
piR-hsa-1954951	72.2166	10.732	4.77761	2.24631	0.0246843	0.978516
piR-hsa-4483708	0.345723	-1.76756	5.83031	-0.303168	0.761762	0.978516
piR-hsa-346283	0.460964	-2.18258	5.79264	-0.376785	0.706333	0.978516
piR-hsa-1931147	6.18584	-3.24223	3.85387	-0.84129	0.400185	0.978516
piR-hsa-2502611	0.666667	4.17944	5.62082	0.743563	0.457141	0.978516
piR-hsa-1956919	0.666667	4.17944	5.62082	0.743563	0.457141	0.978516
piR-hsa-1930544	1.02478	-1.48731	4.5324	-0.32815	0.742798	0.978516
piR-hsa-1372238	9.92685	-2.38462	3.79221	-0.628821	0.529467	0.978516
piR-hsa-1236952	1	4.65114	5.26447	0.883497	0.376968	0.978516
piR-hsa-1884787	0.448574	1.09292	5.44342	0.200778	0.840872	0.978516
piR-hsa-1106626	1.82827	5.36159	5.00385	1.07149	0.283948	0.978516
piR-hsa-1910950	0.230482	-1.18263	5.85997	-0.201816	0.840061	0.978516
piR-hsa-1924104	0.666667	4.17944	5.62082	0.743563	0.457141	0.978516
piR-hsa-3943393	0.230482	-1.18263	5.85997	-0.201816	0.840061	0.978516
piR-hsa-1381223	0.345723	-1.76756	5.83031	-0.303168	0.761762	0.978516
piR-hsa-1907558	3.09912	-3.4834	4.05019	-0.860057	0.389758	0.978516
piR-hsa-1906362	0.448574	1.09292	5.44342	0.200778	0.840872	0.978516
piR-hsa-1942424	3.91819	-5.26999	4.35917	-1.20894	0.226685	0.978516
piR-hsa-1602200	0.230482	-1.18263	5.85997	-0.201816	0.840061	0.978516
piR-hsa-1613827	0.460964	-2.18258	5.79264	-0.376785	0.706333	0.978516
piR-hsa-1325253	0.230482	-1.18263	5.85997	-0.201816	0.840061	0.978516
piR-hsa-3668885	0.230482	-1.18263	5.85997	-0.201816	0.840061	0.978516
piR-hsa-187377	0.230482	-1.18263	5.85997	-0.201816	0.840061	0.978516
piR-hsa-1266094	0.345723	-1.76756	5.83031	-0.303168	0.761762	0.978516
piR-hsa-1240135	0.781908	1.74809	4.87847	0.358327	0.720099	0.978516
piR-hsa-1237046	0.781908	1.74809	4.87847	0.358327	0.720099	0.978516
piR-hsa-3624952	0.806687	-2.98992	5.15026	-0.580538	0.561552	0.978516
piR-hsa-351415	0.691446	-2.76753	5.30025	-0.522151	0.601565	0.978516
piR-hsa-723033	2.07434	-4.35246	4.55474	-0.955589	0.33928	0.978516
piR-hsa-170436	11.7211	-1.90702	3.79549	-0.502442	0.615357	0.978516
piR-hsa-131816	0.345723	-1.76756	5.83031	-0.303168	0.761762	0.978516
piR-hsa-1876597	0.691446	-2.76753	5.30025	-0.522151	0.601565	0.978516
piR-hsa-173070	0.230482	-1.18263	5.85997	-0.201816	0.840061	0.978516
piR-hsa-824331	0.448574	1.09292	5.44342	0.200778	0.840872	0.978516
piR-hsa-160617	2.06195	-2.80644	4.17437	-0.672304	0.50139	0.978516
piR-hsa-2487103	1.61337	-3.9899	4.66911	-0.854531	0.392811	0.978516
piR-hsa-1783985	0.230482	-1.18263	5.85997	-0.201816	0.840061	0.978516
piR-hsa-50056	0.806687	-2.98992	5.15026	-0.580538	0.561552	0.978516
piR-hsa-194553	0.448574	1.09292	5.44342	0.200778	0.840872	0.978516
piR-hsa-1941653	1	4.65114	5.26447	0.883497	0.376968	0.978516
piR-hsa-156250	20.0087	1.32854	3.86444	0.343785	0.731008	0.978516
piR-hsa-126630	249.406	-0.827728	3.29377	-0.251301	0.801581	0.978516
piR-hsa-770748	0.921928	-3.18256	5.03461	-0.632137	0.527297	0.978516
piR-hsa-136050	1.33333	5.05188	5.07818	0.994822	0.319823	0.978516
piR-hsa-139417	14.3841	-2.50178	3.77765	-0.66226	0.507805	0.978516
piR-hsa-1651525	6.14868	-1.97673	3.83961	-0.514826	0.606675	0.978516
piR-hsa-356446	0.345723	-1.76756	5.83031	-0.303168	0.761762	0.978516
piR-hsa-1263113	0.345723	-1.76756	5.83031	-0.303168	0.761762	0.978516
piR-hsa-1307226	1.02938	1.75225	4.76234	0.367939	0.712919	0.978516
piR-hsa-1899060	1.83147	-2.60038	4.22021	-0.616175	0.537779	0.978516
piR-hsa-143324	1.33333	5.05188	5.07818	0.994822	0.319823	0.978516
piR-hsa-362447	0.230482	-1.18263	5.85997	-0.201816	0.840061	0.978516
piR-hsa-295917	8.40394	-1.55632	3.81624	-0.407815	0.683409	0.978516
piR-hsa-132480	3.06195	-1.27387	3.98042	-0.320033	0.748943	0.978516
piR-hsa-1605766	35.7247	-8.45857	4.15358	-2.03645	0.0417047	0.978516
piR-hsa-211539	0.345723	-1.76756	5.83031	-0.303168	0.761762	0.978516
piR-hsa-3774310	0.448574	1.09292	5.44342	0.200778	0.840872	0.978516
piR-hsa-138085	9.98014	-1.34343	3.81283	-0.352345	0.724579	0.978516
piR-hsa-162589	3.11151	-4.93742	4.41711	-1.11779	0.263655	0.978516
piR-hsa-140235	0.460964	-2.18258	5.79264	-0.376785	0.706333	0.978516
piR-hsa-185693	0.448574	1.09292	5.44342	0.200778	0.840872	0.978516
piR-hsa-3732738	0.230482	-1.18263	5.85997	-0.201816	0.840061	0.978516
piR-hsa-150468	2.72861	-1.6652	4.02266	-0.413955	0.678907	0.978516
piR-hsa-100658	0.230482	-1.18263	5.85997	-0.201816	0.840061	0.978516
piR-hsa-3637760	7.73727	-1.86742	3.81701	-0.489237	0.624674	0.978516
piR-hsa-1233555	0.345723	-1.76756	5.83031	-0.303168	0.761762	0.978516
piR-hsa-1824947	4.4944	-5.46792	4.33021	-1.26274	0.206683	0.978516
piR-hsa-3732283	1	4.65114	5.26447	0.883497	0.376968	0.978516
piR-hsa-765309	0.230482	-1.18263	5.85997	-0.201816	0.840061	0.978516
piR-hsa-2410053	0.448574	1.09292	5.44342	0.200778	0.840872	0.978516
piR-hsa-374737	1.23048	1.22739	4.44548	0.276099	0.782472	0.978516
piR-hsa-1236632	0.576205	-2.5045	5.50288	-0.455125	0.649019	0.978516
piR-hsa-2485703	0.345723	-1.76756	5.83031	-0.303168	0.761762	0.978516
piR-hsa-2826787	0.576205	-2.5045	5.50288	-0.455125	0.649019	0.978516
piR-hsa-131760	2.63815	-3.22076	4.09372	-0.786757	0.431424	0.978516
piR-hsa-136692	2.07434	-4.35246	4.55474	-0.955589	0.33928	0.978516
piR-hsa-1897090	0.230482	-1.18263	5.85997	-0.201816	0.840061	0.978516
piR-hsa-1252329	1.02938	1.75225	4.76234	0.367939	0.712919	0.978516
piR-hsa-1263809	3.17719	-1.3666	3.97033	-0.344203	0.730694	0.978516
piR-hsa-2500067	1.56382	1.62397	4.31706	0.376174	0.706787	0.978516
piR-hsa-1237491	0.666667	4.17944	5.62082	0.743563	0.457141	0.978516
piR-hsa-4403266	0.781908	1.74809	4.87847	0.358327	0.720099	0.978516
piR-hsa-1927108	1.33333	5.05188	5.07818	0.994822	0.319823	0.978516
piR-hsa-1241053	0.345723	-1.76756	5.83031	-0.303168	0.761762	0.978516
piR-hsa-130813	0.230482	-1.18263	5.85997	-0.201816	0.840061	0.978516
piR-hsa-91950	38.7024	-1.70007	3.28326	-0.5178	0.604598	0.978516
piR-hsa-352115	3.3296	-3.59871	4.03282	-0.892355	0.372203	0.978516
piR-hsa-1240812	0.666667	4.17944	5.62082	0.743563	0.457141	0.978516
piR-hsa-222442	0.691446	-2.76753	5.30025	-0.522151	0.601565	0.978516
piR-hsa-86356	89.214	-2.40761	3.85336	-0.624807	0.532098	0.978516
piR-hsa-2503095	0.460964	-2.18258	5.79264	-0.376785	0.706333	0.978516
piR-hsa-1322182	0.460964	-2.18258	5.79264	-0.376785	0.706333	0.978516
piR-hsa-159124	1.66667	5.3633	4.96585	1.08004	0.280126	0.978516
piR-hsa-349412	0.448574	1.09292	5.44342	0.200778	0.840872	0.978516
piR-hsa-2512456	0.230482	-1.18263	5.85997	-0.201816	0.840061	0.978516
piR-hsa-2522259	0.345723	-1.76756	5.83031	-0.303168	0.761762	0.978516
piR-hsa-1283730	1.26765	-3.64198	4.80548	-0.757881	0.448522	0.978516
piR-hsa-123405	0.666667	4.17944	5.62082	0.743563	0.457141	0.978516
piR-hsa-132839	1	4.65114	5.26447	0.883497	0.376968	0.978516
piR-hsa-1253870	1	4.65114	5.26447	0.883497	0.376968	0.978516
piR-hsa-46741	1.83606	-1.27491	4.27358	-0.298325	0.765455	0.978516
piR-hsa-151795	12.705	-3.08369	3.76997	-0.817961	0.41338	0.978516
piR-hsa-4477133	8.66667	7.69193	4.64837	1.65476	0.0979736	0.978516
piR-hsa-754692	0.230482	-1.18263	5.85997	-0.201816	0.840061	0.978516
piR-hsa-359356	0.345723	-1.76756	5.83031	-0.303168	0.761762	0.978516
piR-hsa-349255	0.230482	-1.18263	5.85997	-0.201816	0.840061	0.978516
piR-hsa-4423192	0.230482	-1.18263	5.85997	-0.201816	0.840061	0.978516
piR-hsa-1787022	0.230482	-1.18263	5.85997	-0.201816	0.840061	0.978516
piR-hsa-4454042	0.691446	-2.76753	5.30025	-0.522151	0.601565	0.978516
piR-hsa-1026931	0.345723	-1.76756	5.83031	-0.303168	0.761762	0.978516
piR-hsa-1253637	0.460964	-2.18258	5.79264	-0.376785	0.706333	0.978516
piR-hsa-1233493	1.5808	5.20643	4.60721	1.13006	0.25845	0.978516
piR-hsa-1263868	0.230482	-1.18263	5.85997	-0.201816	0.840061	0.978516
piR-hsa-2541310	6.99307	0.88792	3.43487	0.258502	0.796019	0.978516
piR-hsa-1233306	4.10511	4.072	3.88953	1.04691	0.29514	0.978516
piR-hsa-1314460	11.7868	-1.24325	3.80976	-0.326333	0.744173	0.978516
piR-hsa-1245452	3.62576	-1.14799	3.93608	-0.291659	0.770548	0.978516
piR-hsa-2831988	3.39528	-0.967948	3.95253	-0.244894	0.806539	0.978516
piR-hsa-598166	0.230482	-1.18263	5.85997	-0.201816	0.840061	0.978516
piR-hsa-1889603	1.03717	-3.35248	4.94264	-0.678278	0.497596	0.978516
piR-hsa-1062139	1.24747	4.82919	4.76431	1.01362	0.310766	0.978516
piR-hsa-360053	0.781908	1.74809	4.87847	0.358327	0.720099	0.978516
piR-hsa-1274710	0.345723	-1.76756	5.83031	-0.303168	0.761762	0.978516
piR-hsa-7601490	0.448574	1.09292	5.44342	0.200778	0.840872	0.978516
piR-hsa-2561443	0.448574	1.09292	5.44342	0.200778	0.840872	0.978516
piR-hsa-375879	0.909538	-1.22487	4.61958	-0.265147	0.790896	0.978516
piR-hsa-1726249	0.230482	-1.18263	5.85997	-0.201816	0.840061	0.978516
piR-hsa-150619	2.18958	-4.43047	4.53334	-0.977308	0.328417	0.978516
piR-hsa-796984	0.666667	4.17944	5.62082	0.743563	0.457141	0.978516
piR-hsa-147388	30.6976	-1.17896	3.83171	-0.307685	0.758322	0.978516
piR-hsa-1304713	0.230482	-1.18263	5.85997	-0.201816	0.840061	0.978516
piR-hsa-132296	0.909538	-1.22487	4.61958	-0.265147	0.790896	0.978516
piR-hsa-1874655	2.33333	5.83437	4.83938	1.2056	0.227971	0.978516
piR-hsa-2524032	9.66667	7.84782	4.64547	1.68935	0.0911524	0.978516
piR-hsa-1973286	0.921928	-3.18256	5.03461	-0.632137	0.527297	0.978516
piR-hsa-791770	0.345723	-1.76756	5.83031	-0.303168	0.761762	0.978516
piR-hsa-1239096	0.666667	4.17944	5.62082	0.743563	0.457141	0.978516
piR-hsa-132168	0.448574	1.09292	5.44342	0.200778	0.840872	0.978516
piR-hsa-1871987	0.345723	-1.76756	5.83031	-0.303168	0.761762	0.978516
piR-hsa-2574321	0.345723	-1.76756	5.83031	-0.303168	0.761762	0.978516
piR-hsa-1281376	0.921928	-3.18256	5.03461	-0.632137	0.527297	0.978516
piR-hsa-3739361	0.460964	-2.18258	5.79264	-0.376785	0.706333	0.978516
piR-hsa-183883	9.66667	7.84782	4.64547	1.68935	0.0911524	0.978516
piR-hsa-169511	21.3965	-1.08161	3.82026	-0.283123	0.777082	0.978516
piR-hsa-1232741	0.230482	-1.18263	5.85997	-0.201816	0.840061	0.978516
piR-hsa-134940	0.230482	-1.18263	5.85997	-0.201816	0.840061	0.978516
piR-hsa-387296	0.230482	-1.18263	5.85997	-0.201816	0.840061	0.978516
piR-hsa-1191781	0.230482	-1.18263	5.85997	-0.201816	0.840061	0.978516
piR-hsa-3753845	0.345723	-1.76756	5.83031	-0.303168	0.761762	0.978516
piR-hsa-3356971	0.230482	-1.18263	5.85997	-0.201816	0.840061	0.978516
piR-hsa-56059	0.448574	1.09292	5.44342	0.200778	0.840872	0.978516
piR-hsa-1891884	7.33825	-3.53067	3.83278	-0.921177	0.356958	0.978516
piR-hsa-186269	4	6.59351	4.71579	1.39818	0.16206	0.978516
piR-hsa-4399543	0.576205	-2.5045	5.50288	-0.455125	0.649019	0.978516
piR-hsa-105718	1.82827	5.36159	5.00385	1.07149	0.283948	0.978516
piR-hsa-1245164	0.230482	-1.18263	5.85997	-0.201816	0.840061	0.978516
piR-hsa-1048996	0.345723	-1.76756	5.83031	-0.303168	0.761762	0.978516
piR-hsa-142865	0.230482	-1.18263	5.85997	-0.201816	0.840061	0.978516
piR-hsa-2502073	0.781908	1.74809	4.87847	0.358327	0.720099	0.978516
piR-hsa-131356	1248.45	-10.2028	3.70096	-2.7568	0.005837	0.978516
piR-hsa-194077	0.345723	-1.76756	5.83031	-0.303168	0.761762	0.978516
piR-hsa-781772	1.60098	-2.35986	4.27862	-0.551547	0.581259	0.978516
piR-hsa-1232932	0.781908	1.74809	4.87847	0.358327	0.720099	0.978516
piR-hsa-1928134	0.666667	4.17944	5.62082	0.743563	0.457141	0.978516
piR-hsa-106170	0.230482	-1.18263	5.85997	-0.201816	0.840061	0.978516
piR-hsa-105322	1.24747	4.82919	4.76431	1.01362	0.310766	0.978516
piR-hsa-1883655	0.230482	-1.18263	5.85997	-0.201816	0.840061	0.978516
piR-hsa-3726089	1.49813	-3.88299	4.70801	-0.824762	0.409507	0.978516
piR-hsa-3653421	1.02478	-1.48731	4.5324	-0.32815	0.742798	0.978516
piR-hsa-1275472	0.448574	1.09292	5.44342	0.200778	0.840872	0.978516
piR-hsa-1321445	5.28464	1.06059	3.5267	0.300731	0.76362	0.978516
piR-hsa-336895	6.4535	-5.98986	4.26976	-1.40286	0.16066	0.978516
piR-hsa-102662	8.67159	-2.37413	3.80133	-0.624552	0.532265	0.978516
piR-hsa-1328893	0.666667	4.17944	5.62082	0.743563	0.457141	0.978516
piR-hsa-1036096	0.448574	1.09292	5.44342	0.200778	0.840872	0.978516
piR-hsa-1233889	0.230482	-1.18263	5.85997	-0.201816	0.840061	0.978516
piR-hsa-180436	3.33333	6.33606	4.74835	1.33437	0.182083	0.978516
piR-hsa-1320736	0.666667	4.17944	5.62082	0.743563	0.457141	0.978516
piR-hsa-148914	0.230482	-1.18263	5.85997	-0.201816	0.840061	0.978516
piR-hsa-131264	0.666667	4.17944	5.62082	0.743563	0.457141	0.978516
piR-hsa-103485	1.24747	4.82919	4.76431	1.01362	0.310766	0.978516
piR-hsa-2536287	0.691446	-2.76753	5.30025	-0.522151	0.601565	0.978516
piR-hsa-1447780	0.230482	-1.18263	5.85997	-0.201816	0.840061	0.978516
piR-hsa-2548448	0.666667	4.17944	5.62082	0.743563	0.457141	0.978516
piR-hsa-152800	96.6465	-2.21589	3.86629	-0.573131	0.566556	0.978516
piR-hsa-161370	0.448574	1.09292	5.44342	0.200778	0.840872	0.978516
piR-hsa-352104	0.576205	-2.5045	5.50288	-0.455125	0.649019	0.978516
piR-hsa-154658	0.691446	-2.76753	5.30025	-0.522151	0.601565	0.978516
piR-hsa-353500	0.230482	-1.18263	5.85997	-0.201816	0.840061	0.978516
piR-hsa-137492	0.230482	-1.18263	5.85997	-0.201816	0.840061	0.978516
piR-hsa-2849361	0.666667	4.17944	5.62082	0.743563	0.457141	0.978516
piR-hsa-2921084	0.345723	-1.76756	5.83031	-0.303168	0.761762	0.978516
piR-hsa-182750	3.68771	-5.18252	4.37321	-1.18506	0.235993	0.978516
piR-hsa-1317621	0.448574	1.09292	5.44342	0.200778	0.840872	0.978516
piR-hsa-4281101	1.58859	-1.24062	4.25464	-0.291593	0.770598	0.978516
piR-hsa-1233132	1.24747	4.82919	4.76431	1.01362	0.310766	0.978516
piR-hsa-124716	1	4.65114	5.26447	0.883497	0.376968	0.978516
piR-hsa-3766696	0.230482	-1.18263	5.85997	-0.201816	0.840061	0.978516
piR-hsa-1317492	0.691446	-2.76753	5.30025	-0.522151	0.601565	0.978516
piR-hsa-3677816	0.230482	-1.18263	5.85997	-0.201816	0.840061	0.978516
piR-hsa-1893884	0.230482	-1.18263	5.85997	-0.201816	0.840061	0.978516
piR-hsa-1235060	0.666667	4.17944	5.62082	0.743563	0.457141	0.978516
piR-hsa-947324	0.666667	4.17944	5.62082	0.743563	0.457141	0.978516
piR-hsa-169142	2.33333	5.83437	4.83938	1.2056	0.227971	0.978516
piR-hsa-4465574	0.448574	1.09292	5.44342	0.200778	0.840872	0.978516
piR-hsa-1527107	0.691446	-2.76753	5.30025	-0.522151	0.601565	0.978516
piR-hsa-4400312	1	4.65114	5.26447	0.883497	0.376968	0.978516
piR-hsa-131768	0.448574	1.09292	5.44342	0.200778	0.840872	0.978516
piR-hsa-1295514	2.05875	1.90524	4.29174	0.443932	0.657092	0.978516
piR-hsa-4458891	0.691446	-2.76753	5.30025	-0.522151	0.601565	0.978516
piR-hsa-1576302	0.345723	-1.76756	5.83031	-0.303168	0.761762	0.978516
piR-hsa-2570813	1.61337	-3.9899	4.66911	-0.854531	0.392811	0.978516
piR-hsa-181093	1.03717	-3.35248	4.94264	-0.678278	0.497596	0.978516
piR-hsa-334173	0.666667	4.17944	5.62082	0.743563	0.457141	0.978516
piR-hsa-170477	0.230482	-1.18263	5.85997	-0.201816	0.840061	0.978516
piR-hsa-147727	0.448574	1.09292	5.44342	0.200778	0.840872	0.978516
piR-hsa-172563	0.806687	-2.98992	5.15026	-0.580538	0.561552	0.978516
piR-hsa-150881	0.230482	-1.18263	5.85997	-0.201816	0.840061	0.978516
piR-hsa-343809	1.84386	-4.18254	4.60516	-0.90823	0.363757	0.978516
piR-hsa-1261473	4.57067	6.72139	4.77295	1.40822	0.159065	0.978516
piR-hsa-151182	4.95536	-5.60878	4.31178	-1.3008	0.193326	0.978516
piR-hsa-174420	0.666667	4.17944	5.62082	0.743563	0.457141	0.978516
piR-hsa-2483863	0.345723	-1.76756	5.83031	-0.303168	0.761762	0.978516
piR-hsa-1235227	0.230482	-1.18263	5.85997	-0.201816	0.840061	0.978516
piR-hsa-3627684	0.666667	4.17944	5.62082	0.743563	0.457141	0.978516
piR-hsa-2544475	0.230482	-1.18263	5.85997	-0.201816	0.840061	0.978516
piR-hsa-2484098	3	6.18762	4.77105	1.29691	0.194663	0.978516
piR-hsa-138584	0.230482	-1.18263	5.85997	-0.201816	0.840061	0.978516
piR-hsa-154559	1.61337	-3.9899	4.66911	-0.854531	0.392811	0.978516
piR-hsa-2455149	0.576205	-2.5045	5.50288	-0.455125	0.649019	0.978516
piR-hsa-46175	0.230482	-1.18263	5.85997	-0.201816	0.840061	0.978516
piR-hsa-4461184	0.230482	-1.18263	5.85997	-0.201816	0.840061	0.978516
piR-hsa-110121	1.72861	-4.08943	4.63512	-0.882271	0.37763	0.978516
piR-hsa-2511547	0.448574	1.09292	5.44342	0.200778	0.840872	0.978516
piR-hsa-1446872	0.230482	-1.18263	5.85997	-0.201816	0.840061	0.978516
piR-hsa-1023780	1.66667	5.3633	4.96585	1.08004	0.280126	0.978516
piR-hsa-112481	3.24287	1.26628	4.00387	0.316264	0.751802	0.978516
piR-hsa-1256520	0.460964	-2.18258	5.79264	-0.376785	0.706333	0.978516
piR-hsa-3750994	0.345723	-1.76756	5.83031	-0.303168	0.761762	0.978516
piR-hsa-1870428	3	6.18762	4.77105	1.29691	0.194663	0.978516
piR-hsa-1237596	0.230482	-1.18263	5.85997	-0.201816	0.840061	0.978516
piR-hsa-141040	10.9696	8.00198	4.71784	1.69611	0.0898648	0.978516
piR-hsa-1260568	0.666667	4.17944	5.62082	0.743563	0.457141	0.978516
piR-hsa-184524	0.448574	1.09292	5.44342	0.200778	0.840872	0.978516
piR-hsa-1003842	1.78191	2.93188	4.38318	0.668892	0.503564	0.978516
piR-hsa-149642	0.691446	-2.76753	5.30025	-0.522151	0.601565	0.978516
piR-hsa-3702051	1.35811	-0.827713	4.33864	-0.190777	0.8487	0.978516
piR-hsa-1235189	1.82827	5.36159	5.00385	1.07149	0.283948	0.978516
piR-hsa-165621	0.230482	-1.18263	5.85997	-0.201816	0.840061	0.978516
piR-hsa-791090	2.12763	0.934275	4.13114	0.226154	0.821082	0.978516
piR-hsa-358259	0.806687	-2.98992	5.15026	-0.580538	0.561552	0.978516
piR-hsa-779182	0.230482	-1.18263	5.85997	-0.201816	0.840061	0.978516
piR-hsa-170468	0.448574	1.09292	5.44342	0.200778	0.840872	0.978516
piR-hsa-338766	0.230482	-1.18263	5.85997	-0.201816	0.840061	0.978516
piR-hsa-4116581	0.230482	-1.18263	5.85997	-0.201816	0.840061	0.978516
piR-hsa-149294	0.806687	-2.98992	5.15026	-0.580538	0.561552	0.978516
piR-hsa-156782	0.460964	-2.18258	5.79264	-0.376785	0.706333	0.978516
piR-hsa-2573912	0.230482	-1.18263	5.85997	-0.201816	0.840061	0.978516
piR-hsa-371063	1.61337	-3.9899	4.66911	-0.854531	0.392811	0.978516
piR-hsa-2493225	0.794297	-0.903652	4.73098	-0.191007	0.84852	0.978516
piR-hsa-1967490	0.448574	1.09292	5.44342	0.200778	0.840872	0.978516
piR-hsa-3959504	0.230482	-1.18263	5.85997	-0.201816	0.840061	0.978516
piR-hsa-3764632	0.460964	-2.18258	5.79264	-0.376785	0.706333	0.978516
piR-hsa-1349137	1.15241	-3.50448	4.86772	-0.719944	0.47156	0.978516
piR-hsa-194575	0.230482	-1.18263	5.85997	-0.201816	0.840061	0.978516
piR-hsa-1906627	0.691446	-2.76753	5.30025	-0.522151	0.601565	0.978516
piR-hsa-1288763	0.909538	-1.22487	4.61958	-0.265147	0.790896	0.978516
piR-hsa-1252689	0.666667	4.17944	5.62082	0.743563	0.457141	0.978516
piR-hsa-60182	3.46096	1.75278	4.00583	0.437556	0.661708	0.978516
piR-hsa-4473173	0.448574	1.09292	5.44342	0.200778	0.840872	0.978516
piR-hsa-1878458	0.230482	-1.18263	5.85997	-0.201816	0.840061	0.978516
piR-hsa-751711	1.61337	-3.9899	4.66911	-0.854531	0.392811	0.978516
piR-hsa-1282113	0.666667	4.17944	5.62082	0.743563	0.457141	0.978516
piR-hsa-335482	0.230482	-1.18263	5.85997	-0.201816	0.840061	0.978516
piR-hsa-2514640	0.230482	-1.18263	5.85997	-0.201816	0.840061	0.978516
piR-hsa-1240821	0.230482	-1.18263	5.85997	-0.201816	0.840061	0.978516
piR-hsa-145431	0.576205	-2.5045	5.50288	-0.455125	0.649019	0.978516
piR-hsa-795167	0.460964	-2.18258	5.79264	-0.376785	0.706333	0.978516
piR-hsa-379115	0.781908	1.74809	4.87847	0.358327	0.720099	0.978516
piR-hsa-160170	1.36271	2.37806	4.20787	0.565147	0.571974	0.978516
piR-hsa-158963	0.230482	-1.18263	5.85997	-0.201816	0.840061	0.978516
piR-hsa-1903726	1.23048	1.22739	4.44548	0.276099	0.782472	0.978516
piR-hsa-189559	0.921928	-3.18256	5.03461	-0.632137	0.527297	0.978516
piR-hsa-159609	0.460964	-2.18258	5.79264	-0.376785	0.706333	0.978516
piR-hsa-159930	0.345723	-1.76756	5.83031	-0.303168	0.761762	0.978516
piR-hsa-2551331	0.230482	-1.18263	5.85997	-0.201816	0.840061	0.978516
piR-hsa-130214	56.1125	-2.76423	3.80939	-0.725637	0.468061	0.978516
piR-hsa-2539935	2.15241	-1.08369	4.10372	-0.264075	0.791722	0.978516
piR-hsa-1265618	2.18958	-4.43047	4.53334	-0.977308	0.328417	0.978516
piR-hsa-1376916	0.448574	1.09292	5.44342	0.200778	0.840872	0.978516
piR-hsa-570637	2.91413	6.12343	4.381	1.39772	0.162196	0.978516
piR-hsa-4454785	6.8649	-2.94584	3.82793	-0.769566	0.441557	0.978516
piR-hsa-2830073	0.921928	-3.18256	5.03461	-0.632137	0.527297	0.978516
piR-hsa-370004	0.576205	-2.5045	5.50288	-0.455125	0.649019	0.978516
piR-hsa-1745578	2.18958	-4.43047	4.53334	-0.977308	0.328417	0.978516
piR-hsa-1323950	0.230482	-1.18263	5.85997	-0.201816	0.840061	0.978516
piR-hsa-155461	0.230482	-1.18263	5.85997	-0.201816	0.840061	0.978516
piR-hsa-1258674	0.230482	-1.18263	5.85997	-0.201816	0.840061	0.978516
piR-hsa-1970508	2.33333	5.83437	4.83938	1.2056	0.227971	0.978516
piR-hsa-4369270	3	6.18762	4.77105	1.29691	0.194663	0.978516
piR-hsa-349277	0.230482	-1.18263	5.85997	-0.201816	0.840061	0.978516
piR-hsa-156854	4.26392	-5.39197	4.34088	-1.24214	0.214185	0.978516
piR-hsa-1258831	0.230482	-1.18263	5.85997	-0.201816	0.840061	0.978516
piR-hsa-187150	0.666667	4.17944	5.62082	0.743563	0.457141	0.978516
piR-hsa-191811	0.230482	-1.18263	5.85997	-0.201816	0.840061	0.978516
piR-hsa-2480337	4.92193	1.15715	3.91916	0.295255	0.767799	0.978516
piR-hsa-1302240	0.691446	-2.76753	5.30025	-0.522151	0.601565	0.978516
piR-hsa-3756210	0.230482	-1.18263	5.85997	-0.201816	0.840061	0.978516
piR-hsa-133656	1	4.65114	5.26447	0.883497	0.376968	0.978516
piR-hsa-1276748	0.666667	4.17944	5.62082	0.743563	0.457141	0.978516
piR-hsa-3722574	1.44857	2.62252	4.47326	0.586264	0.557698	0.978516
piR-hsa-1966816	2.17399	1.31952	4.232	0.311796	0.755196	0.978516
piR-hsa-1259121	3.65654	6.39243	4.80701	1.32981	0.183579	0.978516
piR-hsa-47765	0.230482	-1.18263	5.85997	-0.201816	0.840061	0.978516
piR-hsa-161019	0.230482	-1.18263	5.85997	-0.201816	0.840061	0.978516
piR-hsa-134200	0.460964	-2.18258	5.79264	-0.376785	0.706333	0.978516
piR-hsa-1894628	0.576205	-2.5045	5.50288	-0.455125	0.649019	0.978516
piR-hsa-1955946	2.72861	-1.6652	4.02266	-0.413955	0.678907	0.978516
piR-hsa-2933979	1.15241	-3.50448	4.86772	-0.719944	0.47156	0.978516
piR-hsa-169220	0.448574	1.09292	5.44342	0.200778	0.840872	0.978516
piR-hsa-1879105	0.230482	-1.18263	5.85997	-0.201816	0.840061	0.978516
piR-hsa-2307293	0.576205	-2.5045	5.50288	-0.455125	0.649019	0.978516
piR-hsa-3623926	8.06687	-6.31178	4.24172	-1.48803	0.136744	0.978516
piR-hsa-120440	0.230482	-1.18263	5.85997	-0.201816	0.840061	0.978516
piR-hsa-1907752	0.460964	-2.18258	5.79264	-0.376785	0.706333	0.978516
piR-hsa-1241409	1.44857	2.62252	4.47326	0.586264	0.557698	0.978516
piR-hsa-1905851	7.11524	4.94827	4.13177	1.19761	0.231067	0.978516
piR-hsa-384072	0.345723	-1.76756	5.83031	-0.303168	0.761762	0.978516
piR-hsa-146700	0.230482	-1.18263	5.85997	-0.201816	0.840061	0.978516
piR-hsa-1237414	1.56382	1.62397	4.31706	0.376174	0.706787	0.978516
piR-hsa-132935	0.230482	-1.18263	5.85997	-0.201816	0.840061	0.978516
piR-hsa-58951	1.02478	-1.48731	4.5324	-0.32815	0.742798	0.978516
piR-hsa-1269280	1.33333	5.05188	5.07818	0.994822	0.319823	0.978516
piR-hsa-113162	1.84386	-4.18254	4.60516	-0.90823	0.363757	0.978516
piR-hsa-1887296	0.230482	-1.18263	5.85997	-0.201816	0.840061	0.978516
piR-hsa-371991	0.691446	-2.76753	5.30025	-0.522151	0.601565	0.978516
piR-hsa-1945086	7.30109	-2.32966	3.81753	-0.610253	0.541694	0.978516
piR-hsa-1320163	0.691446	-2.76753	5.30025	-0.522151	0.601565	0.978516
piR-hsa-1060503	0.460964	-2.18258	5.79264	-0.376785	0.706333	0.978516
piR-hsa-3012447	0.345723	-1.76756	5.83031	-0.303168	0.761762	0.978516
piR-hsa-205683	1.26765	-3.64198	4.80548	-0.757881	0.448522	0.978516
piR-hsa-3627510	0.691446	-2.76753	5.30025	-0.522151	0.601565	0.978516
piR-hsa-1280652	0.230482	-1.18263	5.85997	-0.201816	0.840061	0.978516
piR-hsa-1323944	0.230482	-1.18263	5.85997	-0.201816	0.840061	0.978516
piR-hsa-2522257	0.781908	1.74809	4.87847	0.358327	0.720099	0.978516
piR-hsa-742931	0.448574	1.09292	5.44342	0.200778	0.840872	0.978516
piR-hsa-1263249	0.230482	-1.18263	5.85997	-0.201816	0.840061	0.978516
piR-hsa-2508880	0.230482	-1.18263	5.85997	-0.201816	0.840061	0.978516
piR-hsa-1239471	0.230482	-1.18263	5.85997	-0.201816	0.840061	0.978516
piR-hsa-174635	0.345723	-1.76756	5.83031	-0.303168	0.761762	0.978516
piR-hsa-3709677	0.806687	-2.98992	5.15026	-0.580538	0.561552	0.978516
piR-hsa-1327818	0.448574	1.09292	5.44342	0.200778	0.840872	0.978516
piR-hsa-130564	2.29703	-1.86779	4.18544	-0.446258	0.655411	0.978516
piR-hsa-748471	1.61337	-3.9899	4.66911	-0.854531	0.392811	0.978516
piR-hsa-723927	1	4.65114	5.26447	0.883497	0.376968	0.978516
piR-hsa-754684	0.448574	1.09292	5.44342	0.200778	0.840872	0.978516
piR-hsa-1305297	0.230482	-1.18263	5.85997	-0.201816	0.840061	0.978516
piR-hsa-134399	0.230482	-1.18263	5.85997	-0.201816	0.840061	0.978516
piR-hsa-44207	0.345723	-1.76756	5.83031	-0.303168	0.761762	0.978516
piR-hsa-3830341	0.230482	-1.18263	5.85997	-0.201816	0.840061	0.978516
piR-hsa-1234872	0.230482	-1.18263	5.85997	-0.201816	0.840061	0.978516
piR-hsa-111035	0.230482	-1.18263	5.85997	-0.201816	0.840061	0.978516
piR-hsa-3750190	0.448574	1.09292	5.44342	0.200778	0.840872	0.978516
piR-hsa-142830	2.07434	-4.35246	4.55474	-0.955589	0.33928	0.978516
piR-hsa-1927577	0.230482	-1.18263	5.85997	-0.201816	0.840061	0.978516
piR-hsa-3643950	0.230482	-1.18263	5.85997	-0.201816	0.840061	0.978516
piR-hsa-145656	0.794297	-0.903652	4.73098	-0.191007	0.84852	0.978516
piR-hsa-154525	2	5.61832	4.89157	1.14857	0.250733	0.978516
piR-hsa-108914	1	4.65114	5.26447	0.883497	0.376968	0.978516
piR-hsa-106301	0.448574	1.09292	5.44342	0.200778	0.840872	0.978516
piR-hsa-146039	1.33333	5.05188	5.07818	0.994822	0.319823	0.978516
piR-hsa-1891849	0.666667	4.17944	5.62082	0.743563	0.457141	0.978516
piR-hsa-1233811	0.230482	-1.18263	5.85997	-0.201816	0.840061	0.978516
piR-hsa-2842679	0.230482	-1.18263	5.85997	-0.201816	0.840061	0.978516
piR-hsa-1290426	13.7718	5.89644	3.64742	1.6166	0.105964	0.978516
piR-hsa-1255983	0.230482	-1.18263	5.85997	-0.201816	0.840061	0.978516
piR-hsa-101480	2.3751	1.05807	3.73842	0.283026	0.777157	0.978516
piR-hsa-148241	0.230482	-1.18263	5.85997	-0.201816	0.840061	0.978516
piR-hsa-3747989	0.666667	4.17944	5.62082	0.743563	0.457141	0.978516
piR-hsa-2540986	1.9591	-4.27	4.57854	-0.932612	0.35102	0.978516
piR-hsa-55132	0.460964	-2.18258	5.79264	-0.376785	0.706333	0.978516
piR-hsa-1908976	0.230482	-1.18263	5.85997	-0.201816	0.840061	0.978516
piR-hsa-156084	3.63815	-1.68724	3.93656	-0.428607	0.66821	0.978516
piR-hsa-1240416	5.39295	-1.0122	3.95512	-0.255923	0.798011	0.978516
piR-hsa-175010	0.230482	-1.18263	5.85997	-0.201816	0.840061	0.978516
piR-hsa-1940441	1.11524	2.22494	4.6183	0.481767	0.629972	0.978516
piR-hsa-1878889	0.230482	-1.18263	5.85997	-0.201816	0.840061	0.978516
piR-hsa-156973	0.448574	1.09292	5.44342	0.200778	0.840872	0.978516
piR-hsa-168112	82.3973	-9.66422	4.13882	-2.33502	0.0195426	0.978516
piR-hsa-1502227	1.49813	-3.88299	4.70801	-0.824762	0.409507	0.978516
piR-hsa-392955	46.5141	-1.83009	3.83321	-0.477431	0.633055	0.978516
piR-hsa-1885863	0.230482	-1.18263	5.85997	-0.201816	0.840061	0.978516
piR-hsa-1882492	0.230482	-1.18263	5.85997	-0.201816	0.840061	0.978516
piR-hsa-1255975	0.230482	-1.18263	5.85997	-0.201816	0.840061	0.978516
piR-hsa-1285652	6.39894	7.21522	4.73946	1.52237	0.127916	0.978516
piR-hsa-1233610	1.66667	5.3633	4.96585	1.08004	0.280126	0.978516
piR-hsa-2529031	0.921928	-3.18256	5.03461	-0.632137	0.527297	0.978516
piR-hsa-1361547	0.460964	-2.18258	5.79264	-0.376785	0.706333	0.978516
piR-hsa-152575	4.03343	-5.3118	4.35273	-1.22034	0.222337	0.978516
piR-hsa-802429	0.345723	-1.76756	5.83031	-0.303168	0.761762	0.978516
piR-hsa-1881425	0.448574	1.09292	5.44342	0.200778	0.840872	0.978516
piR-hsa-3640592	0.576205	-2.5045	5.50288	-0.455125	0.649019	0.978516
piR-hsa-90834	0.691446	-2.76753	5.30025	-0.522151	0.601565	0.978516
piR-hsa-383521	1.15241	-3.50448	4.86772	-0.719944	0.47156	0.978516
piR-hsa-1748738	0.345723	-1.76756	5.83031	-0.303168	0.761762	0.978516
piR-hsa-3715144	0.230482	-1.18263	5.85997	-0.201816	0.840061	0.978516
piR-hsa-140522	7.2887	-2.01958	3.82025	-0.528652	0.597047	0.978516
piR-hsa-2837015	0.666667	4.17944	5.62082	0.743563	0.457141	0.978516
piR-hsa-1964612	1	4.65114	5.26447	0.883497	0.376968	0.978516
piR-hsa-1630140	0.230482	-1.18263	5.85997	-0.201816	0.840061	0.978516
piR-hsa-3711350	0.230482	-1.18263	5.85997	-0.201816	0.840061	0.978516
piR-hsa-149968	0.230482	-1.18263	5.85997	-0.201816	0.840061	0.978516
piR-hsa-179997	28.8004	-1.33523	3.82433	-0.34914	0.726984	0.978516
piR-hsa-1878686	1.11524	2.22494	4.6183	0.481767	0.629972	0.978516
piR-hsa-168949	7.30109	-2.32966	3.81753	-0.610253	0.541694	0.978516
piR-hsa-119954	1.26765	-3.64198	4.80548	-0.757881	0.448522	0.978516
piR-hsa-114006	35.6512	9.71156	4.74248	2.04778	0.0405815	0.978516
piR-hsa-1880112	1.36271	2.37806	4.20787	0.565147	0.571974	0.978516
piR-hsa-2524290	0.666667	4.17944	5.62082	0.743563	0.457141	0.978516
piR-hsa-4061557	0.230482	-1.18263	5.85997	-0.201816	0.840061	0.978516
piR-hsa-108563	0.230482	-1.18263	5.85997	-0.201816	0.840061	0.978516
piR-hsa-1458400	13.8562	1.42838	3.86086	0.369964	0.711409	0.978516
piR-hsa-2453497	0.230482	-1.18263	5.85997	-0.201816	0.840061	0.978516
piR-hsa-341624	0.460964	-2.18258	5.79264	-0.376785	0.706333	0.978516
piR-hsa-655827	0.230482	-1.18263	5.85997	-0.201816	0.840061	0.978516
piR-hsa-3741438	0.691446	-2.76753	5.30025	-0.522151	0.601565	0.978516
piR-hsa-55506	36.7619	-8.49986	4.15284	-2.04676	0.040682	0.978516
piR-hsa-3658059	0.448574	1.09292	5.44342	0.200778	0.840872	0.978516
piR-hsa-4244510	0.230482	-1.18263	5.85997	-0.201816	0.840061	0.978516
piR-hsa-1960670	2.7424	5.96634	4.86881	1.22542	0.220417	0.978516
piR-hsa-737715	0.666667	4.17944	5.62082	0.743563	0.457141	0.978516
piR-hsa-136868	0.460964	-2.18258	5.79264	-0.376785	0.706333	0.978516
piR-hsa-1026988	0.448574	1.09292	5.44342	0.200778	0.840872	0.978516
piR-hsa-365308	0.230482	-1.18263	5.85997	-0.201816	0.840061	0.978516
piR-hsa-1922842	1.67906	1.0402	4.24511	0.245035	0.806429	0.978516
piR-hsa-1155795	0.230482	-1.18263	5.85997	-0.201816	0.840061	0.978516
piR-hsa-1296917	0.345723	-1.76756	5.83031	-0.303168	0.761762	0.978516
piR-hsa-1946136	8.64307	-6.41132	4.23421	-1.51417	0.129982	0.978516
piR-hsa-139044	1.33333	5.05188	5.07818	0.994822	0.319823	0.978516
piR-hsa-1957083	1.48574	-2.22264	4.31429	-0.515182	0.606426	0.978516
piR-hsa-2169470	1.78191	2.93188	4.38318	0.668892	0.503564	0.978516
piR-hsa-136852	2.5353	-4.64197	4.48033	-1.03608	0.300166	0.978516
piR-hsa-1233964	1.36271	2.37806	4.20787	0.565147	0.571974	0.978516
piR-hsa-1296905	2.03717	-0.932577	4.12568	-0.226042	0.821169	0.978516
piR-hsa-1287247	1.15241	-3.50448	4.86772	-0.719944	0.47156	0.978516
piR-hsa-3123120	2.62576	-2.32255	4.0596	-0.572114	0.567245	0.978516
piR-hsa-1019871	0.794297	-0.903652	4.73098	-0.191007	0.84852	0.978516
piR-hsa-3667272	0.230482	-1.18263	5.85997	-0.201816	0.840061	0.978516
piR-hsa-1945526	6.39894	7.21522	4.73946	1.52237	0.127916	0.978516
piR-hsa-1271109	0.448574	1.09292	5.44342	0.200778	0.840872	0.978516
piR-hsa-1240664	0.666667	4.17944	5.62082	0.743563	0.457141	0.978516
piR-hsa-4431930	0.345723	-1.76756	5.83031	-0.303168	0.761762	0.978516
piR-hsa-154309	0.794297	-0.903652	4.73098	-0.191007	0.84852	0.978516
piR-hsa-140197	4.00866	-3.08976	3.95496	-0.781237	0.434663	0.978516
piR-hsa-195155	1.14002	-1.7092	4.46216	-0.383043	0.701688	0.978516
piR-hsa-2575811	0.230482	-1.18263	5.85997	-0.201816	0.840061	0.978516
piR-hsa-1913040	0.230482	-1.18263	5.85997	-0.201816	0.840061	0.978516
piR-hsa-1874299	0.666667	4.17944	5.62082	0.743563	0.457141	0.978516
piR-hsa-109245	2.05875	1.90524	4.29174	0.443932	0.657092	0.978516
piR-hsa-121754	3.91413	6.55139	4.32296	1.51549	0.129649	0.978516
piR-hsa-391536	0.230482	-1.18263	5.85997	-0.201816	0.840061	0.978516
piR-hsa-130807	1.25526	-1.90141	4.40425	-0.431722	0.665943	0.978516
piR-hsa-2856058	3.9058	-3.85213	3.99816	-0.963477	0.335308	0.978516
piR-hsa-1354022	0.230482	-1.18263	5.85997	-0.201816	0.840061	0.978516
piR-hsa-2481231	0.345723	-1.76756	5.83031	-0.303168	0.761762	0.978516
piR-hsa-2576782	0.460964	-2.18258	5.79264	-0.376785	0.706333	0.978516
piR-hsa-3786762	0.230482	-1.18263	5.85997	-0.201816	0.840061	0.978516
piR-hsa-380315	3.33333	6.33606	4.74835	1.33437	0.182083	0.978516
piR-hsa-159835	0.230482	-1.18263	5.85997	-0.201816	0.840061	0.978516
piR-hsa-139476	65.0209	-1.18775	3.87427	-0.306573	0.759168	0.978516
piR-hsa-173370	2.51052	-2.23551	4.0734	-0.548806	0.583138	0.978516
piR-hsa-2853757	0.230482	-1.18263	5.85997	-0.201816	0.840061	0.978516
piR-hsa-171002	0.448574	1.09292	5.44342	0.200778	0.840872	0.978516
piR-hsa-3780339	0.460964	-2.18258	5.79264	-0.376785	0.706333	0.978516
piR-hsa-1824411	0.230482	-1.18263	5.85997	-0.201816	0.840061	0.978516
piR-hsa-151398	1.9591	-4.27	4.57854	-0.932612	0.35102	0.978516
piR-hsa-169040	1.15241	-3.50448	4.86772	-0.719944	0.47156	0.978516
piR-hsa-90980	14.363	-0.915542	3.81652	-0.23989	0.810416	0.978516
piR-hsa-1928604	1.11524	2.22494	4.6183	0.481767	0.629972	0.978516
piR-hsa-279578	0.460964	-2.18258	5.79264	-0.376785	0.706333	0.978516
piR-hsa-3685667	0.576205	-2.5045	5.50288	-0.455125	0.649019	0.978516
piR-hsa-1978869	1.02478	-1.48731	4.5324	-0.32815	0.742798	0.978516
piR-hsa-1891322	1.03717	-3.35248	4.94264	-0.678278	0.497596	0.978516
piR-hsa-2301920	0.230482	-1.18263	5.85997	-0.201816	0.840061	0.978516
piR-hsa-1254521	0.230482	-1.18263	5.85997	-0.201816	0.840061	0.978516
piR-hsa-155340	0.576205	-2.5045	5.50288	-0.455125	0.649019	0.978516
piR-hsa-3660247	0.230482	-1.18263	5.85997	-0.201816	0.840061	0.978516
piR-hsa-7618417	0.230482	-1.18263	5.85997	-0.201816	0.840061	0.978516
piR-hsa-142413	1	4.65114	5.26447	0.883497	0.376968	0.978516
piR-hsa-102669	8.89388	7.69485	4.26788	1.80297	0.0713932	0.978516
piR-hsa-131391	2.33333	5.83437	4.83938	1.2056	0.227971	0.978516
piR-hsa-1256817	0.691446	-2.76753	5.30025	-0.522151	0.601565	0.978516
piR-hsa-193021	20.9603	-1.20641	3.81629	-0.316122	0.75191	0.978516
piR-hsa-3638571	0.448574	1.09292	5.44342	0.200778	0.840872	0.978516
piR-hsa-184449	0.691446	-2.76753	5.30025	-0.522151	0.601565	0.978516
piR-hsa-1840656	0.666667	4.17944	5.62082	0.743563	0.457141	0.978516
piR-hsa-140590	1.44857	2.62252	4.47326	0.586264	0.557698	0.978516
piR-hsa-1902178	0.230482	-1.18263	5.85997	-0.201816	0.840061	0.978516
piR-hsa-164555	0.666667	4.17944	5.62082	0.743563	0.457141	0.978516
piR-hsa-115120	0.909538	-1.22487	4.61958	-0.265147	0.790896	0.978516
piR-hsa-1716646	0.448574	1.09292	5.44342	0.200778	0.840872	0.978516
piR-hsa-1924484	5.78191	4.64852	4.14297	1.12202	0.261852	0.978516
piR-hsa-366997	20.5774	-0.877649	3.82435	-0.229489	0.818489	0.978516
piR-hsa-1897665	2.78191	3.58705	4.24769	0.844471	0.398406	0.978516
piR-hsa-1246214	0.921928	-3.18256	5.03461	-0.632137	0.527297	0.978516
piR-hsa-1180341	0.230482	-1.18263	5.85997	-0.201816	0.840061	0.978516
piR-hsa-1957102	1.03717	-3.35248	4.94264	-0.678278	0.497596	0.978516
piR-hsa-1898319	8.75831	-6.43043	4.23282	-1.51918	0.128717	0.978516
piR-hsa-1947162	0.666667	4.17944	5.62082	0.743563	0.457141	0.978516
piR-hsa-179559	0.345723	-1.76756	5.83031	-0.303168	0.761762	0.978516
piR-hsa-2855946	0.448574	1.09292	5.44342	0.200778	0.840872	0.978516
piR-hsa-1270702	2.90954	1.07998	4.02744	0.268156	0.78858	0.978516
piR-hsa-1263612	0.460964	-2.18258	5.79264	-0.376785	0.706333	0.978516
piR-hsa-142157	16.7211	-0.759667	3.82231	-0.198745	0.842462	0.978516
piR-hsa-1283716	0.576205	-2.5045	5.50288	-0.455125	0.649019	0.978516
piR-hsa-3676332	1.72861	-4.08943	4.63512	-0.882271	0.37763	0.978516
piR-hsa-191897	0.230482	-1.18263	5.85997	-0.201816	0.840061	0.978516
piR-hsa-357485	24.7373	0.964315	3.86615	0.249425	0.803032	0.978516
piR-hsa-250597	0.230482	-1.18263	5.85997	-0.201816	0.840061	0.978516
piR-hsa-103835	0.691446	-2.76753	5.30025	-0.522151	0.601565	0.978516
piR-hsa-109994	4.24747	6.66919	4.3109	1.54705	0.12185	0.978516
piR-hsa-139816	0.345723	-1.76756	5.83031	-0.303168	0.761762	0.978516
piR-hsa-371800	1.38289	-3.76751	4.75295	-0.792668	0.427971	0.978516
piR-hsa-780863	0.448574	1.09292	5.44342	0.200778	0.840872	0.978516
piR-hsa-1248066	0.345723	-1.76756	5.83031	-0.303168	0.761762	0.978516
piR-hsa-2837252	0.345723	-1.76756	5.83031	-0.303168	0.761762	0.978516
piR-hsa-368277	25.4683	-7.97036	4.16403	-1.9141	0.0556078	0.978516
piR-hsa-136167	2.52291	-3.14688	4.107	-0.766224	0.443543	0.978516
piR-hsa-144537	0.230482	-1.18263	5.85997	-0.201816	0.840061	0.978516
piR-hsa-2831020	0.666667	4.17944	5.62082	0.743563	0.457141	0.978516
piR-hsa-145167	1.33333	5.05188	5.07818	0.994822	0.319823	0.978516
piR-hsa-3756045	0.230482	-1.18263	5.85997	-0.201816	0.840061	0.978516
piR-hsa-163576	1.02478	-1.48731	4.5324	-0.32815	0.742798	0.978516
piR-hsa-2833811	0.345723	-1.76756	5.83031	-0.303168	0.761762	0.978516
piR-hsa-53208	0.921928	-3.18256	5.03461	-0.632137	0.527297	0.978516
piR-hsa-1317265	7.33333	7.45378	4.65559	1.60104	0.109369	0.978516
piR-hsa-1404973	0.230482	-1.18263	5.85997	-0.201816	0.840061	0.978516
piR-hsa-100438	8.24747	7.62071	4.25827	1.78963	0.0735141	0.978516
piR-hsa-1248634	0.666667	4.17944	5.62082	0.743563	0.457141	0.978516
piR-hsa-151497	0.576205	-2.5045	5.50288	-0.455125	0.649019	0.978516
piR-hsa-8226394	0.448574	1.09292	5.44342	0.200778	0.840872	0.978516
piR-hsa-3672036	14.1311	-2.39028	3.49087	-0.684722	0.493519	0.978516
piR-hsa-139530	0.230482	-1.18263	5.85997	-0.201816	0.840061	0.978516
piR-hsa-149390	0.576205	-2.5045	5.50288	-0.455125	0.649019	0.978516
piR-hsa-2500743	2.65054	-4.7061	4.46542	-1.0539	0.29193	0.978516
piR-hsa-175805	0.230482	-1.18263	5.85997	-0.201816	0.840061	0.978516
piR-hsa-1257147	0.666667	4.17944	5.62082	0.743563	0.457141	0.978516
piR-hsa-1221669	0.230482	-1.18263	5.85997	-0.201816	0.840061	0.978516
piR-hsa-1257746	0.230482	-1.18263	5.85997	-0.201816	0.840061	0.978516
piR-hsa-7853390	0.230482	-1.18263	5.85997	-0.201816	0.840061	0.978516
piR-hsa-1288640	1.3705	-2.07097	4.35567	-0.475465	0.634456	0.978516
piR-hsa-147071	2.11524	3.18546	4.32256	0.736937	0.46116	0.978516
piR-hsa-152470	6.67532	-0.955451	3.84407	-0.248552	0.803708	0.978516
piR-hsa-1305599	0.345723	-1.76756	5.83031	-0.303168	0.761762	0.978516
piR-hsa-1954045	0.448574	1.09292	5.44342	0.200778	0.840872	0.978516
piR-hsa-2540651	0.460964	-2.18258	5.79264	-0.376785	0.706333	0.978516
piR-hsa-101785	0.666667	4.17944	5.62082	0.743563	0.457141	0.978516
piR-hsa-1146564	0.794297	-0.903652	4.73098	-0.191007	0.84852	0.978516
piR-hsa-161101	0.230482	-1.18263	5.85997	-0.201816	0.840061	0.978516
piR-hsa-71243	2.18958	-4.43047	4.53334	-0.977308	0.328417	0.978516
piR-hsa-3658184	0.460964	-2.18258	5.79264	-0.376785	0.706333	0.978516
piR-hsa-4393656	4.26392	-5.39197	4.34088	-1.24214	0.214185	0.978516
piR-hsa-10631	0.345723	-1.76756	5.83031	-0.303168	0.761762	0.978516
piR-hsa-3671939	0.230482	-1.18263	5.85997	-0.201816	0.840061	0.978516
piR-hsa-52786	0.230482	-1.18263	5.85997	-0.201816	0.840061	0.978516
piR-hsa-1881381	0.666667	4.17944	5.62082	0.743563	0.457141	0.978516
piR-hsa-367656	0.230482	-1.18263	5.85997	-0.201816	0.840061	0.978516
piR-hsa-155929	4.23048	3.1566	4.04319	0.78072	0.434967	0.978516
piR-hsa-165421	2.63815	-3.22076	4.09372	-0.786757	0.431424	0.978516
piR-hsa-192834	0.230482	-1.18263	5.85997	-0.201816	0.840061	0.978516
piR-hsa-320500	0.230482	-1.18263	5.85997	-0.201816	0.840061	0.978516
piR-hsa-333323	0.448574	1.09292	5.44342	0.200778	0.840872	0.978516
piR-hsa-1867817	0.666667	4.17944	5.62082	0.743563	0.457141	0.978516
piR-hsa-390421	0.781908	1.74809	4.87847	0.358327	0.720099	0.978516
piR-hsa-3082095	2.5762	0.865624	4.0585	0.213286	0.831104	0.978516
piR-hsa-4439534	0.806687	-2.98992	5.15026	-0.580538	0.561552	0.978516
piR-hsa-2545902	0.460964	-2.18258	5.79264	-0.376785	0.706333	0.978516
piR-hsa-1248346	0.576205	-2.5045	5.50288	-0.455125	0.649019	0.978516
piR-hsa-653048	0.230482	-1.18263	5.85997	-0.201816	0.840061	0.978516
piR-hsa-1235158	0.794297	-0.903652	4.73098	-0.191007	0.84852	0.978516
piR-hsa-1970192	7.14868	-1.41424	3.8305	-0.369205	0.711975	0.978516
piR-hsa-2856363	0.230482	-1.18263	5.85997	-0.201816	0.840061	0.978516
piR-hsa-153517	0.781908	1.74809	4.87847	0.358327	0.720099	0.978516
piR-hsa-356793	0.230482	-1.18263	5.85997	-0.201816	0.840061	0.978516
piR-hsa-402066	0.448574	1.09292	5.44342	0.200778	0.840872	0.978516
piR-hsa-1360216	1.02938	1.75225	4.76234	0.367939	0.712919	0.978516
piR-hsa-1537493	0.345723	-1.76756	5.83031	-0.303168	0.761762	0.978516
piR-hsa-135526	2.29703	-1.86779	4.18544	-0.446258	0.655411	0.978516
piR-hsa-1650256	0.460964	-2.18258	5.79264	-0.376785	0.706333	0.978516
piR-hsa-181904	0.576205	-2.5045	5.50288	-0.455125	0.649019	0.978516
piR-hsa-1944883	0.448574	1.09292	5.44342	0.200778	0.840872	0.978516
piR-hsa-375385	0.230482	-1.18263	5.85997	-0.201816	0.840061	0.978516
piR-hsa-144876	108.944	-2.19713	3.87538	-0.566947	0.57075	0.978516
piR-hsa-1319154	517.485	-9.1798	3.70182	-2.47981	0.0131453	0.978516
piR-hsa-2559036	0.230482	-1.18263	5.85997	-0.201816	0.840061	0.978516
piR-hsa-1916892	0.230482	-1.18263	5.85997	-0.201816	0.840061	0.978516
piR-hsa-3632832	0.448574	1.09292	5.44342	0.200778	0.840872	0.978516
piR-hsa-145230	0.576205	-2.5045	5.50288	-0.455125	0.649019	0.978516
piR-hsa-131738	0.448574	1.09292	5.44342	0.200778	0.840872	0.978516
piR-hsa-2501552	0.448574	1.09292	5.44342	0.200778	0.840872	0.978516
piR-hsa-1882856	0.345723	-1.76756	5.83031	-0.303168	0.761762	0.978516
piR-hsa-132570	2	5.61832	4.89157	1.14857	0.250733	0.978516
piR-hsa-1251867	0.448574	1.09292	5.44342	0.200778	0.840872	0.978516
piR-hsa-4470751	0.230482	-1.18263	5.85997	-0.201816	0.840061	0.978516
piR-hsa-140722	3.11151	-4.93742	4.41711	-1.11779	0.263655	0.978516
piR-hsa-1914473	3.69145	1.16816	3.9701	0.294239	0.768575	0.978516
piR-hsa-1932805	0.921928	-3.18256	5.03461	-0.632137	0.527297	0.978516
piR-hsa-3262679	0.230482	-1.18263	5.85997	-0.201816	0.840061	0.978516
piR-hsa-1888264	0.345723	-1.76756	5.83031	-0.303168	0.761762	0.978516
piR-hsa-1269011	0.460964	-2.18258	5.79264	-0.376785	0.706333	0.978516
piR-hsa-33364	0.576205	-2.5045	5.50288	-0.455125	0.649019	0.978516
piR-hsa-1264241	7.44111	-3.08839	3.81843	-0.808812	0.418623	0.978516
piR-hsa-1236779	0.909538	-1.22487	4.61958	-0.265147	0.790896	0.978516
piR-hsa-169208	1.48574	-2.22264	4.31429	-0.515182	0.606426	0.978516
piR-hsa-2446300	0.576205	-2.5045	5.50288	-0.455125	0.649019	0.978516
piR-hsa-350050	0.806687	-2.98992	5.15026	-0.580538	0.561552	0.978516
piR-hsa-1332920	18.2118	-3.2869	3.7563	-0.875037	0.381554	0.978516
piR-hsa-207609	0.230482	-1.18263	5.85997	-0.201816	0.840061	0.978516
piR-hsa-1592881	1.33333	5.05188	5.07818	0.994822	0.319823	0.978516
piR-hsa-1939667	0.345723	-1.76756	5.83031	-0.303168	0.761762	0.978516
piR-hsa-1938876	5.66667	7.08707	4.67321	1.51653	0.129385	0.978516
piR-hsa-3627458	0.230482	-1.18263	5.85997	-0.201816	0.840061	0.978516
piR-hsa-150257	15.788	-7.28051	4.18627	-1.73914	0.0820103	0.978516
piR-hsa-162880	4.44484	-2.11853	3.89457	-0.543971	0.586462	0.978516
piR-hsa-1971431	0.230482	-1.18263	5.85997	-0.201816	0.840061	0.978516
piR-hsa-144065	15.0619	1.96022	3.86971	0.506556	0.612466	0.978516
piR-hsa-158740	0.460964	-2.18258	5.79264	-0.376785	0.706333	0.978516
piR-hsa-769809	1.3705	-2.07097	4.35567	-0.475465	0.634456	0.978516
piR-hsa-3622136	1.49813	-3.88299	4.70801	-0.824762	0.409507	0.978516
piR-hsa-4411784	1.61337	-3.9899	4.66911	-0.854531	0.392811	0.978516
piR-hsa-1021458	0.781908	1.74809	4.87847	0.358327	0.720099	0.978516
piR-hsa-580553	1	4.65114	5.26447	0.883497	0.376968	0.978516
piR-hsa-1035960	0.666667	4.17944	5.62082	0.743563	0.457141	0.978516
piR-hsa-1879171	0.666667	4.17944	5.62082	0.743563	0.457141	0.978516
piR-hsa-366257	1.49813	-3.88299	4.70801	-0.824762	0.409507	0.978516
piR-hsa-1328960	0.460964	-2.18258	5.79264	-0.376785	0.706333	0.978516
piR-hsa-1240308	28.9087	-1.65552	3.36601	-0.491834	0.622837	0.978516
piR-hsa-149954	0.909538	-1.22487	4.61958	-0.265147	0.790896	0.978516
piR-hsa-352746	1.61337	-3.9899	4.66911	-0.854531	0.392811	0.978516
piR-hsa-1243533	0.230482	-1.18263	5.85997	-0.201816	0.840061	0.978516
piR-hsa-3725378	1.61337	-3.9899	4.66911	-0.854531	0.392811	0.978516
piR-hsa-2862316	0.230482	-1.18263	5.85997	-0.201816	0.840061	0.978516
piR-hsa-1944000	2.30482	-4.50447	4.51398	-0.997893	0.318331	0.978516
piR-hsa-173489	0.230482	-1.18263	5.85997	-0.201816	0.840061	0.978516
piR-hsa-1943672	0.666667	4.17944	5.62082	0.743563	0.457141	0.978516
piR-hsa-1282383	0.230482	-1.18263	5.85997	-0.201816	0.840061	0.978516
piR-hsa-1875390	0.691446	-2.76753	5.30025	-0.522151	0.601565	0.978516
piR-hsa-2512175	0.460964	-2.18258	5.79264	-0.376785	0.706333	0.978516
piR-hsa-148757	0.230482	-1.18263	5.85997	-0.201816	0.840061	0.978516
piR-hsa-4408294	0.345723	-1.76756	5.83031	-0.303168	0.761762	0.978516
piR-hsa-8099905	0.230482	-1.18263	5.85997	-0.201816	0.840061	0.978516
piR-hsa-1820412	0.230482	-1.18263	5.85997	-0.201816	0.840061	0.978516
piR-hsa-360355	0.230482	-1.18263	5.85997	-0.201816	0.840061	0.978516
piR-hsa-149412	0.345723	-1.76756	5.83031	-0.303168	0.761762	0.978516
piR-hsa-1265756	1.44857	2.62252	4.47326	0.586264	0.557698	0.978516
piR-hsa-373680	1.14002	-1.7092	4.46216	-0.383043	0.701688	0.978516
piR-hsa-801847	0.230482	-1.18263	5.85997	-0.201816	0.840061	0.978516
piR-hsa-1306426	1	4.65114	5.26447	0.883497	0.376968	0.978516
piR-hsa-1369874	0.230482	-1.18263	5.85997	-0.201816	0.840061	0.978516
piR-hsa-173019	0.230482	-1.18263	5.85997	-0.201816	0.840061	0.978516
piR-hsa-629252	1.02938	1.75225	4.76234	0.367939	0.712919	0.978516
piR-hsa-342346	1.83147	-2.60038	4.22021	-0.616175	0.537779	0.978516
piR-hsa-1232497	0.666667	4.17944	5.62082	0.743563	0.457141	0.978516
piR-hsa-4413849	0.448574	1.09292	5.44342	0.200778	0.840872	0.978516
piR-hsa-1316718	1.61337	-3.9899	4.66911	-0.854531	0.392811	0.978516
piR-hsa-107682	0.460964	-2.18258	5.79264	-0.376785	0.706333	0.978516
piR-hsa-776119	0.666667	4.17944	5.62082	0.743563	0.457141	0.978516
piR-hsa-382557	0.448574	1.09292	5.44342	0.200778	0.840872	0.978516
piR-hsa-149661	3.80669	0.945922	3.9575	0.23902	0.81109	0.978516
piR-hsa-1899714	6.74966	-2.91556	3.83002	-0.761238	0.446515	0.978516
piR-hsa-1304456	0.230482	-1.18263	5.85997	-0.201816	0.840061	0.978516
piR-hsa-8041645	1	4.65114	5.26447	0.883497	0.376968	0.978516
piR-hsa-154118	0.448574	1.09292	5.44342	0.200778	0.840872	0.978516
piR-hsa-353566	0.230482	-1.18263	5.85997	-0.201816	0.840061	0.978516
piR-hsa-2510119	0.806687	-2.98992	5.15026	-0.580538	0.561552	0.978516
piR-hsa-1920145	1.23048	1.22739	4.44548	0.276099	0.782472	0.978516
piR-hsa-191574	0.460964	-2.18258	5.79264	-0.376785	0.706333	0.978516
piR-hsa-1923915	2.30482	-4.50447	4.51398	-0.997893	0.318331	0.978516
piR-hsa-3766893	0.230482	-1.18263	5.85997	-0.201816	0.840061	0.978516
piR-hsa-1232176	0.230482	-1.18263	5.85997	-0.201816	0.840061	0.978516
piR-hsa-178422	2.01239	1.34863	4.17183	0.323271	0.74649	0.978516
piR-hsa-1919656	0.448574	1.09292	5.44342	0.200778	0.840872	0.978516
piR-hsa-1443177	0.230482	-1.18263	5.85997	-0.201816	0.840061	0.978516
piR-hsa-144738	22.9174	-4.62556	3.83051	-1.20756	0.227218	0.978516
piR-hsa-4395632	0.230482	-1.18263	5.85997	-0.201816	0.840061	0.978516
piR-hsa-110456	9.14134	7.73635	4.72168	1.63847	0.101323	0.978516
piR-hsa-1358841	1	4.65114	5.26447	0.883497	0.376968	0.978516
piR-hsa-1919823	0.909538	-1.22487	4.61958	-0.265147	0.790896	0.978516
piR-hsa-145322	0.576205	-2.5045	5.50288	-0.455125	0.649019	0.978516
piR-hsa-1015981	2.1616	5.62165	4.52237	1.24307	0.21384	0.978516
piR-hsa-2550410	0.448574	1.09292	5.44342	0.200778	0.840872	0.978516
piR-hsa-174505	0.666667	4.17944	5.62082	0.743563	0.457141	0.978516
piR-hsa-3694415	0.576205	-2.5045	5.50288	-0.455125	0.649019	0.978516
piR-hsa-150122	0.230482	-1.18263	5.85997	-0.201816	0.840061	0.978516
piR-hsa-1438223	0.230482	-1.18263	5.85997	-0.201816	0.840061	0.978516
piR-hsa-1239406	0.345723	-1.76756	5.83031	-0.303168	0.761762	0.978516
piR-hsa-163965	2.1648	-1.93743	4.12347	-0.469855	0.638459	0.978516
piR-hsa-1244977	0.345723	-1.76756	5.83031	-0.303168	0.761762	0.978516
piR-hsa-101746	0.230482	-1.18263	5.85997	-0.201816	0.840061	0.978516
piR-hsa-2831464	7.4535	-3.55658	3.83103	-0.928361	0.35322	0.978516
piR-hsa-1262781	0.448574	1.09292	5.44342	0.200778	0.840872	0.978516
piR-hsa-130962	1.11524	2.22494	4.6183	0.481767	0.629972	0.978516
piR-hsa-1233515	0.230482	-1.18263	5.85997	-0.201816	0.840061	0.978516
piR-hsa-2468694	0.230482	-1.18263	5.85997	-0.201816	0.840061	0.978516
piR-hsa-114750	0.230482	-1.18263	5.85997	-0.201816	0.840061	0.978516
piR-hsa-4419940	1.33333	5.05188	5.07818	0.994822	0.319823	0.978516
piR-hsa-1914092	0.230482	-1.18263	5.85997	-0.201816	0.840061	0.978516
piR-hsa-2548926	6.10777	-5.91043	4.27766	-1.3817	0.167065	0.978516
piR-hsa-2843782	0.460964	-2.18258	5.79264	-0.376785	0.706333	0.978516
piR-hsa-1248325	2.99627	-4.88297	4.42784	-1.10279	0.270119	0.978516
piR-hsa-2465670	0.666667	4.17944	5.62082	0.743563	0.457141	0.978516
piR-hsa-2553512	0.448574	1.09292	5.44342	0.200778	0.840872	0.978516
piR-hsa-152182	7.01731	-4.75502	3.90798	-1.21675	0.223701	0.978516
piR-hsa-1876852	0.666667	4.17944	5.62082	0.743563	0.457141	0.978516
piR-hsa-1251009	1.02478	-1.48731	4.5324	-0.32815	0.742798	0.978516
piR-hsa-3733560	0.230482	-1.18263	5.85997	-0.201816	0.840061	0.978516
piR-hsa-1567620	0.230482	-1.18263	5.85997	-0.201816	0.840061	0.978516
piR-hsa-358450	0.230482	-1.18263	5.85997	-0.201816	0.840061	0.978516
piR-hsa-752345	0.909538	-1.22487	4.61958	-0.265147	0.790896	0.978516
piR-hsa-1255326	1.26765	-3.64198	4.80548	-0.757881	0.448522	0.978516
piR-hsa-2523888	0.230482	-1.18263	5.85997	-0.201816	0.840061	0.978516
piR-hsa-1254067	1.25526	-1.90141	4.40425	-0.431722	0.665943	0.978516
piR-hsa-3659008	0.448574	1.09292	5.44342	0.200778	0.840872	0.978516
piR-hsa-4449563	2.06195	-2.80644	4.17437	-0.672304	0.50139	0.978516
piR-hsa-3659439	0.345723	-1.76756	5.83031	-0.303168	0.761762	0.978516
piR-hsa-4086725	1.60098	-2.35986	4.27862	-0.551547	0.581259	0.978516
piR-hsa-3696480	2.56382	2.40088	4.13947	0.579997	0.561917	0.978516
piR-hsa-1936781	4	6.59351	4.71579	1.39818	0.16206	0.978516
piR-hsa-144468	0.460964	-2.18258	5.79264	-0.376785	0.706333	0.978516
piR-hsa-1293966	1.58859	-1.24062	4.25464	-0.291593	0.770598	0.978516
piR-hsa-4415330	0.230482	-1.18263	5.85997	-0.201816	0.840061	0.978516
piR-hsa-1240634	3.07574	6.13816	4.43193	1.38499	0.166056	0.978516
piR-hsa-1948921	0.448574	1.09292	5.44342	0.200778	0.840872	0.978516
piR-hsa-1268743	0.230482	-1.18263	5.85997	-0.201816	0.840061	0.978516
piR-hsa-1233116	1.33333	5.05188	5.07818	0.994822	0.319823	0.978516
piR-hsa-1294454	1.02478	-1.48731	4.5324	-0.32815	0.742798	0.978516
piR-hsa-2481204	0.691446	-2.76753	5.30025	-0.522151	0.601565	0.978516
piR-hsa-4376355	2.76578	-4.76749	4.45189	-1.07089	0.284218	0.978516
piR-hsa-148489	1.66667	5.3633	4.96585	1.08004	0.280126	0.978516
piR-hsa-1938369	0.230482	-1.18263	5.85997	-0.201816	0.840061	0.978516
piR-hsa-2514175	0.448574	1.09292	5.44342	0.200778	0.840872	0.978516
piR-hsa-3639017	0.460964	-2.18258	5.79264	-0.376785	0.706333	0.978516
piR-hsa-177220	1.3705	-2.07097	4.35567	-0.475465	0.634456	0.978516
piR-hsa-1245182	0.666667	4.17944	5.62082	0.743563	0.457141	0.978516
piR-hsa-102880	1.93432	-1.69766	4.16661	-0.407443	0.683683	0.978516
piR-hsa-3643815	0.781908	1.74809	4.87847	0.358327	0.720099	0.978516
piR-hsa-1234926	1.66667	5.3633	4.96585	1.08004	0.280126	0.978516
piR-hsa-160190	0.909538	-1.22487	4.61958	-0.265147	0.790896	0.978516
piR-hsa-1253678	0.230482	-1.18263	5.85997	-0.201816	0.840061	0.978516
piR-hsa-1263591	2	5.61832	4.89157	1.14857	0.250733	0.978516
piR-hsa-159018	0.806687	-2.98992	5.15026	-0.580538	0.561552	0.978516
piR-hsa-1379051	0.448574	1.09292	5.44342	0.200778	0.840872	0.978516
piR-hsa-3724754	0.460964	-2.18258	5.79264	-0.376785	0.706333	0.978516
piR-hsa-1284981	0.666667	4.17944	5.62082	0.743563	0.457141	0.978516
piR-hsa-1725670	0.576205	-2.5045	5.50288	-0.455125	0.649019	0.978516
piR-hsa-4484546	0.230482	-1.18263	5.85997	-0.201816	0.840061	0.978516
piR-hsa-2524024	0.345723	-1.76756	5.83031	-0.303168	0.761762	0.978516
piR-hsa-144194	1.89715	1.93282	4.23544	0.456345	0.648142	0.978516
piR-hsa-749238	0.230482	-1.18263	5.85997	-0.201816	0.840061	0.978516
piR-hsa-2052044	8.04209	-4.22833	3.85347	-1.09728	0.272519	0.978516
piR-hsa-3621757	9.89833	-5.27172	3.87451	-1.36062	0.173635	0.978516
piR-hsa-1929571	0.666667	4.17944	5.62082	0.743563	0.457141	0.978516
piR-hsa-209069	0.230482	-1.18263	5.85997	-0.201816	0.840061	0.978516
piR-hsa-4393255	1.11524	2.22494	4.6183	0.481767	0.629972	0.978516
piR-hsa-2569303	0.576205	-2.5045	5.50288	-0.455125	0.649019	0.978516
piR-hsa-1353537	0.448574	1.09292	5.44342	0.200778	0.840872	0.978516
piR-hsa-4370255	0.230482	-1.18263	5.85997	-0.201816	0.840061	0.978516
piR-hsa-3624535	0.230482	-1.18263	5.85997	-0.201816	0.840061	0.978516
piR-hsa-1067231	1.24747	4.82919	4.76431	1.01362	0.310766	0.978516
piR-hsa-133826	360.856	9.02664	3.48327	2.59143	0.00955783	0.978516
piR-hsa-1380270	1.5808	5.20643	4.60721	1.13006	0.25845	0.978516
piR-hsa-115070	0.460964	-2.18258	5.79264	-0.376785	0.706333	0.978516
piR-hsa-147480	0.230482	-1.18263	5.85997	-0.201816	0.840061	0.978516
piR-hsa-1657359	8.20283	-1.58255	3.44949	-0.458779	0.646393	0.978516
piR-hsa-136250	3.91819	-5.26999	4.35917	-1.20894	0.226685	0.978516
piR-hsa-106192	0.230482	-1.18263	5.85997	-0.201816	0.840061	0.978516
piR-hsa-2522495	0.230482	-1.18263	5.85997	-0.201816	0.840061	0.978516
piR-hsa-1240139	0.460964	-2.18258	5.79264	-0.376785	0.706333	0.978516
piR-hsa-388150	0.230482	-1.18263	5.85997	-0.201816	0.840061	0.978516
piR-hsa-1235228	1.11524	2.22494	4.6183	0.481767	0.629972	0.978516
piR-hsa-138171	0.345723	-1.76756	5.83031	-0.303168	0.761762	0.978516
piR-hsa-397300	0.781908	1.74809	4.87847	0.358327	0.720099	0.978516
piR-hsa-2847853	3.29243	-1.45371	3.96098	-0.367008	0.713613	0.978516
piR-hsa-134724	0.230482	-1.18263	5.85997	-0.201816	0.840061	0.978516
piR-hsa-137069	0.345723	-1.76756	5.83031	-0.303168	0.761762	0.978516
piR-hsa-1322852	2.72861	-1.6652	4.02266	-0.413955	0.678907	0.978516
piR-hsa-387700	0.230482	-1.18263	5.85997	-0.201816	0.840061	0.978516
piR-hsa-175103	1.24747	4.82919	4.76431	1.01362	0.310766	0.978516
piR-hsa-156675	30.8971	6.06135	4.02079	1.5075	0.131683	0.978516
piR-hsa-160231	0.460964	-2.18258	5.79264	-0.376785	0.706333	0.978516
piR-hsa-367541	1.47795	1.37705	4.04548	0.340391	0.733562	0.978516
piR-hsa-2527574	0.691446	-2.76753	5.30025	-0.522151	0.601565	0.978516
piR-hsa-355756	1.35811	-0.827713	4.33864	-0.190777	0.8487	0.978516
piR-hsa-452282	0.230482	-1.18263	5.85997	-0.201816	0.840061	0.978516
piR-hsa-367319	2.23048	2.18612	4.1796	0.523045	0.600943	0.978516
piR-hsa-257818	0.230482	-1.18263	5.85997	-0.201816	0.840061	0.978516
piR-hsa-373349	0.230482	-1.18263	5.85997	-0.201816	0.840061	0.978516
piR-hsa-151833	0.230482	-1.18263	5.85997	-0.201816	0.840061	0.978516
piR-hsa-142891	0.460964	-2.18258	5.79264	-0.376785	0.706333	0.978516
piR-hsa-1881061	0.666667	4.17944	5.62082	0.743563	0.457141	0.978516
piR-hsa-3770098	0.460964	-2.18258	5.79264	-0.376785	0.706333	0.978516
piR-hsa-1274776	1.02478	-1.48731	4.5324	-0.32815	0.742798	0.978516
piR-hsa-150854	0.230482	-1.18263	5.85997	-0.201816	0.840061	0.978516
piR-hsa-143885	0.345723	-1.76756	5.83031	-0.303168	0.761762	0.978516
piR-hsa-1239763	0.460964	-2.18258	5.79264	-0.376785	0.706333	0.978516
piR-hsa-4387944	0.230482	-1.18263	5.85997	-0.201816	0.840061	0.978516
piR-hsa-406398	0.781908	1.74809	4.87847	0.358327	0.720099	0.978516
piR-hsa-1871883	7.31308	7.41057	4.73099	1.56639	0.117258	0.978516
piR-hsa-1158901	0.230482	-1.18263	5.85997	-0.201816	0.840061	0.978516
piR-hsa-1235728	0.345723	-1.76756	5.83031	-0.303168	0.761762	0.978516
piR-hsa-191376	0.230482	-1.18263	5.85997	-0.201816	0.840061	0.978516
piR-hsa-366746	0.448574	1.09292	5.44342	0.200778	0.840872	0.978516
piR-hsa-3980604	0.691446	-2.76753	5.30025	-0.522151	0.601565	0.978516
piR-hsa-1242534	0.345723	-1.76756	5.83031	-0.303168	0.761762	0.978516
piR-hsa-136622	1.14002	-1.7092	4.46216	-0.383043	0.701688	0.978516
piR-hsa-145353	0.691446	-2.76753	5.30025	-0.522151	0.601565	0.978516
piR-hsa-1244607	3.5399	-1.3275	3.61741	-0.366975	0.713637	0.978516
piR-hsa-172722	1.38289	-3.76751	4.75295	-0.792668	0.427971	0.978516
piR-hsa-188253	0.230482	-1.18263	5.85997	-0.201816	0.840061	0.978516
piR-hsa-1234739	1.03717	-3.35248	4.94264	-0.678278	0.497596	0.978516
piR-hsa-3776072	0.806687	-2.98992	5.15026	-0.580538	0.561552	0.978516
piR-hsa-384791	0.460964	-2.18258	5.79264	-0.376785	0.706333	0.978516
piR-hsa-3455492	0.230482	-1.18263	5.85997	-0.201816	0.840061	0.978516
piR-hsa-135858	1.02938	1.75225	4.76234	0.367939	0.712919	0.978516
piR-hsa-2513891	1.44857	2.62252	4.47326	0.586264	0.557698	0.978516
piR-hsa-1979070	0.230482	-1.18263	5.85997	-0.201816	0.840061	0.978516
piR-hsa-1265682	1	4.65114	5.26447	0.883497	0.376968	0.978516
piR-hsa-149377	0.448574	1.09292	5.44342	0.200778	0.840872	0.978516
piR-hsa-1794308	0.460964	-2.18258	5.79264	-0.376785	0.706333	0.978516
piR-hsa-1943941	0.230482	-1.18263	5.85997	-0.201816	0.840061	0.978516
piR-hsa-143950	1	4.65114	5.26447	0.883497	0.376968	0.978516
piR-hsa-133782	3.86863	-1.8242	3.92276	-0.46503	0.64191	0.978516
piR-hsa-1283117	0.666667	4.17944	5.62082	0.743563	0.457141	0.978516
piR-hsa-1236626	0.230482	-1.18263	5.85997	-0.201816	0.840061	0.978516
piR-hsa-140142	2.01239	1.34863	4.17183	0.323271	0.74649	0.978516
piR-hsa-317640	1	4.65114	5.26447	0.883497	0.376968	0.978516
piR-hsa-165082	0.345723	-1.76756	5.83031	-0.303168	0.761762	0.978516
piR-hsa-73176	1.35811	-0.827713	4.33864	-0.190777	0.8487	0.978516
piR-hsa-1236936	5.91413	7.1445	4.2759	1.67088	0.0947457	0.978516
piR-hsa-142250	64.2854	1.59607	3.63407	0.439196	0.660519	0.978516
piR-hsa-189519	5.31721	-0.932849	3.86923	-0.241094	0.809482	0.978516
piR-hsa-2505889	0.448574	1.09292	5.44342	0.200778	0.840872	0.978516
piR-hsa-151884	0.230482	-1.18263	5.85997	-0.201816	0.840061	0.978516
piR-hsa-1371392	0.448574	1.09292	5.44342	0.200778	0.840872	0.978516
piR-hsa-131818	0.448574	1.09292	5.44342	0.200778	0.840872	0.978516
piR-hsa-1962109	1.66667	5.3633	4.96585	1.08004	0.280126	0.978516
piR-hsa-1940805	0.230482	-1.18263	5.85997	-0.201816	0.840061	0.978516
piR-hsa-1871463	1.02478	-1.48731	4.5324	-0.32815	0.742798	0.978516
piR-hsa-2523880	0.230482	-1.18263	5.85997	-0.201816	0.840061	0.978516
piR-hsa-1506934	1.72861	-4.08943	4.63512	-0.882271	0.37763	0.978516
piR-hsa-373081	0.666667	4.17944	5.62082	0.743563	0.457141	0.978516
piR-hsa-1937084	1	4.65114	5.26447	0.883497	0.376968	0.978516
piR-hsa-1313129	0.576205	-2.5045	5.50288	-0.455125	0.649019	0.978516
piR-hsa-4366961	1.15241	-3.50448	4.86772	-0.719944	0.47156	0.978516
piR-hsa-3760263	0.345723	-1.76756	5.83031	-0.303168	0.761762	0.978516
piR-hsa-337110	1.15241	-3.50448	4.86772	-0.719944	0.47156	0.978516
piR-hsa-378109	1.38289	-3.76751	4.75295	-0.792668	0.427971	0.978516
piR-hsa-1881903	0.448574	1.09292	5.44342	0.200778	0.840872	0.978516
piR-hsa-4454969	0.230482	-1.18263	5.85997	-0.201816	0.840061	0.978516
piR-hsa-426974	0.230482	-1.18263	5.85997	-0.201816	0.840061	0.978516
piR-hsa-143786	12.7459	-1.9182	3.79338	-0.505671	0.613087	0.978516
piR-hsa-1142394	0.230482	-1.18263	5.85997	-0.201816	0.840061	0.978516
piR-hsa-361926	1.15241	-3.50448	4.86772	-0.719944	0.47156	0.978516
piR-hsa-162229	726.853	-1.15098	3.28359	-0.350525	0.725945	0.978516
piR-hsa-142254	0.230482	-1.18263	5.85997	-0.201816	0.840061	0.978516
piR-hsa-107026	8.3232	7.61975	4.16027	1.83155	0.0670182	0.978516
piR-hsa-1913961	0.921928	-3.18256	5.03461	-0.632137	0.527297	0.978516
piR-hsa-1304649	9.79922	-2.12617	3.79717	-0.559936	0.575523	0.978516
piR-hsa-371485	0.230482	-1.18263	5.85997	-0.201816	0.840061	0.978516
piR-hsa-3721751	0.691446	-2.76753	5.30025	-0.522151	0.601565	0.978516
piR-hsa-783941	37.7943	5.34415	3.96498	1.34784	0.177711	0.978516
piR-hsa-1259834	0.691446	-2.76753	5.30025	-0.522151	0.601565	0.978516
piR-hsa-1248365	1.82827	5.36159	5.00385	1.07149	0.283948	0.978516
piR-hsa-125211	603.776	-1.27697	3.34703	-0.381525	0.702814	0.978516
piR-hsa-2786259	1.49813	-3.88299	4.70801	-0.824762	0.409507	0.978516
piR-hsa-1911124	1.23048	1.22739	4.44548	0.276099	0.782472	0.978516
piR-hsa-2094557	3.63815	-1.68724	3.93656	-0.428607	0.66821	0.978516
piR-hsa-2171226	0.230482	-1.18263	5.85997	-0.201816	0.840061	0.978516
piR-hsa-2534725	0.448574	1.09292	5.44342	0.200778	0.840872	0.978516
piR-hsa-159521	4.26392	-5.39197	4.34088	-1.24214	0.214185	0.978516
piR-hsa-390645	0.666667	4.17944	5.62082	0.743563	0.457141	0.978516
piR-hsa-1938925	0.460964	-2.18258	5.79264	-0.376785	0.706333	0.978516
piR-hsa-385090	0.448574	1.09292	5.44342	0.200778	0.840872	0.978516
piR-hsa-1888137	0.230482	-1.18263	5.85997	-0.201816	0.840061	0.978516
piR-hsa-1939257	0.230482	-1.18263	5.85997	-0.201816	0.840061	0.978516
piR-hsa-159718	1.9591	-4.27	4.57854	-0.932612	0.35102	0.978516
piR-hsa-152637	0.691446	-2.76753	5.30025	-0.522151	0.601565	0.978516
piR-hsa-1007015	2.78191	3.58705	4.24769	0.844471	0.398406	0.978516
piR-hsa-1319658	0.230482	-1.18263	5.85997	-0.201816	0.840061	0.978516
piR-hsa-93977	0.230482	-1.18263	5.85997	-0.201816	0.840061	0.978516
piR-hsa-137672	0.691446	-2.76753	5.30025	-0.522151	0.601565	0.978516
piR-hsa-768467	0.691446	-2.76753	5.30025	-0.522151	0.601565	0.978516
piR-hsa-1618668	0.666667	4.17944	5.62082	0.743563	0.457141	0.978516
piR-hsa-1873376	1.03717	-3.35248	4.94264	-0.678278	0.497596	0.978516
piR-hsa-1950363	5.03343	-2.88117	3.88451	-0.741707	0.458265	0.978516
piR-hsa-1267131	0.345723	-1.76756	5.83031	-0.303168	0.761762	0.978516
piR-hsa-1968548	21.6667	9.00393	4.65146	1.93572	0.0529019	0.978516
piR-hsa-1414103	0.230482	-1.18263	5.85997	-0.201816	0.840061	0.978516
piR-hsa-1564061	0.230482	-1.18263	5.85997	-0.201816	0.840061	0.978516
piR-hsa-1878860	0.448574	1.09292	5.44342	0.200778	0.840872	0.978516
piR-hsa-130988	10.3506	-1.8211	3.80144	-0.479056	0.631899	0.978516
piR-hsa-2496854	1.72082	-1.07971	4.30374	-0.250877	0.801909	0.978516
piR-hsa-805833	42.6331	-1.77224	3.83023	-0.462699	0.64358	0.978516
piR-hsa-152749	20.7347	-3.33391	3.75524	-0.887803	0.374647	0.978516
piR-hsa-4378594	1.72861	-4.08943	4.63512	-0.882271	0.37763	0.978516
piR-hsa-168225	6.70384	1.47902	3.88985	0.380225	0.703778	0.978516
piR-hsa-154900	0.666667	4.17944	5.62082	0.743563	0.457141	0.978516
piR-hsa-1285326	0.345723	-1.76756	5.83031	-0.303168	0.761762	0.978516
piR-hsa-189137	0.230482	-1.18263	5.85997	-0.201816	0.840061	0.978516
piR-hsa-2835602	3.33333	6.33606	4.74835	1.33437	0.182083	0.978516
piR-hsa-1875773	0.345723	-1.76756	5.83031	-0.303168	0.761762	0.978516
piR-hsa-149155	0.230482	-1.18263	5.85997	-0.201816	0.840061	0.978516
piR-hsa-790396	1.44857	2.62252	4.47326	0.586264	0.557698	0.978516
piR-hsa-1897712	1.33333	5.05188	5.07818	0.994822	0.319823	0.978516
piR-hsa-3626278	0.781908	1.74809	4.87847	0.358327	0.720099	0.978516
piR-hsa-1249348	2.05875	1.90524	4.29174	0.443932	0.657092	0.978516
piR-hsa-178813	74.1491	-2.06562	3.31942	-0.622282	0.533756	0.978516
piR-hsa-1571532	0.691446	-2.76753	5.30025	-0.522151	0.601565	0.978516
piR-hsa-170734	2.18958	-4.43047	4.53334	-0.977308	0.328417	0.978516
piR-hsa-160408	1.33333	5.05188	5.07818	0.994822	0.319823	0.978516
piR-hsa-1916205	0.230482	-1.18263	5.85997	-0.201816	0.840061	0.978516
piR-hsa-1932041	11.9268	-1.60148	3.80206	-0.421214	0.673599	0.978516
piR-hsa-131160	34.3868	6.20548	3.74498	1.65701	0.0975173	0.978516
piR-hsa-1593058	0.230482	-1.18263	5.85997	-0.201816	0.840061	0.978516
piR-hsa-1233011	4.76578	-1.39298	3.88056	-0.358964	0.719622	0.978516
piR-hsa-1238410	0.448574	1.09292	5.44342	0.200778	0.840872	0.978516
piR-hsa-1170681	0.781908	1.74809	4.87847	0.358327	0.720099	0.978516
piR-hsa-137330	0.345723	-1.76756	5.83031	-0.303168	0.761762	0.978516
piR-hsa-1252630	1.03717	-3.35248	4.94264	-0.678278	0.497596	0.978516
piR-hsa-1899056	0.230482	-1.18263	5.85997	-0.201816	0.840061	0.978516
piR-hsa-4376893	1.14002	-1.7092	4.46216	-0.383043	0.701688	0.978516
piR-hsa-165689	3.35811	1.00346	3.98707	0.251679	0.801289	0.978516
piR-hsa-1251421	0.230482	-1.18263	5.85997	-0.201816	0.840061	0.978516
piR-hsa-3767476	0.230482	-1.18263	5.85997	-0.201816	0.840061	0.978516
piR-hsa-352853	0.230482	-1.18263	5.85997	-0.201816	0.840061	0.978516
piR-hsa-105557	2.33333	5.83437	4.83938	1.2056	0.227971	0.978516
piR-hsa-353228	15	8.47644	4.64359	1.82541	0.0679395	0.978516
piR-hsa-1955516	2.28923	0.903799	4.19447	0.215474	0.829398	0.978516
piR-hsa-3738005	1.02938	1.75225	4.76234	0.367939	0.712919	0.978516
piR-hsa-1920891	0.460964	-2.18258	5.79264	-0.376785	0.706333	0.978516
piR-hsa-729933	1.3705	-2.07097	4.35567	-0.475465	0.634456	0.978516
piR-hsa-2850267	0.230482	-1.18263	5.85997	-0.201816	0.840061	0.978516
piR-hsa-4382663	2.84386	-1.75777	4.01046	-0.438296	0.661171	0.978516
piR-hsa-2569154	1.82827	5.36159	5.00385	1.07149	0.283948	0.978516
piR-hsa-795478	0.576205	-2.5045	5.50288	-0.455125	0.649019	0.978516
piR-hsa-2571108	0.230482	-1.18263	5.85997	-0.201816	0.840061	0.978516
piR-hsa-732007	0.666667	4.17944	5.62082	0.743563	0.457141	0.978516
piR-hsa-193479	0.230482	-1.18263	5.85997	-0.201816	0.840061	0.978516
piR-hsa-191735	2.30482	-4.50447	4.51398	-0.997893	0.318331	0.978516
piR-hsa-3672073	3.80295	-5.22692	4.36598	-1.19719	0.231232	0.978516
piR-hsa-2557859	5.87729	-5.85494	4.28344	-1.36688	0.171664	0.978516
piR-hsa-48986	0.230482	-1.18263	5.85997	-0.201816	0.840061	0.978516
piR-hsa-1428803	4.20197	-1.51887	3.90328	-0.389127	0.697182	0.978516
piR-hsa-1701334	0.230482	-1.18263	5.85997	-0.201816	0.840061	0.978516
piR-hsa-2508568	1	4.65114	5.26447	0.883497	0.376968	0.978516
piR-hsa-2490897	0.230482	-1.18263	5.85997	-0.201816	0.840061	0.978516
piR-hsa-131654	0.230482	-1.18263	5.85997	-0.201816	0.840061	0.978516
piR-hsa-750815	2.75339	-3.29104	4.08152	-0.806328	0.420054	0.978516
piR-hsa-1244308	0.230482	-1.18263	5.85997	-0.201816	0.840061	0.978516
piR-hsa-137812	0.576205	-2.5045	5.50288	-0.455125	0.649019	0.978516
piR-hsa-168962	0.230482	-1.18263	5.85997	-0.201816	0.840061	0.978516
piR-hsa-155099	0.230482	-1.18263	5.85997	-0.201816	0.840061	0.978516
piR-hsa-1232113	1.66667	5.3633	4.96585	1.08004	0.280126	0.978516
piR-hsa-1413374	1.26765	-3.64198	4.80548	-0.757881	0.448522	0.978516
piR-hsa-1312866	0.345723	-1.76756	5.83031	-0.303168	0.761762	0.978516
piR-hsa-105151	0.230482	-1.18263	5.85997	-0.201816	0.840061	0.978516
piR-hsa-152109	0.345723	-1.76756	5.83031	-0.303168	0.761762	0.978516
piR-hsa-156961	4.33333	6.70673	4.70391	1.42578	0.153932	0.978516
piR-hsa-165830	18.6393	-1.70887	3.79999	-0.449704	0.652924	0.978516
piR-hsa-1277215	0.230482	-1.18263	5.85997	-0.201816	0.840061	0.978516
piR-hsa-136276	0.230482	-1.18263	5.85997	-0.201816	0.840061	0.978516
piR-hsa-138850	0.909538	-1.22487	4.61958	-0.265147	0.790896	0.978516
piR-hsa-1917959	6.10777	-5.91043	4.27766	-1.3817	0.167065	0.978516
piR-hsa-1260781	0.345723	-1.76756	5.83031	-0.303168	0.761762	0.978516
piR-hsa-1558811	0.230482	-1.18263	5.85997	-0.201816	0.840061	0.978516
piR-hsa-1235408	3.21436	-3.54221	4.04121	-0.876522	0.380746	0.978516
piR-hsa-1933797	0.230482	-1.18263	5.85997	-0.201816	0.840061	0.978516
piR-hsa-1290666	1.49813	-3.88299	4.70801	-0.824762	0.409507	0.978516
piR-hsa-1920625	0.666667	4.17944	5.62082	0.743563	0.457141	0.978516
piR-hsa-142213	1.58859	-1.24062	4.25464	-0.291593	0.770598	0.978516
piR-hsa-1255865	0.230482	-1.18263	5.85997	-0.201816	0.840061	0.978516
piR-hsa-2829678	0.230482	-1.18263	5.85997	-0.201816	0.840061	0.978516
piR-hsa-1876779	0.781908	1.74809	4.87847	0.358327	0.720099	0.978516
piR-hsa-157705	0.576205	-2.5045	5.50288	-0.455125	0.649019	0.978516
piR-hsa-1284239	15.5403	8.50835	4.71782	1.80345	0.0713176	0.978516
piR-hsa-1265393	2.7424	5.96634	4.86881	1.22542	0.220417	0.978516
piR-hsa-1016008	0.460964	-2.18258	5.79264	-0.376785	0.706333	0.978516
piR-hsa-134311	2.15241	-1.08369	4.10372	-0.264075	0.791722	0.978516
piR-hsa-357492	0.230482	-1.18263	5.85997	-0.201816	0.840061	0.978516
piR-hsa-2491882	0.230482	-1.18263	5.85997	-0.201816	0.840061	0.978516
piR-hsa-4412672	0.576205	-2.5045	5.50288	-0.455125	0.649019	0.978516
piR-hsa-152833	0.460964	-2.18258	5.79264	-0.376785	0.706333	0.978516
piR-hsa-724903	0.781908	1.74809	4.87847	0.358327	0.720099	0.978516
piR-hsa-1885678	0.230482	-1.18263	5.85997	-0.201816	0.840061	0.978516
piR-hsa-1307823	1.33333	5.05188	5.07818	0.994822	0.319823	0.978516
piR-hsa-363485	1	4.65114	5.26447	0.883497	0.376968	0.978516
piR-hsa-166436	1	4.65114	5.26447	0.883497	0.376968	0.978516
piR-hsa-1883178	1.03717	-3.35248	4.94264	-0.678278	0.497596	0.978516
piR-hsa-109054	0.460964	-2.18258	5.79264	-0.376785	0.706333	0.978516
piR-hsa-2480382	5.41633	-5.7371	4.29643	-1.33532	0.181772	0.978516
piR-hsa-168315	0.666667	4.17944	5.62082	0.743563	0.457141	0.978516
piR-hsa-171281	1.9591	-4.27	4.57854	-0.932612	0.35102	0.978516
piR-hsa-4421333	0.230482	-1.18263	5.85997	-0.201816	0.840061	0.978516
piR-hsa-1270729	0.345723	-1.76756	5.83031	-0.303168	0.761762	0.978516
piR-hsa-143625	1.44857	2.62252	4.47326	0.586264	0.557698	0.978516
piR-hsa-1233528	1.49813	-3.88299	4.70801	-0.824762	0.409507	0.978516
piR-hsa-186180	2.46096	1.18712	4.08491	0.290612	0.771348	0.978516
piR-hsa-116993	0.345723	-1.76756	5.83031	-0.303168	0.761762	0.978516
piR-hsa-3947888	0.345723	-1.76756	5.83031	-0.303168	0.761762	0.978516
piR-hsa-1885632	0.230482	-1.18263	5.85997	-0.201816	0.840061	0.978516
piR-hsa-109234	23.3333	9.11036	4.65381	1.95761	0.0502755	0.978516
piR-hsa-1417400	1.71623	-2.48514	4.24754	-0.585077	0.558496	0.978516
piR-hsa-358012	0.448574	1.09292	5.44342	0.200778	0.840872	0.978516
piR-hsa-2860833	1.33333	5.05188	5.07818	0.994822	0.319823	0.978516
piR-hsa-1737747	1.03717	-3.35248	4.94264	-0.678278	0.497596	0.978516
piR-hsa-2510273	0.460964	-2.18258	5.79264	-0.376785	0.706333	0.978516
piR-hsa-3778171	1.26765	-3.64198	4.80548	-0.757881	0.448522	0.978516
piR-hsa-6472714	0.691446	-2.76753	5.30025	-0.522151	0.601565	0.978516
piR-hsa-402583	0.345723	-1.76756	5.83031	-0.303168	0.761762	0.978516
piR-hsa-184605	1	4.65114	5.26447	0.883497	0.376968	0.978516
piR-hsa-291576	0.448574	1.09292	5.44342	0.200778	0.840872	0.978516
piR-hsa-1916676	2.28923	0.903799	4.19447	0.215474	0.829398	0.978516
piR-hsa-152327	6	7.16828	4.66827	1.53553	0.124654	0.978516
piR-hsa-1316745	1.02938	1.75225	4.76234	0.367939	0.712919	0.978516
piR-hsa-3666187	0.230482	-1.18263	5.85997	-0.201816	0.840061	0.978516
piR-hsa-211126	0.345723	-1.76756	5.83031	-0.303168	0.761762	0.978516
piR-hsa-302607	6.39894	7.21522	4.73946	1.52237	0.127916	0.978516
piR-hsa-1251172	0.230482	-1.18263	5.85997	-0.201816	0.840061	0.978516
piR-hsa-139933	0.345723	-1.76756	5.83031	-0.303168	0.761762	0.978516
piR-hsa-102147	0.781908	1.74809	4.87847	0.358327	0.720099	0.978516
piR-hsa-1885197	0.781908	1.74809	4.87847	0.358327	0.720099	0.978516
piR-hsa-1268089	0.230482	-1.18263	5.85997	-0.201816	0.840061	0.978516
piR-hsa-3782260	1.33333	5.05188	5.07818	0.994822	0.319823	0.978516
piR-hsa-46779	3	6.18762	4.77105	1.29691	0.194663	0.978516
piR-hsa-143400	1.23048	1.22739	4.44548	0.276099	0.782472	0.978516
piR-hsa-2487067	0.345723	-1.76756	5.83031	-0.303168	0.761762	0.978516
piR-hsa-172019	1.82827	5.36159	5.00385	1.07149	0.283948	0.978516
piR-hsa-334139	0.345723	-1.76756	5.83031	-0.303168	0.761762	0.978516
piR-hsa-3678949	1.26765	-3.64198	4.80548	-0.757881	0.448522	0.978516
piR-hsa-1867945	3.63815	-1.68724	3.93656	-0.428607	0.66821	0.978516
piR-hsa-3786791	7.14494	-6.1367	4.25622	-1.44182	0.149353	0.978516
piR-hsa-3767232	0.666667	4.17944	5.62082	0.743563	0.457141	0.978516
piR-hsa-119183	1.03717	-3.35248	4.94264	-0.678278	0.497596	0.978516
piR-hsa-1907912	0.345723	-1.76756	5.83031	-0.303168	0.761762	0.978516
piR-hsa-2575817	0.345723	-1.76756	5.83031	-0.303168	0.761762	0.978516
piR-hsa-1239115	0.230482	-1.18263	5.85997	-0.201816	0.840061	0.978516
piR-hsa-3703466	0.230482	-1.18263	5.85997	-0.201816	0.840061	0.978516
piR-hsa-2477419	6.56874	-6.0154	4.26731	-1.40965	0.158644	0.978516
piR-hsa-1293715	0.448574	1.09292	5.44342	0.200778	0.840872	0.978516
piR-hsa-179257	0.806687	-2.98992	5.15026	-0.580538	0.561552	0.978516
piR-hsa-1078617	0.230482	-1.18263	5.85997	-0.201816	0.840061	0.978516
piR-hsa-3729727	0.460964	-2.18258	5.79264	-0.376785	0.706333	0.978516
piR-hsa-339202	2.04956	-1.82254	4.14384	-0.43982	0.660068	0.978516
piR-hsa-1249369	0.230482	-1.18263	5.85997	-0.201816	0.840061	0.978516
piR-hsa-4483639	0.230482	-1.18263	5.85997	-0.201816	0.840061	0.978516
piR-hsa-2521038	0.691446	-2.76753	5.30025	-0.522151	0.601565	0.978516
piR-hsa-183644	0.345723	-1.76756	5.83031	-0.303168	0.761762	0.978516
piR-hsa-1233735	0.345723	-1.76756	5.83031	-0.303168	0.761762	0.978516
piR-hsa-119481	3.40767	-1.53584	3.95227	-0.388597	0.697575	0.978516
piR-hsa-114591	1.33333	5.05188	5.07818	0.994822	0.319823	0.978516
piR-hsa-137745	0.781908	1.74809	4.87847	0.358327	0.720099	0.978516
piR-hsa-1888573	0.666667	4.17944	5.62082	0.743563	0.457141	0.978516
piR-hsa-1250628	0.230482	-1.18263	5.85997	-0.201816	0.840061	0.978516
piR-hsa-3744454	1.67906	1.0402	4.24511	0.245035	0.806429	0.978516
piR-hsa-3730539	29.2576	-2.00098	3.80413	-0.526001	0.598888	0.978516
piR-hsa-4495114	1.03717	-3.35248	4.94264	-0.678278	0.497596	0.978516
piR-hsa-135185	1	4.65114	5.26447	0.883497	0.376968	0.978516
piR-hsa-2861148	0.666667	4.17944	5.62082	0.743563	0.457141	0.978516
piR-hsa-1232710	4.58486	-3.31841	3.92972	-0.84444	0.398424	0.978516
piR-hsa-3621368	0.666667	4.17944	5.62082	0.743563	0.457141	0.978516
piR-hsa-134849	1.11524	2.22494	4.6183	0.481767	0.629972	0.978516
piR-hsa-1942619	0.230482	-1.18263	5.85997	-0.201816	0.840061	0.978516
piR-hsa-3722830	0.230482	-1.18263	5.85997	-0.201816	0.840061	0.978516
piR-hsa-1042882	0.230482	-1.18263	5.85997	-0.201816	0.840061	0.978516
piR-hsa-101968	1.11524	2.22494	4.6183	0.481767	0.629972	0.978516
piR-hsa-351185	18.5042	-4.57664	3.75051	-1.22027	0.222362	0.978516
piR-hsa-1248690	2.18958	-4.43047	4.53334	-0.977308	0.328417	0.978516
piR-hsa-3763693	0.230482	-1.18263	5.85997	-0.201816	0.840061	0.978516
piR-hsa-1937474	0.794297	-0.903652	4.73098	-0.191007	0.84852	0.978516
piR-hsa-383924	5.18584	-5.67437	4.30377	-1.31846	0.187349	0.978516
piR-hsa-1740996	8.12016	-2.8633	3.80528	-0.752453	0.451779	0.978516
piR-hsa-1271726	91.8471	-9.82085	4.13766	-2.37353	0.017619	0.978516
piR-hsa-154971	1.14002	-1.7092	4.46216	-0.383043	0.701688	0.978516
piR-hsa-1979398	0.230482	-1.18263	5.85997	-0.201816	0.840061	0.978516
piR-hsa-4444259	0.345723	-1.76756	5.83031	-0.303168	0.761762	0.978516
piR-hsa-4426482	5.14002	1.46248	3.92092	0.372993	0.709154	0.978516
piR-hsa-765145	0.691446	-2.76753	5.30025	-0.522151	0.601565	0.978516
piR-hsa-135530	2.97149	-2.55594	4.02449	-0.635095	0.525366	0.978516
piR-hsa-347237	116.755	-2.2981	3.87641	-0.592843	0.553287	0.978516
piR-hsa-1277654	0.666667	4.17944	5.62082	0.743563	0.457141	0.978516
piR-hsa-7721848	0.230482	-1.18263	5.85997	-0.201816	0.840061	0.978516
piR-hsa-1250059	0.345723	-1.76756	5.83031	-0.303168	0.761762	0.978516
piR-hsa-3642127	0.448574	1.09292	5.44342	0.200778	0.840872	0.978516
piR-hsa-2509894	0.921928	-3.18256	5.03461	-0.632137	0.527297	0.978516
piR-hsa-744515	0.794297	-0.903652	4.73098	-0.191007	0.84852	0.978516
piR-hsa-2490663	0.230482	-1.18263	5.85997	-0.201816	0.840061	0.978516
piR-hsa-1238261	7.14228	1.36972	3.42249	0.400212	0.689	0.978516
piR-hsa-1902381	0.345723	-1.76756	5.83031	-0.303168	0.761762	0.978516
piR-hsa-1916899	0.460964	-2.18258	5.79264	-0.376785	0.706333	0.978516
piR-hsa-1000055	2.28923	0.903799	4.19447	0.215474	0.829398	0.978516
piR-hsa-1961606	0.576205	-2.5045	5.50288	-0.455125	0.649019	0.978516
piR-hsa-3711799	0.666667	4.17944	5.62082	0.743563	0.457141	0.978516
piR-hsa-143358	3.54769	-2.87648	3.98094	-0.722564	0.469948	0.978516
piR-hsa-214649	2.65054	-4.7061	4.46542	-1.0539	0.29193	0.978516
piR-hsa-1970724	0.576205	-2.5045	5.50288	-0.455125	0.649019	0.978516
piR-hsa-189424	1.66667	5.3633	4.96585	1.08004	0.280126	0.978516
piR-hsa-2832875	1.44857	2.62252	4.47326	0.586264	0.557698	0.978516
piR-hsa-1939242	0.230482	-1.18263	5.85997	-0.201816	0.840061	0.978516
piR-hsa-408575	0.460964	-2.18258	5.79264	-0.376785	0.706333	0.978516
piR-hsa-225093	1.38289	-3.76751	4.75295	-0.792668	0.427971	0.978516
piR-hsa-395722	0.448574	1.09292	5.44342	0.200778	0.840872	0.978516
piR-hsa-135155	36.3504	-1.18062	3.32657	-0.354907	0.722659	0.978516
piR-hsa-3638243	0.345723	-1.76756	5.83031	-0.303168	0.761762	0.978516
piR-hsa-176181	0.460964	-2.18258	5.79264	-0.376785	0.706333	0.978516
piR-hsa-133255	1	4.65114	5.26447	0.883497	0.376968	0.978516
piR-hsa-359528	0.230482	-1.18263	5.85997	-0.201816	0.840061	0.978516
piR-hsa-184052	4.80115	3.27348	4.11065	0.796343	0.425833	0.978516
piR-hsa-71668	0.345723	-1.76756	5.83031	-0.303168	0.761762	0.978516
piR-hsa-132845	1.49813	-3.88299	4.70801	-0.824762	0.409507	0.978516
piR-hsa-3679983	0.691446	-2.76753	5.30025	-0.522151	0.601565	0.978516
piR-hsa-195292	0.666667	4.17944	5.62082	0.743563	0.457141	0.978516
piR-hsa-1261561	0.460964	-2.18258	5.79264	-0.376785	0.706333	0.978516
piR-hsa-1888079	0.230482	-1.18263	5.85997	-0.201816	0.840061	0.978516
piR-hsa-186951	0.345723	-1.76756	5.83031	-0.303168	0.761762	0.978516
piR-hsa-2570070	1	4.65114	5.26447	0.883497	0.376968	0.978516
piR-hsa-150633	1	4.65114	5.26447	0.883497	0.376968	0.978516
piR-hsa-2512072	1.25526	-1.90141	4.40425	-0.431722	0.665943	0.978516
piR-hsa-54569	0.460964	-2.18258	5.79264	-0.376785	0.706333	0.978516
piR-hsa-1152162	0.230482	-1.18263	5.85997	-0.201816	0.840061	0.978516
piR-hsa-2531076	0.345723	-1.76756	5.83031	-0.303168	0.761762	0.978516
piR-hsa-782782	0.460964	-2.18258	5.79264	-0.376785	0.706333	0.978516
piR-hsa-112157	0.666667	4.17944	5.62082	0.743563	0.457141	0.978516
piR-hsa-1232881	0.345723	-1.76756	5.83031	-0.303168	0.761762	0.978516
piR-hsa-131900	29.2663	-2.8289	3.77613	-0.749153	0.453765	0.978516
piR-hsa-1952853	0.666667	4.17944	5.62082	0.743563	0.457141	0.978516
piR-hsa-2570227	10.9479	-6.75235	4.21198	-1.60313	0.108906	0.978516
piR-hsa-345316	0.794297	-0.903652	4.73098	-0.191007	0.84852	0.978516
piR-hsa-109569	0.448574	1.09292	5.44342	0.200778	0.840872	0.978516
piR-hsa-1292961	0.448574	1.09292	5.44342	0.200778	0.840872	0.978516
piR-hsa-173823	0.666667	4.17944	5.62082	0.743563	0.457141	0.978516
piR-hsa-354104	0.230482	-1.18263	5.85997	-0.201816	0.840061	0.978516
piR-hsa-4474680	0.230482	-1.18263	5.85997	-0.201816	0.840061	0.978516
piR-hsa-4421918	1	4.65114	5.26447	0.883497	0.376968	0.978516
piR-hsa-130049	29.1872	2.07382	3.39823	0.610265	0.541686	0.978516
piR-hsa-1283673	0.576205	-2.5045	5.50288	-0.455125	0.649019	0.978516
piR-hsa-161516	0.576205	-2.5045	5.50288	-0.455125	0.649019	0.978516
piR-hsa-1900426	0.806687	-2.98992	5.15026	-0.580538	0.561552	0.978516
piR-hsa-101191	1.02478	-1.48731	4.5324	-0.32815	0.742798	0.978516
piR-hsa-1872176	2.49494	5.84832	4.42932	1.32037	0.186713	0.978516
piR-hsa-1273342	2.89715	2.58743	4.10957	0.629612	0.528949	0.978516
piR-hsa-1726241	0.794297	-0.903652	4.73098	-0.191007	0.84852	0.978516
piR-hsa-140763	1.82827	5.36159	5.00385	1.07149	0.283948	0.978516
piR-hsa-2518223	1.23048	1.22739	4.44548	0.276099	0.782472	0.978516
piR-hsa-1236861	2.26765	-1.22038	4.0841	-0.298812	0.765083	0.978516
piR-hsa-1242010	0.230482	-1.18263	5.85997	-0.201816	0.840061	0.978516
piR-hsa-69092	0.230482	-1.18263	5.85997	-0.201816	0.840061	0.978516
piR-hsa-195458	0.230482	-1.18263	5.85997	-0.201816	0.840061	0.978516
piR-hsa-1907987	1	4.65114	5.26447	0.883497	0.376968	0.978516
piR-hsa-167055	0.230482	-1.18263	5.85997	-0.201816	0.840061	0.978516
piR-hsa-175536	0.576205	-2.5045	5.50288	-0.455125	0.649019	0.978516
piR-hsa-1917319	0.230482	-1.18263	5.85997	-0.201816	0.840061	0.978516
piR-hsa-3629501	0.230482	-1.18263	5.85997	-0.201816	0.840061	0.978516
piR-hsa-131452	0.448574	1.09292	5.44342	0.200778	0.840872	0.978516
piR-hsa-1899782	1	4.65114	5.26447	0.883497	0.376968	0.978516
piR-hsa-1275722	1.35811	-0.827713	4.33864	-0.190777	0.8487	0.978516
piR-hsa-1266618	8.4944	-1.12687	3.82461	-0.294637	0.768271	0.978516
piR-hsa-2550646	1.84386	-4.18254	4.60516	-0.90823	0.363757	0.978516
piR-hsa-3674171	1.03717	-3.35248	4.94264	-0.678278	0.497596	0.978516
piR-hsa-147713	1.66667	5.3633	4.96585	1.08004	0.280126	0.978516
piR-hsa-351134	0.230482	-1.18263	5.85997	-0.201816	0.840061	0.978516
piR-hsa-167570	0.345723	-1.76756	5.83031	-0.303168	0.761762	0.978516
piR-hsa-3647566	0.230482	-1.18263	5.85997	-0.201816	0.840061	0.978516
piR-hsa-145563	0.345723	-1.76756	5.83031	-0.303168	0.761762	0.978516
piR-hsa-533987	1.26765	-3.64198	4.80548	-0.757881	0.448522	0.978516
piR-hsa-4467046	0.230482	-1.18263	5.85997	-0.201816	0.840061	0.978516
piR-hsa-184022	0.230482	-1.18263	5.85997	-0.201816	0.840061	0.978516
piR-hsa-344615	0.806687	-2.98992	5.15026	-0.580538	0.561552	0.978516
piR-hsa-626564	0.460964	-2.18258	5.79264	-0.376785	0.706333	0.978516
piR-hsa-2539814	2.03717	-0.932577	4.12568	-0.226042	0.821169	0.978516
piR-hsa-143980	44.954	-1.5285	3.84118	-0.397925	0.690685	0.978516
piR-hsa-398013	0.576205	-2.5045	5.50288	-0.455125	0.649019	0.978516
piR-hsa-1919740	2.88102	-4.82639	4.4394	-1.08717	0.276961	0.978516
piR-hsa-1951453	0.691446	-2.76753	5.30025	-0.522151	0.601565	0.978516
piR-hsa-2532837	11.9715	1.08605	3.85596	0.281656	0.778207	0.978516
piR-hsa-2496821	0.448574	1.09292	5.44342	0.200778	0.840872	0.978516
piR-hsa-2514100	73.1595	-2.82587	3.82327	-0.739123	0.459832	0.978516
piR-hsa-101172	1.11524	2.22494	4.6183	0.481767	0.629972	0.978516
piR-hsa-1973178	1.38289	-3.76751	4.75295	-0.792668	0.427971	0.978516
piR-hsa-1241122	0.230482	-1.18263	5.85997	-0.201816	0.840061	0.978516
piR-hsa-1241001	0.230482	-1.18263	5.85997	-0.201816	0.840061	0.978516
piR-hsa-139425	2.1648	-1.93743	4.12347	-0.469855	0.638459	0.978516
piR-hsa-2827350	2.61337	-1.56625	4.03595	-0.388074	0.697961	0.978516
piR-hsa-4302019	4.14868	-5.35245	4.34665	-1.2314	0.218175	0.978516
piR-hsa-1236318	0.230482	-1.18263	5.85997	-0.201816	0.840061	0.978516
piR-hsa-168367	1.58859	-1.24062	4.25464	-0.291593	0.770598	0.978516
piR-hsa-1293841	1.81908	-1.56087	4.19224	-0.372323	0.709652	0.978516
piR-hsa-153942	0.666667	4.17944	5.62082	0.743563	0.457141	0.978516
piR-hsa-1265778	0.230482	-1.18263	5.85997	-0.201816	0.840061	0.978516
piR-hsa-1538884	1.49813	-3.88299	4.70801	-0.824762	0.409507	0.978516
piR-hsa-1944237	1.78191	2.93188	4.38318	0.668892	0.503564	0.978516
piR-hsa-3725621	2.83147	-1.06825	4.00319	-0.26685	0.789585	0.978516
piR-hsa-3746416	1.33333	5.05188	5.07818	0.994822	0.319823	0.978516
piR-hsa-347302	1.15241	-3.50448	4.86772	-0.719944	0.47156	0.978516
piR-hsa-135748	0.666667	4.17944	5.62082	0.743563	0.457141	0.978516
piR-hsa-1539284	7.6059	-6.2269	4.24853	-1.46566	0.142742	0.978516
piR-hsa-2553379	0.345723	-1.76756	5.83031	-0.303168	0.761762	0.978516
piR-hsa-1846729	1.14002	-1.7092	4.46216	-0.383043	0.701688	0.978516
piR-hsa-166495	4.33333	6.70673	4.70391	1.42578	0.153932	0.978516
piR-hsa-1337568	1.66667	5.3633	4.96585	1.08004	0.280126	0.978516
piR-hsa-1951709	0.345723	-1.76756	5.83031	-0.303168	0.761762	0.978516
piR-hsa-2492383	0.806687	-2.98992	5.15026	-0.580538	0.561552	0.978516
piR-hsa-1622636	2.30482	-4.50447	4.51398	-0.997893	0.318331	0.978516
piR-hsa-4025454	0.230482	-1.18263	5.85997	-0.201816	0.840061	0.978516
piR-hsa-1915269	0.691446	-2.76753	5.30025	-0.522151	0.601565	0.978516
piR-hsa-1875930	0.230482	-1.18263	5.85997	-0.201816	0.840061	0.978516
piR-hsa-137019	6.66667	7.31808	4.66126	1.56998	0.11642	0.978516
piR-hsa-1892449	0.781908	1.74809	4.87847	0.358327	0.720099	0.978516
piR-hsa-1145990	0.345723	-1.76756	5.83031	-0.303168	0.761762	0.978516
piR-hsa-189801	0.806687	-2.98992	5.15026	-0.580538	0.561552	0.978516
piR-hsa-363100	0.460964	-2.18258	5.79264	-0.376785	0.706333	0.978516
piR-hsa-1164059	0.806687	-2.98992	5.15026	-0.580538	0.561552	0.978516
piR-hsa-171407	2.04956	-1.82254	4.14384	-0.43982	0.660068	0.978516
piR-hsa-152704	1	4.65114	5.26447	0.883497	0.376968	0.978516
piR-hsa-1884249	0.230482	-1.18263	5.85997	-0.201816	0.840061	0.978516
piR-hsa-1285743	1.35811	-0.827713	4.33864	-0.190777	0.8487	0.978516
piR-hsa-2524357	5.64681	-5.79722	4.28967	-1.35144	0.176556	0.978516
piR-hsa-136333	5.85711	-2.95509	3.59419	-0.822186	0.410971	0.978516
piR-hsa-128895	4.58486	-3.31841	3.92972	-0.84444	0.398424	0.978516
piR-hsa-2837024	1	4.65114	5.26447	0.883497	0.376968	0.978516
piR-hsa-269087	23.7396	-7.86896	4.16668	-1.88854	0.0589529	0.978516
piR-hsa-190198	0.794297	-0.903652	4.73098	-0.191007	0.84852	0.978516
piR-hsa-1914828	2.85764	3.5151	4.32206	0.813292	0.416051	0.978516
piR-hsa-100669	1.47335	-1.04897	4.29325	-0.244331	0.806974	0.978516
piR-hsa-1870055	0.460964	-2.18258	5.79264	-0.376785	0.706333	0.978516
piR-hsa-100893	3.42146	2.10344	3.72859	0.564138	0.57266	0.978516
piR-hsa-1251411	0.345723	-1.76756	5.83031	-0.303168	0.761762	0.978516
piR-hsa-2014531	0.460964	-2.18258	5.79264	-0.376785	0.706333	0.978516
piR-hsa-148941	12.7162	2.0499	3.87224	0.529383	0.59654	0.978516
piR-hsa-174258	4.03343	-5.3118	4.35273	-1.22034	0.222337	0.978516
piR-hsa-3706947	0.448574	1.09292	5.44342	0.200778	0.840872	0.978516
piR-hsa-142489	0.448574	1.09292	5.44342	0.200778	0.840872	0.978516
piR-hsa-1000620	0.448574	1.09292	5.44342	0.200778	0.840872	0.978516
piR-hsa-1258214	1.60098	-2.35986	4.27862	-0.551547	0.581259	0.978516
piR-hsa-1872410	3.27684	3.7681	3.82822	0.984295	0.324971	0.978516
piR-hsa-162798	79.7048	-1.10548	3.89012	-0.284177	0.776275	0.978516
piR-hsa-158214	1.35811	-0.827713	4.33864	-0.190777	0.8487	0.978516
piR-hsa-183460	0.230482	-1.18263	5.85997	-0.201816	0.840061	0.978516
piR-hsa-2525168	1.35811	-0.827713	4.33864	-0.190777	0.8487	0.978516
piR-hsa-301714	3	6.18762	4.77105	1.29691	0.194663	0.978516
piR-hsa-1243840	1.24747	4.82919	4.76431	1.01362	0.310766	0.978516
piR-hsa-1872793	0.230482	-1.18263	5.85997	-0.201816	0.840061	0.978516
piR-hsa-1306277	0.781908	1.74809	4.87847	0.358327	0.720099	0.978516
piR-hsa-1935370	1.83147	-2.60038	4.22021	-0.616175	0.537779	0.978516
piR-hsa-1242222	1.36271	2.37806	4.20787	0.565147	0.571974	0.978516
piR-hsa-139030	0.909538	-1.22487	4.61958	-0.265147	0.790896	0.978516
piR-hsa-100246	5.12989	1.38853	3.5524	0.390873	0.695891	0.978516
piR-hsa-1604705	0.460964	-2.18258	5.79264	-0.376785	0.706333	0.978516
piR-hsa-1257730	3.45723	-5.08942	4.38907	-1.15957	0.246225	0.978516
piR-hsa-134197	0.230482	-1.18263	5.85997	-0.201816	0.840061	0.978516
piR-hsa-2031426	0.230482	-1.18263	5.85997	-0.201816	0.840061	0.978516
piR-hsa-1927869	0.345723	-1.76756	5.83031	-0.303168	0.761762	0.978516
piR-hsa-182458	0.230482	-1.18263	5.85997	-0.201816	0.840061	0.978516
piR-hsa-3779008	0.230482	-1.18263	5.85997	-0.201816	0.840061	0.978516
piR-hsa-104814	0.230482	-1.18263	5.85997	-0.201816	0.840061	0.978516
piR-hsa-1255479	0.230482	-1.18263	5.85997	-0.201816	0.840061	0.978516
piR-hsa-1868682	15.5403	8.50835	4.71782	1.80345	0.0713176	0.978516
piR-hsa-393951	1.02478	-1.48731	4.5324	-0.32815	0.742798	0.978516
piR-hsa-1238677	0.230482	-1.18263	5.85997	-0.201816	0.840061	0.978516
piR-hsa-1279841	0.460964	-2.18258	5.79264	-0.376785	0.706333	0.978516
piR-hsa-143250	25.4857	3.40723	3.90225	0.873145	0.382584	0.978516
piR-hsa-1232298	1.24747	4.82919	4.76431	1.01362	0.310766	0.978516
piR-hsa-1513969	0.448574	1.09292	5.44342	0.200778	0.840872	0.978516
piR-hsa-1981779	0.576205	-2.5045	5.50288	-0.455125	0.649019	0.978516
piR-hsa-1233388	0.230482	-1.18263	5.85997	-0.201816	0.840061	0.978516
piR-hsa-1977782	0.576205	-2.5045	5.50288	-0.455125	0.649019	0.978516
piR-hsa-3755337	0.909538	-1.22487	4.61958	-0.265147	0.790896	0.978516
piR-hsa-101434	0.345723	-1.76756	5.83031	-0.303168	0.761762	0.978516
piR-hsa-159524	10.9219	2.45621	3.88496	0.632236	0.527233	0.978516
piR-hsa-183625	0.345723	-1.76756	5.83031	-0.303168	0.761762	0.978516
piR-hsa-1937490	1	4.65114	5.26447	0.883497	0.376968	0.978516
piR-hsa-1269958	1.33333	5.05188	5.07818	0.994822	0.319823	0.978516
piR-hsa-1966976	0.794297	-0.903652	4.73098	-0.191007	0.84852	0.978516
piR-hsa-148250	0.345723	-1.76756	5.83031	-0.303168	0.761762	0.978516
piR-hsa-151835	0.666667	4.17944	5.62082	0.743563	0.457141	0.978516
piR-hsa-1378801	0.230482	-1.18263	5.85997	-0.201816	0.840061	0.978516
piR-hsa-1886582	3.68771	-5.18252	4.37321	-1.18506	0.235993	0.978516
piR-hsa-1945552	0.666667	4.17944	5.62082	0.743563	0.457141	0.978516
piR-hsa-396732	1.14002	-1.7092	4.46216	-0.383043	0.701688	0.978516
piR-hsa-158727	0.230482	-1.18263	5.85997	-0.201816	0.840061	0.978516
piR-hsa-1232903	8.22721	7.58263	4.72538	1.60466	0.108569	0.978516
piR-hsa-1691879	1.49813	-3.88299	4.70801	-0.824762	0.409507	0.978516
piR-hsa-144883	1.15241	-3.50448	4.86772	-0.719944	0.47156	0.978516
piR-hsa-734145	0.448574	1.09292	5.44342	0.200778	0.840872	0.978516
piR-hsa-1212602	0.230482	-1.18263	5.85997	-0.201816	0.840061	0.978516
piR-hsa-1244067	0.691446	-2.76753	5.30025	-0.522151	0.601565	0.978516
piR-hsa-162770	2.56382	2.40088	4.13947	0.579997	0.561917	0.978516
piR-hsa-183325	0.230482	-1.18263	5.85997	-0.201816	0.840061	0.978516
piR-hsa-185060	0.576205	-2.5045	5.50288	-0.455125	0.649019	0.978516
piR-hsa-1941773	3.51052	-1.06079	3.94401	-0.268961	0.78796	0.978516
piR-hsa-1924166	1.71623	-2.48514	4.24754	-0.585077	0.558496	0.978516
piR-hsa-371770	1.02478	-1.48731	4.5324	-0.32815	0.742798	0.978516
piR-hsa-1870161	0.230482	-1.18263	5.85997	-0.201816	0.840061	0.978516
piR-hsa-2519681	0.230482	-1.18263	5.85997	-0.201816	0.840061	0.978516
piR-hsa-1304504	1.66667	5.3633	4.96585	1.08004	0.280126	0.978516
piR-hsa-137155	14.0496	2.2088	3.87429	0.570119	0.568597	0.978516
piR-hsa-142860	0.794297	-0.903652	4.73098	-0.191007	0.84852	0.978516
piR-hsa-2499530	1.03717	-3.35248	4.94264	-0.678278	0.497596	0.978516
piR-hsa-3755147	0.448574	1.09292	5.44342	0.200778	0.840872	0.978516
piR-hsa-3145170	0.230482	-1.18263	5.85997	-0.201816	0.840061	0.978516
piR-hsa-366835	0.230482	-1.18263	5.85997	-0.201816	0.840061	0.978516
piR-hsa-372203	0.448574	1.09292	5.44342	0.200778	0.840872	0.978516
piR-hsa-1918225	0.794297	-0.903652	4.73098	-0.191007	0.84852	0.978516
piR-hsa-169508	1.36271	2.37806	4.20787	0.565147	0.571974	0.978516
piR-hsa-3782455	3.35811	1.00346	3.98707	0.251679	0.801289	0.978516
piR-hsa-188736	1.59319	0.791229	3.97219	0.199192	0.842112	0.978516
piR-hsa-1385590	0.448574	1.09292	5.44342	0.200778	0.840872	0.978516
piR-hsa-2061885	0.781908	1.74809	4.87847	0.358327	0.720099	0.978516
piR-hsa-3695286	0.666667	4.17944	5.62082	0.743563	0.457141	0.978516
piR-hsa-387870	2.30482	-4.50447	4.51398	-0.997893	0.318331	0.978516
piR-hsa-250990	0.666667	4.17944	5.62082	0.743563	0.457141	0.978516
piR-hsa-2510668	0.345723	-1.76756	5.83031	-0.303168	0.761762	0.978516
piR-hsa-104472	2.01239	1.34863	4.17183	0.323271	0.74649	0.978516
piR-hsa-3698522	0.460964	-2.18258	5.79264	-0.376785	0.706333	0.978516
piR-hsa-1980750	0.230482	-1.18263	5.85997	-0.201816	0.840061	0.978516
piR-hsa-180795	23.5848	0.8309	3.30674	0.251275	0.801602	0.978516
piR-hsa-3757390	1.78191	2.93188	4.38318	0.668892	0.503564	0.978516
piR-hsa-1869501	0.230482	-1.18263	5.85997	-0.201816	0.840061	0.978516
piR-hsa-3696748	0.448574	1.09292	5.44342	0.200778	0.840872	0.978516
piR-hsa-3777507	1.03717	-3.35248	4.94264	-0.678278	0.497596	0.978516
piR-hsa-1776951	0.666667	4.17944	5.62082	0.743563	0.457141	0.978516
piR-hsa-1308502	2.7424	5.96634	4.86881	1.22542	0.220417	0.978516
piR-hsa-174015	0.576205	-2.5045	5.50288	-0.455125	0.649019	0.978516
piR-hsa-285081	0.576205	-2.5045	5.50288	-0.455125	0.649019	0.978516
piR-hsa-1180101	0.230482	-1.18263	5.85997	-0.201816	0.840061	0.978516
piR-hsa-1245883	0.230482	-1.18263	5.85997	-0.201816	0.840061	0.978516
piR-hsa-1232155	1.47335	-1.04897	4.29325	-0.244331	0.806974	0.978516
piR-hsa-769594	0.230482	-1.18263	5.85997	-0.201816	0.840061	0.978516
piR-hsa-2882367	0.230482	-1.18263	5.85997	-0.201816	0.840061	0.978516
piR-hsa-764540	1.11524	2.22494	4.6183	0.481767	0.629972	0.978516
piR-hsa-3667869	0.230482	-1.18263	5.85997	-0.201816	0.840061	0.978516
piR-hsa-2498147	0.448574	1.09292	5.44342	0.200778	0.840872	0.978516
piR-hsa-187345	0.230482	-1.18263	5.85997	-0.201816	0.840061	0.978516
piR-hsa-3632531	3.61018	3.91982	3.80259	1.03083	0.30262	0.978516
piR-hsa-101971	0.909538	-1.22487	4.61958	-0.265147	0.790896	0.978516
piR-hsa-1329116	1.66667	5.3633	4.96585	1.08004	0.280126	0.978516
piR-hsa-136202	1.14002	-1.7092	4.46216	-0.383043	0.701688	0.978516
piR-hsa-137890	1.03717	-3.35248	4.94264	-0.678278	0.497596	0.978516
piR-hsa-1245661	0.230482	-1.18263	5.85997	-0.201816	0.840061	0.978516
piR-hsa-1556977	0.230482	-1.18263	5.85997	-0.201816	0.840061	0.978516
piR-hsa-2560385	0.230482	-1.18263	5.85997	-0.201816	0.840061	0.978516
piR-hsa-341468	0.460964	-2.18258	5.79264	-0.376785	0.706333	0.978516
piR-hsa-52955	1.33333	5.05188	5.07818	0.994822	0.319823	0.978516
piR-hsa-3014394	0.448574	1.09292	5.44342	0.200778	0.840872	0.978516
piR-hsa-178709	0.230482	-1.18263	5.85997	-0.201816	0.840061	0.978516
piR-hsa-100672	2.18958	-4.43047	4.53334	-0.977308	0.328417	0.978516
piR-hsa-359746	17.2614	-5.39628	3.7987	-1.42056	0.155444	0.978516
piR-hsa-7991338	0.460964	-2.18258	5.79264	-0.376785	0.706333	0.978516
piR-hsa-1328073	0.448574	1.09292	5.44342	0.200778	0.840872	0.978516
piR-hsa-1501975	1.66667	5.3633	4.96585	1.08004	0.280126	0.978516
piR-hsa-193864	4.03343	-5.3118	4.35273	-1.22034	0.222337	0.978516
piR-hsa-3659738	1.03717	-3.35248	4.94264	-0.678278	0.497596	0.978516
piR-hsa-146122	0.230482	-1.18263	5.85997	-0.201816	0.840061	0.978516
piR-hsa-365105	1	4.65114	5.26447	0.883497	0.376968	0.978516
piR-hsa-1288818	4.66667	6.81166	4.69409	1.45111	0.146748	0.978516
piR-hsa-148248	0.909538	-1.22487	4.61958	-0.265147	0.790896	0.978516
piR-hsa-2530701	0.230482	-1.18263	5.85997	-0.201816	0.840061	0.978516
piR-hsa-1534194	0.230482	-1.18263	5.85997	-0.201816	0.840061	0.978516
piR-hsa-142831	0.448574	1.09292	5.44342	0.200778	0.840872	0.978516
piR-hsa-2482659	0.230482	-1.18263	5.85997	-0.201816	0.840061	0.978516
piR-hsa-177985	5.08673	-0.801788	3.87706	-0.206803	0.836163	0.978516
piR-hsa-1271932	1	4.65114	5.26447	0.883497	0.376968	0.978516
piR-hsa-3099752	0.230482	-1.18263	5.85997	-0.201816	0.840061	0.978516
piR-hsa-797159	0.460964	-2.18258	5.79264	-0.376785	0.706333	0.978516
piR-hsa-1276075	6.56094	-3.92044	3.95887	-0.990292	0.322031	0.978516
piR-hsa-1199054	0.448574	1.09292	5.44342	0.200778	0.840872	0.978516
piR-hsa-360374	5.18584	-5.67437	4.30377	-1.31846	0.187349	0.978516
piR-hsa-3730326	1.03717	-3.35248	4.94264	-0.678278	0.497596	0.978516
piR-hsa-145188	6.0706	-3.20993	3.85642	-0.832361	0.405205	0.978516
piR-hsa-137628	1.49813	-3.88299	4.70801	-0.824762	0.409507	0.978516
piR-hsa-119442	0.921928	-3.18256	5.03461	-0.632137	0.527297	0.978516
piR-hsa-1297893	1.11524	2.22494	4.6183	0.481767	0.629972	0.978516
piR-hsa-1232877	1.02938	1.75225	4.76234	0.367939	0.712919	0.978516
piR-hsa-341685	0.691446	-2.76753	5.30025	-0.522151	0.601565	0.978516
piR-hsa-3619685	0.576205	-2.5045	5.50288	-0.455125	0.649019	0.978516
[truncated: 2,162 more rows]

## Sheet: B siP3 vs B siP4
	baseMean	log2FoldChange	lfcSE	stat	P-value	P-value adjusted
[truncated: 6,311 more rows]

[truncated: 30 more sheets: B siP3 vs B Scr, B siP4 vs B Scr,  C siP3 vs C siP4, C siP3 vs C Scr, C siP4 vs C Scr, AB siP3 vs AB Scr , AB siP4 vs AB Scr ,  IPMN vs Healthy, IPMN vs PDAC , PDAC vs Healthy, AB siP3 vs C siP3, AB siP4 vs C siP4, C Scr vs AB Scr, C Scr vs IPMN, C Scr vs IPMN & PDAC, C Scr vs PDAC, AB siP3 vs PDAC, AB siP3 vs IPMN, AB siP3 vs PDAC &IPMN, AB siP3 vs Healthy …]
