# Supplementary material for: A Novel PiRNA Enhances CA19-9 Sensitivity for Pancreatic Cancer Identification by Liquid Biopsy
Source: J Clin Med. 2022 Dec 9;11(24):7310. doi: 10.3390/jcm11247310 (PMC9784851; doi:10.3390/jcm11247310)
Supplement: Supplementary file 1 [file jcm-11-07310-s001.zip › Supplementary Table S2. Target genes of piR-162725 differentially expressed in PDAC samples PAPER.xlsx]

## Sheet: piRNA-162725 target gen 
piRNA	Target gene	TCGA database expression	PIWIL3（Spearman's Correlation）	p-Value
piR-hsa-162725	MAS1	-	0.0173	0.818
piR-hsa-162725	TRIM72	DOWN	-0.00665	0.93			significant positive correlation
piR-hsa-162725	CACNA1E	DOWN	0.16	0.0322			significant negative correlation
piR-hsa-162725	GRIN2B	DOWN	0.0663	0.378
piR-hsa-162725	ZBTB8B	DOWN	0.0755	0.315		P<0,05 considered statistically significant
piR-hsa-162725	GDF7	DOWN	-0.0286	0.704
piR-hsa-162725	MLXIP	DOWN	0.0566	0.452
piR-hsa-162725	ADCY1	DOWN	0.0437	0.562
piR-hsa-162725	NOS1	DOWN	-0.0138	0.855
piR-hsa-162725	KCNA2	DOWN	0.0722	0.337
piR-hsa-162725	OTUD7A	DOWN	0.109	0.147
piR-hsa-162725	XKR4	DOWN	0.0872	0.246
piR-hsa-162725	SV2B	DOWN	0.006185	0.935
piR-hsa-162725	ZNF704	DOWN	0.117	0.118
piR-hsa-162725	RGMA	DOWN	-0.0246	0.743
piR-hsa-162725	CALN1	DOWN	-0.0443	0.556
piR-hsa-162725	STUM	DOWN	-0.0367	0.626
piR-hsa-162725	KCNQ2	DOWN	0.0236	0.754
piR-hsa-162725	GOLGA7B	DOWN	-0.106	0.159
piR-hsa-162725	NCBP3	DOWN	0.0378	0.615
piR-hsa-162725	PGBD5	DOWN	-0.00256	0.973
piR-hsa-162725	AJAP1	DOWN	0.0318	0.672
piR-hsa-162725	SHC3	DOWN	-0.168	0.0246
piR-hsa-162725	TF	DOWN	0.0632	0.4
piR-hsa-162725	NAT8L	DOWN	0.054	0.473
piR-hsa-162725	ZNF891	DOWN
piR-hsa-162725	SARM1	DOWN	0.0247	0.743
piR-hsa-162725	LRRC7	DOWN	-0.0558	0.459
piR-hsa-162725	FLRT2	DOWN	0.0276	0.714
piR-hsa-162725	HOMER2	DOWN	-0.0251	0.738
piR-hsa-162725	ZNF141	DOWN	0.0603	0.423
piR-hsa-162725	NT5C1A	DOWN	0.0282	0.708
piR-hsa-162725	PLEKHG3	DOWN	-0.106	0.159
piR-hsa-162725	TCEANC2	DOWN	0.0568	0.45
piR-hsa-162725	NKD1	DOWN	-0.0233	0.757
piR-hsa-162725	SLFN12L	DOWN	0.0724	0.335
piR-hsa-162725	ZNF264	DOWN	-0.00996	0.895
piR-hsa-162725	CHFR	DOWN	-0.108	0.15
piR-hsa-162725	FEM1A	DOWN	0.067	0.373
piR-hsa-162725	GPATCH2L	DOWN	0.0393	0.601
piR-hsa-162725	ZNF431	DOWN	0.0248	0.742
piR-hsa-162725	TRIM44	DOWN	0.0577	0.443
piR-hsa-162725	CLPB	DOWN	0.008851	0.906
piR-hsa-162725	LIMD1	DOWN	0.0648	0.389
piR-hsa-162725	PLEKHG4B	DOWN	0.026	0.73
piR-hsa-162725	GPR26	DOWN	0.0256	0.733
piR-hsa-162725	HIF1AN	DOWN	-0.0246	0.743
piR-hsa-162725	ANKRD33B	DOWN
piR-hsa-162725	ARL10	DOWN	0.0477	0.526
piR-hsa-162725	ST8SIA5	DOWN	0.0406	0.59
piR-hsa-162725	DRAXIN	DOWN	-0.0309	0.681
piR-hsa-162725	TBC1D16	DOWN	0.149	0.0461
piR-hsa-162725	KIF6	DOWN	0.0834	0.267
piR-hsa-162725	MGAT1	DOWN	0.0254	0.736
piR-hsa-162725	RAD51D	DOWN	0.116	0.123
piR-hsa-162725	PPIP5K2	DOWN	0.0515	0.494
piR-hsa-162725	TTLL11	DOWN	0.101	0.179
piR-hsa-162725	INTU	DOWN	-0.00938	0.901
piR-hsa-162725	ACVR2B	DOWN	0.0468	0.534
piR-hsa-162725	OPRM1	DOWN	-0.0152	0.84
piR-hsa-162725	KLRD1	DOWN	-0.0388	0.606
piR-hsa-162725	KCNK12	DOWN	-0.0658	0.382
piR-hsa-162725	TTC7B	DOWN	0.0401	0.594
piR-hsa-162725	POU2F1	DOWN	0.0976	0.194
piR-hsa-162725	ZBTB20	DOWN	0.003311	0.965
piR-hsa-162725	SCUBE1	DOWN	-0.0145	0.847
piR-hsa-162725	PAX5	DOWN	0.105	0.163
piR-hsa-162725	SLC4A8	DOWN	0.0352	0.64
piR-hsa-162725	ZBTB37	DOWN	-0.0108	0.886
piR-hsa-162725	AGO1	DOWN	0.0565	0.453
piR-hsa-162725	GRIK3	DOWN	0.076	0.312
piR-hsa-162725	C2orf50	DOWN	0.0791	0.292
piR-hsa-162725	PCDH9	DOWN	0.0486	0.519
piR-hsa-162725	LRRK1	DOWN	0.119	0.112
piR-hsa-162725	RIMS3	DOWN	-0.148	0.0473
piR-hsa-162725	GPRIN2	DOWN	-0.086	0.252
piR-hsa-162725	JPH2	DOWN	-0.0646	0.39
piR-hsa-162725	STXBP4	DOWN	0.0913	0.224
piR-hsa-162725	HIPK2	DOWN	0.0813	0.279
piR-hsa-162725	KRBA2	DOWN	0.124	0.098
piR-hsa-162725	SLC35E3	DOWN	0.101	0.18
piR-hsa-162725	NTRK3	DOWN	0.0319	0.672
piR-hsa-162725	ZNF445	DOWN	0.0872	0.246
piR-hsa-162725	ZNF740	DOWN	0.0111	0.883
piR-hsa-162725	AAK1	DOWN	-0.0442	0.557
piR-hsa-162725	MAVS	DOWN	0.0801	0.286
piR-hsa-162725	IRGQ	DOWN	0.041	0.586
piR-hsa-162725	VPS53	DOWN	0.0805	0.284
piR-hsa-162725	SLC24A4	DOWN	0.0673	0.371
piR-hsa-162725	RNF130	DOWN	-0.000542	0.994
piR-hsa-162725	CEP57L1	DOWN	0.025	0.74
piR-hsa-162725	ZNF268	DOWN	0.114	0.129
piR-hsa-162725	CACNG5	DOWN	0.0625	0.406
piR-hsa-162725	MBP	DOWN	0.104	0.168
piR-hsa-162725	SYNE3	DOWN	0.0307	0.684
piR-hsa-162725	DPF3	DOWN	-0.0218	0.772
piR-hsa-162725	TMEM178B	DOWN
piR-hsa-162725	GABRG3	DOWN	-0.103	0.17
piR-hsa-162725	NKAIN3	DOWN	0.0429	0.569
piR-hsa-162725	RAB11FIP4	DOWN	-0.0231	0.759
piR-hsa-162725	NUDT3	DOWN	-0.023	0.76
piR-hsa-162725	CASTOR2	DOWN	0.089	0.232
piR-hsa-162725	ZNF8	DOWN	0.0134	0.859
piR-hsa-162725	CNKSR3	DOWN	0.0502	0.505
piR-hsa-162725	FARP1	DOWN	-0.0653	0.385
piR-hsa-162725	RPS6KA5	DOWN	0.0599	0.426
piR-hsa-162725	PRDM11	DOWN	0.0768	0.307
piR-hsa-162725	BSND	DOWN	-0.034	0.651
piR-hsa-162725	MFSD4B	DOWN	0.104	0.166
piR-hsa-162725	AMZ1	DOWN	0.0189	0.801
piR-hsa-162725	CBX5	DOWN	0.0304	0.686
piR-hsa-162725	RAP1B	DOWN	-0.0984	0.19
piR-hsa-162725	PSD4	DOWN	-0.106	0.158
piR-hsa-162725	TTL	DOWN	0.0818	0.277
piR-hsa-162725	SCO1	DOWN	0.136	0.0693
piR-hsa-162725	SMAD2	DOWN	0.114	0.129
piR-hsa-162725	OPA3	DOWN	0.105	0.164
piR-hsa-162725	CBL	DOWN	0.003182	0.966
piR-hsa-162725	SFT2D2	DOWN	-0.029	0.7
piR-hsa-162725	LIPG	DOWN	0.0478	0.525
piR-hsa-162725	SPRING1	DOWN	0.0969	0.197
piR-hsa-162725	HDGFL3	DOWN	0.0754	0.316
piR-hsa-162725	PANK2	DOWN	-0.0339	0.653
piR-hsa-162725	AP1M1	DOWN	-0.0273	0.716
piR-hsa-162725	USP8	DOWN	0.058	0.44
piR-hsa-162725	SLC43A2	DOWN	0.128	0.0879
piR-hsa-162725	FMNL3	DOWN	0.0681	0.365
piR-hsa-162725	IKZF3	DOWN	0.0582	0.439
piR-hsa-162725	CLN8	DOWN	-0.00456	0.952
piR-hsa-162725	EMC10	DOWN	0.007602	0.92
piR-hsa-162725	SSH1	DOWN	0.0986	0.189
piR-hsa-162725	TLR4	DOWN	0.146	0.051
piR-hsa-162725	SH3PXD2A	DOWN	0.0649	0.388
piR-hsa-162725	FAM204A	DOWN	-0.0383	0.61
piR-hsa-162725	ENAH	DOWN	-0.0304	0.686
piR-hsa-162725	NSL1	DOWN	0.004418	0.953
piR-hsa-162725	DYNC1H1	DOWN	0.0652	0.386
piR-hsa-162725	STX7	DOWN	0.0331	0.66
piR-hsa-162725	AGPAT4	DOWN	-0.0719	0.339
piR-hsa-162725	ENTPD1	DOWN	0.0196	0.795
piR-hsa-162725	SH3BP2	DOWN	-0.187	0.0122
piR-hsa-162725	ORAI2	DOWN	0.0553	0.462
piR-hsa-162725	GFOD1	DOWN	-0.0751	0.318
piR-hsa-162725	H6PD	DOWN	0.0285	0.705
piR-hsa-162725	TMEM255B	DOWN	0.008074	0.915
piR-hsa-162725	TSPAN14	DOWN	-0.0782	0.298
piR-hsa-162725	PPP1R12B	DOWN	-0.0133	0.859
piR-hsa-162725	EPHB2	DOWN	-0.0325	0.666
piR-hsa-162725	SLC8A1	DOWN	-0.00264	0.972
piR-hsa-162725	NABP1	DOWN	-0.0446	0.553
piR-hsa-162725	ICOSLG	DOWN	0.0485	0.52
piR-hsa-162725	SYNPO2	DOWN	0.0266	0.723
piR-hsa-162725	DBNL	DOWN	-0.0112	0.882
piR-hsa-162725	MDGA1	DOWN	-0.0199	0.791
piR-hsa-162725	CDS2	DOWN	-0.0268	0.722
piR-hsa-162725	RNASET2	DOWN	-0.0991	0.187
piR-hsa-162725	C14orf132	DOWN	0.0696	0.355
piR-hsa-162725	SOD2	DOWN	0.0173	0.818
piR-hsa-162725	CLK3	DOWN	-0.0267	0.723
piR-hsa-162725	WTIP	DOWN	-0.0196	0.794
piR-hsa-162725	PEAK1	DOWN	0.0944	0.209
piR-hsa-162725	TMC6	DOWN	-0.0461	0.54
piR-hsa-162725	NAP1L1	DOWN	0.0185	0.806
piR-hsa-162725	LPP	DOWN	0.009385	0.901
piR-hsa-162725	CDC42	DOWN	-0.135	0.072
piR-hsa-162725	DYRK1A	DOWN	-0.0269	0.721
piR-hsa-162725	CTSZ	DOWN	-0.0452	0.548
piR-hsa-162725	P2RY6	DOWN	-0.165	0.0273
piR-hsa-162725	CIITA	DOWN*	0.009029	0.905
piR-hsa-162725	SPN	DOWN*	0.0393	0.602
piR-hsa-162725	RUBCNL*	DOWN*	0.006074	0.936
piR-hsa-162725	DTWD1	UP	-0.0249	0.74
piR-hsa-162725	MLYCD	UP	0.0293	0.697
piR-hsa-162725	CLMN	UP	-0.0276	0.714
piR-hsa-162725	TMEM184A	UP	0.0195	0.795
piR-hsa-162725	KSR2	UP	0.127	0.0908
piR-hsa-162725	FAM83F	UP	-0.0228	0.762
piR-hsa-162725	MDM4	UP	-0.018	0.811
piR-hsa-162725	LONRF2	UP	0.0128	0.865
piR-hsa-162725	AATK	UP	-0.0245	0.745
piR-hsa-162725	TMEM120B	UP	-0.00945	0.9
piR-hsa-162725	ZNF778	UP	0.056	0.456
piR-hsa-162725	GMPPB	UP	-0.032	0.671
piR-hsa-162725	UVSSA	UP	-0.0421	0.576
piR-hsa-162725	EME2	UP	-0.0275	0.715
piR-hsa-162725	DNASE1	UP	-0.00275	0.971
piR-hsa-162725	RBM28	UP	0.0755	0.315
piR-hsa-162725	HEMK1	UP	-0.0457	0.544
piR-hsa-162725	OPRD1	UP	0.0389	0.605
piR-hsa-162725	ZC3H14	UP	0.0632	0.401
piR-hsa-162725	CCDC134	UP	0.0958	0.202
piR-hsa-162725	DGKH	UP	0.0675	0.369
piR-hsa-162725	KCNN3	UP	0.0956	0.203
piR-hsa-162725	FBXL20	UP	0.0264	0.725
piR-hsa-162725	PGPEP1	UP	0.0201	0.79
piR-hsa-162725	POLR1A	UP	0.077	0.306
piR-hsa-162725	EPN1	UP	-0.112	0.137
piR-hsa-162725	ILDR2	UP	0.0592	0.432
piR-hsa-162725	PDK1	UP	-0.0109	0.885
piR-hsa-162725	TNRC6B	UP	0.0143	0.849
piR-hsa-162725	TMEM192	UP	0.0726	0.334
piR-hsa-162725	PPARGC1B	UP	0.0388	0.606
piR-hsa-162725	ZNF483	UP	0.116	0.123
piR-hsa-162725	PRX	UP	-0.0471	0.531
piR-hsa-162725	HOOK3	UP	-0.00381	0.96
piR-hsa-162725	CCDC127	UP	0.0101	0.893
piR-hsa-162725	ZHX3	UP	0.109	0.145
piR-hsa-162725	CHST6	UP	-0.0563	0.454
piR-hsa-162725	SDR42E1	UP	-0.0235	0.755
piR-hsa-162725	SPRYD4	UP	0.0657	0.382
piR-hsa-162725	ZNF26	UP	-0.061	0.417
piR-hsa-162725	SRGAP1	UP	0.0319	0.672
piR-hsa-162725	PTCHD4	UP	0.0147	0.845
piR-hsa-162725	GNB1L	UP	-0.113	0.132
piR-hsa-162725	IBA57	UP	-0.0222	0.768
piR-hsa-162725	KCNC4	UP	-0.0225	0.765
piR-hsa-162725	CYP20A1	UP	-0.0176	0.815
piR-hsa-162725	PTPRT	UP	0.0775	0.303
piR-hsa-162725	KIAA1614	UP	-0.0223	0.767
piR-hsa-162725	CEP43	UP	0.0219	0.771
piR-hsa-162725	WNT2B	UP	0.0733	0.33
piR-hsa-162725	CNNM2	UP	0.0117	0.876
piR-hsa-162725	LRIG2	UP	0.0951	0.205
piR-hsa-162725	CENPP	UP	0.0339	0.652
piR-hsa-162725	FBXL18	UP	0.0372	0.621
piR-hsa-162725	CCDC85C	UP	-0.0669	0.374
piR-hsa-162725	AGO3	UP	0.0313	0.677
piR-hsa-162725	KCNB1	UP	0.028	0.71
piR-hsa-162725	PPARA	UP	0.115	0.126
piR-hsa-162725	LCOR	UP	0.0398	0.597
piR-hsa-162725	TMED3	UP	-0.0944	0.209
piR-hsa-162725	RIMKLA	UP	0.0721	0.337
piR-hsa-162725	INTS6	UP	-0.0378	0.615
piR-hsa-162725	CLSTN2	UP	0.0602	0.423
piR-hsa-162725	DDI2	UP	0.0874	0.244
piR-hsa-162725	SH3TC2	UP	-0.089	0.236
piR-hsa-162725	MGAT4C	UP	0.0478	0.525
piR-hsa-162725	KIAA0513	UP	0.0527	0.483
piR-hsa-162725	IGSF9B	UP	-0.109	0.146
piR-hsa-162725	MAPKAPK5	UP	-0.0605	0.421
piR-hsa-162725	MAP3K9	UP	-0.0132	0.861
piR-hsa-162725	NOPCHAP1	UP	-0.0847	0.26
piR-hsa-162725	XKR7	UP	0.089	0.236
piR-hsa-162725	ZNF765	UP	-0.00662	0.93
piR-hsa-162725	RPAP2	UP	-0.043	0.568
piR-hsa-162725	MAP2K6	UP	0.0506	0.501
piR-hsa-162725	KCNJ6	UP	0.0495	0.511
piR-hsa-162725	FRK	UP	0.0227	0.763
piR-hsa-162725	BTD	UP	0.0195	0.796
piR-hsa-162725	GAN	UP	-0.0549	0.466
piR-hsa-162725	POMK	UP	0.0853	0.256
piR-hsa-162725	CSNK2A1	UP	-0.0745	0.322
piR-hsa-162725	CMC2	UP	-0.0636	0.398
piR-hsa-162725	AGO2	UP	-0.0691	0.358
piR-hsa-162725	C1orf21	UP	0.129	0.0863
piR-hsa-162725	MED28	UP	0.0193	0.797
piR-hsa-162725	YIPF4	UP	-0.0584	0.438
piR-hsa-162725	NDUFS1	UP	-0.00718	0.924
piR-hsa-162725	SOGA1	UP	0.213	0.004182
piR-hsa-162725	SNX19	UP	0.0491	0.514
piR-hsa-162725	DISP2	UP	-0.0608	0.419
piR-hsa-162725	ALDH2	UP	0.0282	0.707
piR-hsa-162725	CHST12	UP	0.0209	0.781
piR-hsa-162725	KYNU	UP	-0.0837	0.265
piR-hsa-162725	RAB21	UP	-0.00951	0.899
piR-hsa-162725	ASB1	UP	-0.0756	0.315
piR-hsa-162725	DNAJC10	UP	0.073	0.331
piR-hsa-162725	TFCP2L1	UP	-0.0728	0.333
piR-hsa-162725	TMEM154	UP	-0.0781	0.298
piR-hsa-162725	PDXK	UP	-0.0887	0.238
piR-hsa-162725	SUGT1	UP	-0.0338	0.653
piR-hsa-162725	BTBD9	UP	0.135	0.072
piR-hsa-162725	PCNX4	UP	0.0528	0.482
piR-hsa-162725	TRIM56	UP	0.0953	0.204
piR-hsa-162725	ZNF562	UP	0.058	0.44
piR-hsa-162725	CFLAR	UP	-0.0171	0.82
piR-hsa-162725	AGAP1	UP	-0.0889	0.237
piR-hsa-162725	C15orf40	UP	0.0154	0.837
piR-hsa-162725	CUX1	UP	0.0655	0.384
piR-hsa-162725	DCTN5	UP	-0.0358	0.634
piR-hsa-162725	ABI2	UP	-0.00193	0.98
piR-hsa-162725	NRDE2	UP	0.135	0.0714
piR-hsa-162725	SKP1	UP	0.0796	0.289
piR-hsa-162725	KLC1	UP	-0.045	0.55
piR-hsa-162725	FOXK1	UP	0.009719	0.897
piR-hsa-162725	PEX26	UP	0.0345	0.647
piR-hsa-162725	NCKAP1	UP	-0.0843	0.262
piR-hsa-162725	PTPN14	UP	0.0152	0.84
piR-hsa-162725	NUDCD3	UP	0.142	0.0576
piR-hsa-162725	QSOX1	UP	-0.0799	0.288
piR-hsa-162725	RBM23	UP	0.125	0.0962
piR-hsa-162725	IPO9	UP	-0.0394	0.601
piR-hsa-162725	RAB3B	UP	0.152	0.0427
piR-hsa-162725	ARIH1	UP	-0.00103	0.989
piR-hsa-162725	B3GALT5	UP	-0.0167	0.825
piR-hsa-162725	ITSN1	UP	0.0691	0.358
piR-hsa-162725	PEDS1	UP	-0.0711	0.344
piR-hsa-162725	TMEM8B	UP	-0.0266	0.724
piR-hsa-162725	PTCD2	UP	0.097	0.197
piR-hsa-162725	P2RY2	UP	-0.196	0.008596
piR-hsa-162725	CEP250	UP	0.105	0.161
piR-hsa-162725	ZNF207	UP	-0.143	0.0557
piR-hsa-162725	MPRIP	UP	-0.0846	0.26
piR-hsa-162725	ZDHHC3	UP	-0.0462	0.539
piR-hsa-162725	TFDP2	UP	0.001436	0.985
piR-hsa-162725	FTO	UP	0.075	0.319
piR-hsa-162725	ONECUT2	UP	0.0183	0.808
piR-hsa-162725	MRPL42	UP	-0.0184	0.806
piR-hsa-162725	STK24	UP	-0.117	0.118
piR-hsa-162725	SLC35A3	UP	0.0623	0.407
piR-hsa-162725	C16orf72	UP	0.0128	0.865
piR-hsa-162725	JRK	UP	-0.0568	0.45
piR-hsa-162725	HEBP2	UP	-0.0634	0.399
piR-hsa-162725	LARS2	UP	0.0476	0.527
piR-hsa-162725	LRPAP1	UP	0.0147	0.846
piR-hsa-162725	GREM1	UP	-0.0343	0.648
piR-hsa-162725	FAS	UP	0.043	0.568
